# Supplementary material for: Genomic impact of stress-induced transposable element mobility in Arabidopsis
Source: Nucleic Acids Res. 2021 Sep 22;49(18):10431–47. doi: 10.1093/nar/gkab828 (PMC8501995; doi:10.1093/nar/gkab828)
Supplement: gkab828_Supplemental_Files [file gkab828_supplemental_files.zip]

Archive with 11 entries (11 files):
- Supplementary File 1 - qPCR Primers.docx
- Supplementary File 2 - ATCOPIA78_Consensus_with_all_InDels.fa
- Supplementary File 3 - ONSEN SNPs on Consensus.xlsx
- Supplementary File 4 - Onsen qPCR.xlsx
- Supplementary File 5 - hclines SNP INDELS CNV.zip
- Supplementary File 6 - Onsen Insertion Characterisation.xlsx
- Supplementary File 7 - ONSEN hotspots.xlsx
- Supplementary File 8 - DEG RNAseq.xlsx
- Supplementary File 9 - ONSEN and random genes TPM values.xlsx
- Supplementary Materials Legends.docx
- Supplementary_Figures.pdf
