# Supplementary material for: Genomic impact of stress-induced transposable element mobility in Arabidopsis
Source: Nucleic Acids Res. 2021 Sep 22;49(18):10431–47. doi: 10.1093/nar/gkab828 (PMC8501995; doi:10.1093/nar/gkab828)
Supplement: gkab828_Supplemental_Files [file gkab828_supplemental_files.zip › Supplementary File 3 - ONSEN SNPs on Consensus.xlsx]

## Sheet: SNPs Details
Supplementary File 3: Private (unique) SNPs of all 8 "full length" ONSEN copies, when aligned to the ONSEN consensus sequence (see Supplementary File 2). SNPs in LTR regions are in blue.
Specific to	Consensus position (see Supplementary File 7)	Where?	5'seq	Ref Genotype	Alt Genotype	3'seq	Variant Type
AT1G58140	19	5'LTR	TGTTGAAAGTTAAACTTG	ATT	A	TTGAATCAAGTTTAATTAT	Deletion
AT1G58140	24	5'LTR	TGAAAGTTAAACTTGATTTT	G	C	AATCAAGTTTAATTATTGGA	SNP
AT1G58140	26	5'LTR	AAGTTAAACTTGATTTTGAA	ATC	A	TCAAGTTTAATTATTGGATC	Deletion
AT3G32415	46	5'LTR	ATCAAGTTTAATTATTGGAT	C	A	AATTATCCAATAATTAATTA	SNP
AT3G32415	48	5'LTR	CAAGTTTAATTATTGGATCA	A	T	TTATCCAATAATTAATTATG	SNP
AT1G21945	76	5'LTR	ATAATTAATTATGGCCAAAT	C	T	CAAGTTCTAGAGTTTTCTCT	SNP
AT1G58140	77	5'LTR	TAATTAATTATGGCCAAATC	C	T	CAAGTTCTAGAGTTTTCTCTA	SNP
AT3G32415	80	5'LTR	TTAATTATGGCCAAATCCAA	G	T	TTCTAGAGTTTTCTCTAGAA	SNP
AT1G21945	83	5'LTR	ATTATGGCCAAATCCAAGTT	C	T	AGAGTTTTCTCTAGAAATAT	SNP
AT1G58140	86	5'LTR	ATGGCCAAATCCAAGTTCTA	G	A	AGTTTTCTCTAGAAATATCA	SNP
AT1G21945	88	5'LTR	GGCCAAATCCAAGTTCTAGA	G	A	TTTTCTCTAGAAATATCATC	SNP
AT1G58140	95	5'LTR	TCCAAGTTCTAGAGTTTTCT	C	T	TAGAAATATCATCATTTCCA	SNP
AT1G58140	116	5'LTR	TAGAAATATCATCATTTCCA	C	T	CTCCTTAAAAGATTCTAGAA	SNP
AT3G59720	126	5'LTR	ATCATTTCCACCTCCTTAAA	A	G	GATTCTAGAAATTTTCTAGA	SNP
AT1G21945	142	5'LTR	TAAAAGATTCTAGAAATTTT	C	G	TAGAATCATCTTCCACCTCC	SNP
AT1G58140	145	5'LTR	AAGATTCTAGAAATTTTCTA	G	C	AATCATCTTCCACCTCCTTA	SNP
AT5G13205	174	5'LTR	CCACCTCCTTAAACATAAAA	A	AATCTAGATACTCTAATAGAATA	ATCTAGATACTCTAATAGAA	Insertion
AT1G58140	208	5'LTR	AAACATAAAAATCTAGATACT	C	T	TAATAGAATAATCTAGATAA	SNP
AT1G58140	271	5'LTR	TTATGTAAGAACTCTCTAGA	C	T	TTAGGATTAAAATATTTTAG	SNP
AT1G48710	321	5'LTR	AGTTTGGAGGCTATAAATAC	C	T	TCCTCCCCCTCTCAAATGTT	SNP
AT1G21945	328	5'LTR	AGGCTATAAATACCTCCTCC	C	T	CCTCTCAAATGTTGCAATGT	SNP
AT1G58140	330	5'LTR	GCTATAAATACCTCCTCCCC	C	T	TCTCAAATGTTGCAATGTTG	SNP
AT3G32415	346	5'LTR	CCCCCTCTCAAATGTTGCAA	T	G	GTTGTGAAGTTGTATTCAAG	SNP
AT5G13205	363	5'LTR	AATGTTGTGAAGTTGTATTC	C	CA	AAGTTTAAAGCAAAGTAATA	Insertion
AT1G21945	384	5'LTR	CAAGTTTAAAGCAAAGTAAT	A	T	AAAGTTCTATTTCCTAAAAA	SNP
AT1G21945	399	5'LTR	GTAATAAAAGTTCTATTTCC	T	A	AAAAAACTCTCTCAAAACAC	SNP
AT3G32415	422	5'LTR	AAAACTCTCTCAAAACACTT	A	T	AACACTTTCTCCATTACCTC	SNP
AT1G21945	448	5'LTR	TTTCTCCATTACCTCTAAAA	G	T	AATTTTACTCTAACAAAGTG	SNP
AT1G21945	472	TE Body	TTTACTCTAACAAAGTGGTA	T	G	CAGAGCTTGAAGATCCTAAA	SNP
AT1G21945	477	TE Body	TCTAACAAAGTGGTATCAGA	G	A	CTTGAAGATCCTAAAGATGG	SNP
AT3G32415	520	TE Body	AGTAACAATGTTCCCTTCCA	A	T	GTCCCGGTGCTCACAAAGAG	SNP
AT3G32415	526	TE Body	AATGTTCCCTTCCAAGTCCC	G	A	GTGCTCACAAAGAGCAACTA	SNP
AT1G21945	564	TE Body	CTATGATAATTGGAGTCTAC	G	A	AATGAAGGCTATCCTAGGAG	SNP
AT3G61330	607	TE Body	CATGACGTGTGGGAGATAGT	C	T	GAGAAAGGTTTCATTGAACC	SNP
AT5G13205	654	TE Body	TGAAGGTAGTCTTTCTCAAA	C	T	TCAAAAAGATGGTTTGAGAG	SNP
AT3G32415	756	TE Body	GTTCGAGAAGGTCGTTGAAG	C	A	TACGTCGGCGAAAGAAGCAT	SNP
AT3G32415	759	TE Body	CGAGAAGGTCGTTGAAGCTA	C	T	GTCGGCGAAAGAAGCATGGG	SNP
AT3G32415	766	TE Body	GTCGTTGAAGCTACGTCGGC	G	C	AAAGAAGCATGGGAGAAGCT	SNP
AT3G32415	789	TE Body	AGAAGCATGGGAGAAGCTTC	G	A	AACCTCTTACAAAGGTGCCG	SNP
AT1G21945	807	TE Body	TCGAACCTCTTACAAAGGTG	C	T	CGATCAAGTCAAGAAAGTAC	SNP
AT1G48710	871	TE Body	TTTGAAGCACTACAAATGAA	G	A	GAAGGTGAACTCGTCTCCGA	SNP
AT1G48710	883	TE Body	CAAATGAAGGAAGGTGAACT	C	T	GTCTCCGATTACTTCTCAAG	SNP
AT1G21945	892	TE Body	GAAGGTGAACTCGTCTCCGA	T	C	TACTTCTCAAGAGTGTTGAC	SNP
AT3G32415	993	TE Body	AGTTCTTAGATCATTGGATC	T	C	AAAATTTGAGCATATTGTCA	SNP
AT5G13205	1003	TE Body	TCATTGGATCTAAAATTTGA	G	A	CATATTGTCACCGTCATTGA	SNP
AT1G48710	1115	TE Body	AGAAGAAGAAAGAAGATATC	G	A	TCGAACAAGTCCTCAATATG	SNP
AT3G61330	1116	TE Body	GAAGAAGAAAGAAGATATCG	T	C	CGAACAAGTCCTCAATATGC	SNP
AT3G32415	1118	TE Body	GAAGAAAGAAGATATCGTCG	GAACAAGTCCTCAATATGCA	G	AATTACAAAAGAAGAAAACG	Deletion
AT5G13205	1127	TE Body	AAGATATCGTCGAACAAGTC	C	T	TCAATATGCAAATTACAAAA	SNP
AT5G13205	1132	TE Body	ATCGTCGAACAAGTCCTCAA	T	A	ATGCAAATTACAAAAGAAGA	SNP
AT1G21945	1137	TE Body	CGAACAAGTCCTCAATATGC	A	G	AATTACAAAAGAAGAAAACG	SNP
AT1G21945	1187	TE Body	ACCAAAGAAGAGGTGGTGGT	C	G	AAGTACGAGGACGAGGTCGT	SNP
AT3G59720	1192	TE Body	AGAAGAGGTGGTGGTCAAGT	A	T	CGAGGACGAGGTCGTGGTGG	SNP
AT5G13205	1302	TE Body	AGGTCGTGGGAAAGGACACC	C	T	AAAATCAAGATACGATAAAT	SNP
AT3G32415	1342	TE Body	TCAAGTGTCAAATGCTACAA	T	C	TGTGGGAAGTTTGGACATTA	SNP
AT3G59720	1345	TE Body	AGTGTCAAATGCTACAATTG	T	C	GGGAAGTTTGGACATTATGC	SNP
AT1G21945	1363	TE Body	TGTGGGAAGTTTGGACATTA	T	G	GCTTCTGAATGTAAAGCTCC	SNP
AT3G32415	1383	TE Body	TGCTTCTGAATGTAAAGCTC	C	A	TAGCAACAAAAAATTTGAGG	SNP
AT3G32415	1397	TE Body	AAGCTCCTAGCAACAAAAAA	T	G	TTGAGGAGAAGGCCAACTAC	SNP
AT3G59720	1400	TE Body	CTCCTAGCAACAAAAAATTT	G	A	AGGAGAAGGCCAACTACGTT	SNP
AT3G61330	1412	TE Body	AAAAATTTGAGGAGAAGGCC	A	C	ACTACGTTGAAGAAAAAATT	SNP
AT3G32415	1429	TE Body	GCCAACTACGTTGAAGAAAA	A	T	ATTCAAGAAGAAGACATGTT	SNP
AT3G32415	1462	TE Body	GACATGTTATTAATGGCTAG	C	T	TACAAGAAAGATGAACAAGA	SNP
AT1G11265 if WT at 1412	1481	TE Body	GCTACAAGAAAGATGAACAA	G	A	AAGAGAATCATAAGTGGTAC	SNP
AT3G32415	1484	TE Body	ACAAGAAAGATGAACAAGAA	G	A	AGAATCATAAGTGGTACCTC	SNP
AT3G32415	1535	TE Body	AAGTAATCACATGTGCGGGA	AG	A	AAAAAGTATGTTCGCGGAGC	Deletion
AT5G13205	1545	TE Body	CATGTGCGGGAGAAAAAGTA	T	C	GTTCGCGGAGCTTGATGAAT	SNP
AT3G32415	1549	TE Body	TGCGGGAGAAAAAGTATGTT	C	T	GCGGAGCTTGATGAATCGGT	SNP
AT3G32415	1627	TE Body	GAGGTAAAAGGTAAAGGAAA	C	T	ATTCTCATTCGATTGAAGAA	SNP
AT1G58140	1633	TE Body	AAAGGTAAAGGAAACATTCT	C	T	ATTCGATTGAAGAATGGAGA	SNP
AT3G32415	1636	TE Body	GGTAAAGGAAACATTCTCAT	T	C	CGATTGAAGAATGGAGATCA	SNP
AT3G32415	1638	TE Body	TAAAGGAAACATTCTCATTC	G	A	ATTGAAGAATGGAGATCATC	SNP
AT3G32415	1648	TE Body	ATTCTCATTCGATTGAAGAA	T	C	GGAGATCATCAATTTATTTC	SNP
AT1G21945	1666	TE Body	AATGGAGATCATCAATTTAT	T	A	TCCAACGTTTACTATATTCC	SNP
AT3G32415	1698	TE Body	CTATATTCCGAGCATGAAGA	C	T	AAACATCTTGAGCCTTGGAC	SNP
AT3G59720	1778	TE Body	ATAACCTTTCAATAAGAGAC	C	A	AAGAAAGCAATCTCATTACC	SNP
AT3G32415	1791	TE Body	AAGAGACCAAGAAAGCAATC	T	A	CATTACCAAGGTGCCAATGT	SNP
AT3G32415	1801	TE Body	GAAAGCAATCTCATTACCAA	G	T	GTGCCAATGTCGAAAAATAG	SNP
AT3G32415	1939	TE Body	AATTTTGGAGGATTGGAGTT	G	C	CTTTCAAGGAAGGAAATGGT	SNP
AT3G59720	2020	TE Body	GAAGGATGTCTACTTGGAAA	G	C	CAATTCAAAATGAGCTTTCC	SNP
AT3G59720	2044	TE Body	TTCAAAATGAGCTTTCCAAA	G	A	GAGTCAAGTTCAAGAGCACA	SNP
AT1G21945	2062	TE Body	AAGGAGTCAAGTTCAAGAGC	A	T	CAAAAACCGTTGGAGCTAAT	SNP
AT1G48710	2069	TE Body	CAAGTTCAAGAGCACAAAAA	C	T	CGTTGGAGCTAATACACACC	SNP
AT3G32415	2083	TE Body	CAAAAACCGTTGGAGCTAAT	A	G	CACACCGATGTGTGTGGTCC	SNP
AT1G48710	2104	TE Body	CACACCGATGTGTGTGGTCC	G	A	ATCAAGCCGAAATCACTTGG	SNP
AT1G21945	2147	TE Body	AAAGTAATTACTTCCTTCTC	T	TCAAATGTATAACTCCCCAGGAATTTCAATTGCGCTTATATTCATCCCATTCTAAAACAATTAGATGATGATAAAATTAACAAAGATTGGGACTCCTAATCGAAAAGGGATATTTAATTAGGTTCCATAAAAAAAAAAAAAGGCTTGAAAAAGAACCTTCTCCACTTTATTCTTAAAAAGCCTCATGCTTATTCGAAAGCTTTGTTGTTTTTAGGATCTGGATCCATTATTCATTC	TTATTGATGATTTTTCAAGA	Insertion
AT1G21945	2384	TE Body	CAAGCCGAAATCACTTGGTT	T	TG	ATTGATGATTTTTCAAGAAA	Insertion
AT3G32415	2410	TE Body	ATGATTTTTCAAGAAAAACA	T	C	GGGTATATTTTTTGAAAGAA	SNP
AT3G32415	2418	TE Body	TCAAGAAAAACATGGGTATA	T	C	TTTTTGAAAGAAAAATCCGA	SNP
AT1G21945	2446	TE Body	AAGAAAAATCCGAGGTGTTC	G	A	AAATTTTCAAAAAGTTTAAA	SNP
AT3G32415	2450	TE Body	AAATCCGAGGTGTTCGAAAT	T	TTT	TTTCAAAAAGTTTAAAGCCC	Insertion
AT3G32415	2507	TE Body	AGTGGTCTTGTGATCAAAAC	C	A	ATGAGATCCGACCGTGGAGG	SNP
AT3G59720	2520	TE Body	TCAAAACCATGAGATCCGAC	C	A	GTGGAGGAGAATTTACATCC	SNP
AT3G32415	2547	TE Body	AGAATTTACATCCAAGGAGT	T	TT	TTCTTAAGTATTGTGAAGAC	Insertion
AT3G32415	2551	TE Body	AATTTACATCCAAGGAGTTT	C	T	TTAAGTATTGTGAAGACAAC	SNP
AT1G21945	2625	TE Body	CCTCAACAAAATGGTGTAGC	G	A	GAAAGAAAGAATAGAACAAT	SNP
AT3G32415	2712	TE Body	GAGTTGTGGGCGGAAGCGGT	C	A	GCGTGTGCGGTTTATCTATT	SNP
AT3G32415	2736	TE Body	TGTGCGGTTTATCTATTAAA	T	C	CGATCTCCAACAAAAAGTGT	SNP
AT1G48710	2797	TE Body	AAGCTTGGAGCGGAAGAAAG	C	T	CCGGTGTTTCTCATTTAAGA	SNP
AT3G32415	2798	TE Body	AGCTTGGAGCGGAAGAAAGC	C	T	CGGTGTTTCTCATTTAAGAG	SNP
AT3G32415	2799	TE Body	GCTTGGAGCGGAAGAAAGCC	C	T	GGTGTTTCTCATTTAAGAGT	SNP
AT3G32415	2819	TE Body	CGGTGTTTCTCATTTAAGAG	T	A	CTTTGGAAGTATTGCTCATG	SNP
AT3G32415	2833	TE Body	TAAGAGTCTTTGGAAGTATT	G	A	CTCATGCTCATGTACCGGAT	SNP
AT3G59720	2864	TE Body	TGTACCGGATGAGAAGCGGA	G	A	CAAACTAGATGACAAAAGTG	SNP
AT3G32415	2953	TE Body	TCTATAATCCCGATACGAAG	A	T	AGACAATTATTAGTCGAAAT	SNP
AT3G32415	3002	TE Body	CGATGAAGAAGGAGAATGGG	A	T	TTGGAACTCAAATGAAGAAG	SNP
AT1G21945	3104	TE Body	AAGTGAAGAGCCTACTACAC	C	G	ACCAACTTCACCAACAAGTT	SNP
AT1G21945	3116	TE Body	TACTACACCACCAACTTCAC	C	T	AACAAGTTCTCAAATAGAAG	SNP
AT1G58140	3139	TE Body	CAAGTTCTCAAATAGAAGAA	AGTTCGAGTGAAAGGACTCCGCGTTTTAGAAGTATACAAGAGCTCTATGAGGTAACCGAAAATCAAGAAAACCTTACCTTATTTTGTTTATTTGCGG	A	AGTGCGAACCCATGGATTTC	Deletion
AT3G32415	3159	TE Body	AGTTCGAGTGAAAGGACTCC	G	A	CGTTTTAGAAGTATACAAGA	SNP
AT3G32415	3170	TE Body	AAGGACTCCGCGTTTTAGAA	G	A	TATACAAGAGCTCTATGAGG	SNP
AT3G32415	3187	TE Body	GAAGTATACAAGAGCTCTAT	G	T	AGGTAACCGAAAATCAAGAA	SNP
AT3G32415	3188	TE Body	AAGTATACAAGAGCTCTATG	A	T	GGTAACCGAAAATCAAGAAA	SNP
AT5G13205	3189	TE Body	AGTATACAAGAGCTCTATGA	G	A	GTAACCGAAAATCAAGAAAA	SNP
AT3G32415	3196	TE Body	AAGAGCTCTATGAGGTAACC	G	T	AAAATCAAGAAAACCTTACC	SNP
AT3G32415	3357	TE Body	TTAACTTCACTTCCAAATGG	A	G	CACAAGGCAATTGGCGTGAA	SNP
AT1G48710	3364	TE Body	CACTTCCAAATGGACACAAG	G	A	CAATTGGCGTGAAGTGGGTG	SNP
AT1G48710	3455	TE Body	ATTGGTTGCAAAAGGTTATA	G	T	TCAAAGAGCCGGAATTGACT	SNP
AT5G13205	3478	TE Body	AAAGAGCCGGAATTGACTAT	G	C	ACGAGGTATTTGCTCCCGTT	SNP
AT3G59720	3484	TE Body	CCGGAATTGACTATGACGAG	G	A	TATTTGCTCCCGTTGCTCGT	SNP
AT3G32415	3528	TE Body	GAAACGGTTAGACTAATCAT	C	T	TCACTAGCGGCTCAAAACAA	SNP
AT3G32415	3554	TE Body	AGCGGCTCAAAACAAGTGGA	A	C	GATACATCAAATGGATGTCA	SNP
AT1G21945	3571	TE Body	GGAAGATACATCAAATGGAT	G	T	TCAAGTCGGCCTTCTTAAAT	SNP
AT1G21945	3578	TE Body	ACATCAAATGGATGTCAAGT	C	T	GGCCTTCTTAAATGGAGATC	SNP
AT1G21945	3598	TE Body	CGGCCTTCTTAAATGGAGAT	C	T	TTGAAGAAGAAGTTTACATT	SNP
AT3G32415	3606	TE Body	TTAAATGGAGATCTTGAAGA	A	C	GAAGTTTACATTGAGCAACC	SNP
AT3G32415	3630	TE Body	GTTTACATTGAGCAACCACA	A	T	GGCTACATAGTCAAAGGTGA	SNP
AT5G13205	3657	TE Body	ATAGTCAAAGGTGAAGAAGA	C	G	AAAGTCTTGAGGCTAAAAAA	SNP
AT1G58140	3669	TE Body	GAAGAAGACAAAGTCTTGAG	G	A	CTAAAAAAGGCGCTTTATGG	SNP
AT3G32415	3741	TE Body	CGAATTGACAAGTATTTCAA	GGAGAAA	G	GAGAAAGATTTCATCAAGTG	Deletion
AT3G32415	3761	TE Body	GGAGAAAGATTTCATCAAGT	G	A	TCCATATGAGCATGCACTCT	SNP
AT3G32415	3786	TE Body	TATGAGCATGCACTCTATAT	C	A	AAAATTCAAAAAGAAGATAT	SNP
AT3G32415	3819	TE Body	GAAGATATATTGATCGCATG	C	T	TTATATGTAGATGACTTGAT	SNP
AT3G32415	3856	TE Body	TGATATTCACGGGTAACAAT	C	T	CAAGCATGTTCGAAGAATTC	SNP
AT3G32415	3857	TE Body	GATATTCACGGGTAACAATC	C	T	AAGCATGTTCGAAGAATTCA	SNP
AT1G11265	3864	TE Body	ACGGGTAACAATCCAAGCAT	G	A	TTCGAAGAATTCAAGAAAGA	SNP
AT3G32415	3871	TE Body	ACAATCCAAGCATGTTCGAA	G	A	AATTCAAGAAAGAGATGACG	SNP
AT1G48710	3891	TE Body	GAATTCAAGAAAGAGATGAC	G	A	AAGGAGTTCGAGATGACGGA	SNP
AT1G21945	3964	TE Body	AAGTAAAACAAGAAGACAAT	G	A	GAATATTCATAACTCAAGAA	SNP
AT3G61330	4020	TE Body	GTACTTAAGAAGTTCAAGAT	G	A	GATGACTCAAATCCCGTTTG	SNP
AT3G59720	4103	TE Body	AGGGGAAGGAGTGGATCCAA	C	CT	AACCTTTAAGAGCTTGGTTG	Insertion
AT3G32415	4132	TE Body	AAGAGCTTGGTTGGAAGCTT	G	A	AGATACTTAACATGCACAAG	SNP
AT3G32415	4254	TE Body	GATTCTTCGCTATATCAAAG	G	T	TACCGTAAACTTTGGCTTAC	SNP
AT1G11265	4258	TE Body	CTTCGCTATATCAAAGGTAC	C	T	GTAAACTTTGGCTTACATTA	SNP
AT3G59720	4305	TE Body	TACTAGTGATTACAAGCTTG	TTGGATATAGCGATAGCGATTGGGGTGGAGACGTAGATGACCGAAAGAGTACAAGTGGTTTTGTGTTTTACATTGGAGACACGGCTTTCACATGGATGTCGAAGAAACAACCAATTGTCACTCTATCCACTTGTGAAGCGGAGTATGTAGCGGCTACGTCATG	T	TGTATGCCATGCTATTTGGT	Deletion
AT1G21945	4331	TE Body	ATAGCGATAGCGATTGGGGT	G	A	GAGACGTAGATGACCGAAAG	SNP
AT3G32415	4351	TE Body	GGAGACGTAGATGACCGAAA	G	T	AGTACAAGTGGTTTTGTGTT	SNP
AT3G32415	4411	TE Body	TTCACATGGATGTCGAAGAA	A	G	CAACCAATTGTCACTCTATC	SNP
AT1G48710	4424	TE Body	CGAAGAAACAACCAATTGTC	A	G	CTCTATCCACTTGTGAAGCG	SNP
AT1G48710	4425	TE Body	GAAGAAACAACCAATTGTCG	C	T	TCTATCCACTTGTGAAGCGG	SNP
AT3G59720	4504	TE Body	TGGTTAAGAAACCTCTTGAA	G	A	GAGTTAAGCTTACCACAAGA	SNP
AT3G32415	4512	TE Body	AAACCTCTTGAAGGAGTTAA	G	T	CTTACCACAAGAGGAACCAA	SNP
AT3G32415	4534	TE Body	TTACCACAAGAGGAACCAAC	G	A	AAGATCTTTGTGGACAACAA	SNP
AT1G48710	4549	TE Body	CCAACGAAGATCTTTGTGGA	C	T	AACAAGTCGGCAATAGCTTT	SNP
AT1G21945	4648	TE Body	ATTAGAGAGTGTGTTAGCAA	G	A	AAGGACGTGCAATTGGAGTA	SNP
AT3G32415	4652	TE Body	GAGAGTGTGTTAGCAAGAAG	G	A	ACGTGCAATTGGAGTATGTG	SNP
AT3G59720	4663	TE Body	AGCAAGAAGGACGTGCAATT	G	A	GAGTATGTGAAGACACATGA	SNP
AT5G13205	4718	TE Body	TTTTTACCAAGCCTCTCAAG	C	G	GTGAAGACTTTATCAAGATG	SNP
AT1G48710	4787	3'LTR	GTTTAAGAGGGGGTGTTGAA	A	T	GTTAAACTTGATTTTGAATC	SNP
AT1G48710	4821	3'LTR	TTGAATCAAGTTTAATTATT	G	A	GATCAATTATCCAATAATTA	SNP
AT3G32415	4825	3'LTR	ATCAAGTTTAATTATTGGAT	C	A	AATTATCCAATAATTAATTA	SNP
AT3G32415	4849	3'LTR	TATCCAATAATTAATTATGG	C	T	CAAATCCAAGTTCTAGAGTT	SNP
AT1G58140	4874	3'LTR	TCCAAGTTCTAGAGTTTTCT	C	T	TAGAAATATCATCATTTCCA	SNP
AT3G59720	4905	3'LTR	ATCATTTCCACCTCCTTAAA	A	G	GATTCTAGAAATTTTCTAGA	SNP
AT3G32415	4949	3'LTR	ATCTTCCACCTCCTTAAACA	T	G	AAAAATCTAGATACTCTAAT	SNP
AT5G13205	4953	3'LTR	TCCACCTCCTTAAACATAAA	AA	AATCTAGATACTCTAATAGAATA	ATCTAGATACTCTAATAGAA	Insertion
AT1G21945	4993	3'LTR	AAAATCTAGATACTCTAATA	G	A	AATAATCTAGATAATTTGAA	SNP
AT1G21945	5026	3'LTR	AATTTGAATAATGTAATCTA	G	A	ATCTTATGTAAGAACTCTCT	SNP
AT3G32415	5085	3'LTR	TTTTAGATATTTTGTAGTTT	G	A	GAGGCTATAAATACCTCCTC	SNP
AT1G48710	5100	3'LTR	AGTTTGGAGGCTATAAATAC	C	T	TCCTCCCCCTCTCAAATGTT	SNP
AT1G58140	5109	3'LTR	GCTATAAATACCTCCTCCCC	C	T	TCTCAAATGTTGCAATGTTG	SNP
AT3G32415	5123	3'LTR	CTCCCCCTCTCAAATGTTGC	A	C	ATGTTGTGAAGTTGTATTCA	SNP
AT3G32415	5125	3'LTR	CCCCCTCTCAAATGTTGCAA	T	G	GTTGTGAAGTTGTATTCAAG	SNP
AT1G58140	5126	3'LTR	CCCCTCTCAAATGTTGCAAT	G	A	TTGTGAAGTTGTATTCAAGT	SNP
AT1G21945	5137	3'LTR	TGTTGCAATGTTGTGAAGTT	G	A	TATTCAAGTTTAAAGCAAAG	SNP
AT5G13205	5142	3'LTR	AATGTTGTGAAGTTGTATTC	C	CA	AAGTTTAAAGCAAAGTAATA	Insertion
AT1G21945	5177	3'LTR	GTAATAAAAGTTCTATTTCC	T	A	AAAAAACTCTCTCAAAACAC	SNP
AT3G32415	5177	3'LTR	TAATAAAAGTTCTATTTCCT	T	TA	AAAAAACTCTCTCAAAACAC	Insertion
AT3G32415	5199	3'LTR	TAAAAAACTCTCTCAAAACA	C	T	TTAAACACTTTCTCCATTAC	SNP
AT3G32415	5202	3'LTR	AAAACTCTCTCAAAACACTT	A	T	AACACTTTCTCCATTACCTC	SNP
