# Supplementary material for: Genomic impact of stress-induced transposable element mobility in Arabidopsis
Source: Nucleic Acids Res. 2021 Sep 22;49(18):10431–47. doi: 10.1093/nar/gkab828 (PMC8501995; doi:10.1093/nar/gkab828)
Supplement: gkab828_Supplemental_Files [file gkab828_supplemental_files.zip › Supplementary File 4 - Onsen qPCR.xlsx]

## Sheet: qPCR
Supplementary File 4: estimation of total haploid ONSEN copies in hclines through qPCR (in F1 and F4) and Illumina sequencing (followed by TIF2 detection). The total number includes the 8 "full length" copies already present in wild type plants (16 haploid copies). For Illumina sequencing, homozygous insertions were counted as 2 haploid insertions, and heterzygous as 1 haploid insertion. Correlat…
		Estimated total haploid ONSEN copy number
Line Number	Line Type	qPCR (in F1)	qPCR (in F4)	Illumina + TIF2 (in F4)
hcline_02	AZ+HS	21	29	31
hcline_04	AZ+HS	49	59	65
hcline_07	AZ+HS	77	68	75
hcline_09	AZ+HS	17	19	20
hcline_18	AZ+HS	30	36	40
hcline_31	AZ+HS	37	30	32
hcline_33	AZ+HS	149	143	161
hcline_34	AZ+HS	32	27	29
hcline_45	AZ+HS	48	58	64
hcline_50	Ctrl - HS	16	16	16
hcline_52	Ctrl - AZ	16	16	16
hcline_01	AZ+HS	30	Not measured	Not sequenced
hcline_03	AZ+HS	42.25	Not measured	Not sequenced
hcline_05	AZ+HS	49.25	Not measured	Not sequenced
hcline_06	AZ+HS	35.25	Not measured	Not sequenced
hcline_08	AZ+HS	59.75	Not measured	Not sequenced
hcline_10	AZ+HS	16	Not measured	Not sequenced
hcline_11	AZ+HS	23	Not measured	Not sequenced
hcline_12	AZ+HS	23	Not measured	Not sequenced
hcline_13	AZ+HS	24.75	Not measured	Not sequenced
hcline_14	AZ+HS	17.75	Not measured	Not sequenced
hcline_15	AZ+HS	17.75	Not measured	Not sequenced
hcline_16	AZ+HS	31.75	Not measured	Not sequenced			LEGEND
hcline_17	AZ+HS	28.25	Not measured	Not sequenced			AZ	Projenitor plant was treated with α-amanitin, zebularine and heat stress
hcline_19	AZ+HS	33.5	Not measured	Not sequenced			Ctrl-WT	Projenitor plant was grown as wild type controls
hcline_20	AZ+HS	31.75	Not measured	Not sequenced			Ctrl-HS	Projenitor plant was grown as heat stress control (heat stress but no drugs)
hcline_21	AZ+HS	23	Not measured	Not sequenced			Ctrl-AZ	Projenitor plant was grown as drug control (α-amanitin and zebularine, but no heat stress)
hcline_22	AZ+HS	33.5	Not measured	Not sequenced				hcLines presented in the manuscript
hcline_23	AZ+HS	16	Not measured	Not sequenced
hcline_24	AZ+HS	37	Not measured	Not sequenced
hcline_25	AZ+HS	42.25	Not measured	Not sequenced
hcline_26	AZ+HS	28.25	Not measured	Not sequenced
hcline_27	AZ+HS	16	Not measured	Not sequenced
hcline_28	AZ+HS	31.75	Not measured	Not sequenced
hcline_29	AZ+HS	54.5	Not measured	Not sequenced
hcline_30	AZ+HS	16	Not measured	Not sequenced
hcline_32	AZ+HS	30	Not measured	Not sequenced
hcline_35	AZ+HS	21.25	Not measured	Not sequenced
hcline_36	AZ+HS	24.75	Not measured	Not sequenced
hcline_37	AZ+HS	70.25	Not measured	Not sequenced
hcline_38	AZ+HS	105.25	Not measured	Not sequenced
hcline_39	AZ+HS	86	Not measured	Not sequenced
hcline_40	AZ+HS	87.75	Not measured	Not sequenced
hcline_41	AZ+HS	107	Not measured	Not sequenced
hcline_42	AZ+HS	73.75	Not measured	Not sequenced
hcline_43	AZ+HS	70.25	Not measured	Not sequenced
hcline_44	AZ+HS	70.25	Not measured	Not sequenced
hcline_46	Ctrl - WT	16	Not measured	Not sequenced
hcline_47	Ctrl - HS	16	Not measured	Not sequenced
hcline_48	Ctrl - HS	16	Not measured	Not sequenced
hcline_49	Ctrl - HS	16	Not measured	Not sequenced
hcline_51	Ctrl - HS	16	Not measured	Not sequenced
hcline_53	Ctrl - AZ	16	Not measured	Not sequenced
hcline_54	Ctrl - WT	16	Not measured	Not sequenced
hcline_55	Ctrl - WT	16	Not measured	Not sequenced
hcline_56	Ctrl - WT	16	Not measured	Not sequenced
