# Supplementary material for: Genomic impact of stress-induced transposable element mobility in Arabidopsis
Source: Nucleic Acids Res. 2021 Sep 22;49(18):10431–47. doi: 10.1093/nar/gkab828 (PMC8501995; doi:10.1093/nar/gkab828)
Supplement: gkab828_Supplemental_Files [file gkab828_supplemental_files.zip › Supplementary File 6 - Onsen Insertion Characterisation.xlsx]

## Sheet: Legend
Supplementary File 6: Complete characterization of all 237 novel ONSEN insertions found in the hcLines (tab "ONSEN Table") as well as gene ontology over representation from the genes with novel ONSEN insertions, using g:Profiler (tab "GO Enrichement Insertion Genes").
ONSEN INSERTIONS
Chromosome	Genomic coordinate of the insertion's TSD (target site duplication)
Start	Genomic coordinate of the insertion's TSD (target site duplication)
Stop	Genomic coordinate of the insertion's TSD (target site duplication)
hcline	Name of the hcline where the insertion is found
Orientation	Orientation of the ONSEN insertion: + or -
Chromatin State	Chromatin state at the insertion site: values range from 1 to 9 following Sequeira-Mendes et al., 2014
ANNOTATION FEATURES
Feature	gene, pseudogene, transposable_element_genes, antisense_lncRNA, lncRNA, Intergenic
Subfeature	promoter, five_prime_UTR, Coding Exon, Intron, three_prime_UTR, antisense_lncRNA, lncRNA, Intergenic, Pseudogene, transposable_element_genes
Chromosome	Genomic coordinates of the whole feature (if not Intergenic)
Start	Genomic coordinates of the whole feature (if not Intergenic)
Stop	Genomic coordinates of the whole feature (if not Intergenic)
Orientation	Feature orientation (if not Intergenic): + or -
ID	Feature ID
Annotation	Araport11 annotation, if available
Functions in	Araport11 annotation, if available
Involved in	Araport11 annotation, if available
Feature Size	Size (in base pair) of the gene or genomic feature in which ONSEN is inserted
Relative Position	Relative position of the ONSEN insertion in the gene or genomic feature. Values range from 0 (at the TSS) to 1 (at the TES).
Relative Orientation	If feature and ONSEN are in the same orientation: SENSE. If feature and ONSEN are in divergent orientation: ANTISENSE
TRANSCRIPTION IN CONTROL CONDITIONS
Tr. in Wt	Feature transcription in Col-0 Wild Type Arabidopsis: Yes, No, Inconsistent (between replicates)
Tr. in ONSEN	Feature transcription in line with ONSEN insertion: Yes, No, Inconsistent (between replicates)
TSS --> I (S)	Normal transcription from TSS until insertion site in lines with ONSEN insertion: Yes, No (if whole feature is not transcribed at all), Truncated, Inconsistent (between replicates)
I --> TES (S)	Normal transcription from insertion site until TES in lines with ONSEN insertion: Yes, No (if whole feature is not transcribed at all), Truncated, Inconsistent (between replicates)
I --> TSS (AS)	Antisense transcript from insertion until TSS in lines with ONSEN insertion: Yes or No
Includes ONSEN Sequence	Do do novo assembled transcripts for this gene contain ONSEN LTR sequences: Yes or No in S (sense) or AS (antisense) transcripts
Relative Tr.	Global RNAseq trend when compared to a wt col-0 in control condition: No change, Upregulated, Downregulated, N/A (when transcript was not in the transcriptome)
Relative Tr. Sense (log2 fold change)	Fold change in sense orientation when compared to Lcol-0 in control condition (NS = adj pvalue non significant)
Relative Tr. Antisense (log2 fold change)	Fold change in antisense orientation when compared to Lcol-0 in control condition (NS = adj pvalue non significant)
New Tr.	Completely new, unnanotated, transcript in line with ONSEN insertion (most of the time, a completely new intergenic transcript): Yes or No
Fusion Intron	Transcripts in lines with ONSEN insertion includes a piece of intron: Yes or No
Fusion other genes	Transcripts in lines with ONSEN insertion includes a piece of a nearby gene: Chimeric gene ID or No
Fusion intergenic	Transcripts in lines with ONSEN insertion includes a piece of intergenic sequence: Yes or No
TRANSCRIPTION IN HEAT STRESS CONDITIONS
Tr. in Wt	Feature transcription in Col-0 Wild Type Arabidopsis: Yes, No, Inconsistent (between replicates)
Tr. in ONSEN	Feature transcription in line with ONSEN insertion: Yes, No, Inconsistent (between replicates)
TSS --> I (S)	Normal transcription from TSS until insertion site in lines with ONSEN insertion: Yes, No (if whole feature is not transcribed at all), Truncated, Inconsistent (between replicates)
I --> TES (S)	Normal transcription from insertion site until TES in lines with ONSEN insertion: Yes, No (if whole feature is not transcribed at all), Truncated, Inconsistent (between replicates)
I --> TSS (AS)	Antisense transcript from insertion until TSS in lines with ONSEN insertion: Yes or No
Includes ONSEN Sequence	Do do novo assembled transcripts for this gene contain ONSEN LTR sequences: Yes or No in S (sense) or AS (antisense) transcripts
Relative Tr.	Global RNAseq trend when compared to Lcol-0 in heat stress condition: No change, Upregulated, Downregulated, N/A (when transcript was not in the transcriptome)
Relative Tr. Sense (log2 fold change)	Fold change in sense orientation when compared to Lcol-0 in heat stress condition (NS = adj pvalue non significant)
Relative Tr. Antisense (log2 fold change)	Fold change in antisense orientation when compared to Lcol-0 in heat stress condition (NS = adj pvalue non significant)
New Tr.	Completely new, unnanotated, transcript in line with ONSEN insertion (most of the time, a completely new intergenic transcript): Yes or No
Fusion Intron	Transcripts in lines with ONSEN insertion includes a piece of intron: Yes or No
Fusion other genes	Transcripts in lines with ONSEN insertion includes a piece of a nearby gene: Chimeric gene ID or No
Fusion intergenic	Transcripts in lines with ONSEN insertion includes a piece of intergenic sequence: Yes or No
NOTE
Pooled Samples ONSEN	In the case of L33 and L45, which are pools of 2 and 4 siblings, respectively, in which transcriptomes were found transcripts containing ONSEN LTR sequences
Note	Some extra info about the transcriptional impact of the insertion. Notable value: No visible structural effect (insertion has no visible impact on the transcript structure in any condition)
	Insertion with unusal or notable effects are in displayed in bold

## Sheet: ONSEN Table
ONSEN INSERTIONS							ANNOTATION FEATURES													TRANSCRIPTION IN CONTROL CONDITIONS													TRANSCRIPTION IN HEAT STRESS CONDITION
Chromosome	Start	Stop	hcline #	Orientation	Zygocity	Chromatin State	Feature	Subfeature	Chromosome	Start	Stop	Orientation	ID	Annotation	Functions in	Involved in	Feature Size	Relative Position	Relative Orientation	Tr. in Wt	Tr. in ONSEN	TSS --> I (S)	I --> TES (S)	I --> TSS (AS)	Includes ONSEN Sequence	Relative Tr.	Relative Tr. Sense (log2 fold change)	Relative Tr. Antisense (log2 fold change)	New Tr.	Fusion Intron	Fusion other genes	Fusion intergenic	Tr. in Wt	Tr. in ONSEN	TSS --> I (S)	I --> TES (S)	I --> TSS (AS)	Includes ONSEN Sequence	Relative Tr.	Relative Tr. Sense (log2 fold change)	Relative Tr. Antisense (log2 fold change)	New Tr.	Fusion Intron	Fusion other genes	Fusion intergenic	Pooled Samples ONSEN	Note
1	532908	532912	L45	+	Homozygous	6	gene	Coding Exon	1	529679	534677	+	AT1G02530	P-glycoprotein 12	ATPase activity, coupled to transmembrane movement of substances	response to cyclopentenone	4998	0.646058	Sense	No	No	No	No	No	No	No change	NS	NS	No	No	No	No	No	Yes	Truncated	Yes	No	Yes, S	Upregulated (45b, c)	45a NS, 45b 2.92417149291501, 45c 2.06340746426962, 45d NS	45a NS, 45b 2.30084168295501, 45c NS, 45d NS	No	No	No	No	45a; 45b; 45c; 45d	Truncated before insertion
1	706301	706305	L33	+	Homozygous	1	gene	Coding Exon	1	703847	706689	-	AT1G03040	basic helix-loop-helix (bHLH) DNA-binding superfamily protein	DNA binding, sequence-specific DNA binding transcription factor activity	regulation of transcription	2842	0.136524	Antisense	Yes	No	No	No	No	No	Downregulated	33a -3.07214313555281, 33d -3.00212586474705	NS	No	No	No	No	Yes	Yes	Truncated	Yes	Yes	Yes, both S & AS	Downregulated (34d)	33a NS, 33d -1.64740571255456	NS	No	No	No	No	33a & 33d	Truncated before insertion & AS truncated transcript
1	923840	923844	L33	-	Homozygous	5	gene	Coding Exon	1	923390	924730	+	AT1G03710	Cystatin/monellin superfamily protein	cysteine-type endopeptidase inhibitor activity	biological_process unknown	1340	0.335821	Antisense	Yes	Yes	Yes	Yes	No	Yes, S	Upregulated	33a 2.87710017248509, 33d 2.45389212777236	NS	No	No	No	No	Yes	Yes	Yes	Truncated	No	Yes, both S & AS	No Change	NS	NS	No	Yes	No	No	33a & 33d	Truncated after insertion & Chimeric with intron
1	1207343	1207347	L33	-	Homozygous	5	gene	Coding Exon	1	1206760	1207939	+	AT1G04445	C2H2-like zinc finger protein	zinc ion binding, nucleic acid binding	biological_process unknown	1179	0.494487	Antisense	No	No	No	No	No	No	No change	NS	NS	No	No	No	No	No	Yes	Truncated	Yes	No	Yes, AS	No Change	NS	NS	No	No	No	No	33a & 33d	Truncated before insertion
1	1306254	1306258	L45	-	Homozygous	2	gene	Intron	1	1303467	1307973	-	AT1G04680	Pectin lyase-like superfamily protein	lyase activity, pectate lyase activity	biological_process unknown	4506	0.381491	Sense	No	No	No	No	No	No	Downregulated	45a -0.600672791375769, 45b -1.04547818987512, 45c -0.837948986269033, 45d -0.680009510194916	NS	No	No	No	No	Yes	Yes	Yes	Yes	No	No	Downregulated (45a, b, d)	45a -1.99556377950386, 45b -2.56893094769042, 45c NS, 45d -1.91016758902603	45a NS, 45b NS, 45c NS, 45d -2.00310421701637	No	No	No	No	45a; 45b; 45c; 45d	No visible structural effect
1	1547511	1547515	L4	+	Heterozygous	2	gene	Coding Exon	1	1544927	1547849	-	AT1G05300	zinc transporter 5 precursor; member of Fe(II) transporter isolog family	cation transmembrane transporter activity, metal ion transmembrane transporter activity	response to zinc ion, cation transport	2922	0.115674	Antisense	Yes	Yes	Yes	Yes	No	No	No change	NS	NS	No	No	No	No	Yes	Yes	Yes	Yes	No	No	No Change	NS	NS	No	No	No	No		No visible structural effect
1	2151820	2151824	L45	-	Homozygous	1	gene	Coding Exon	1	2150158	2152541	-	AT1G07000	exocyst subunit exo70 family protein B2	N/A	exocytosis, vesicle docking involved in exocytosis	2383	0.30256	Sense	Yes	Yes	Yes	Truncated	No	Yes, S	Downregulated (45a, c, d)	45a -0.600227487359054, 45b NS, 45c -1.98861593035951, 45d -0.79828900408507	NS	No	No	No	No	Yes	Yes	Yes	Truncated	No	Yes, S	Downregulated (45b, c, d)	45a NS, 45b -1.75831538678827, 45c -1.36348790470065, 45d -1.64267673469046	NS	No	No	No	No	45a; 45b; 45c; 45d	Truncated after insertion
1	2290651	2290655	L7	+	Homozygous	4	gene	Coding Exon	1	2289959	2291101	+	AT1G07460	Concanavalin A-like lectin family protein	carbohydrate binding, binding	biological_process unknown	1142	0.605954	Sense	No	No	No	No	No	No	No change	NS	NS	No	No	No	No	No	Yes	Truncated	Yes	No	Yes, S	No Change	NS	NS	No	No	No	No		Truncated before insertion
1	2612882	2612886	L33	+	Homozygous	5	gene	Coding Exon	1	2609996	2613377	-	AT1G08290	WIP domain protein 3	N/A		3381	0.146406	Antisense	Yes	Yes	Knockdown	Knockdown	Yes	No	Downregulated	33a -1.65852211665713, 33d -1.59206579057892	NS	No	No	No	No	Yes	Yes	Knockdown	Knockdown	Yes	Yes, S	Downregulated (34a)	33a -1.53066499282695, 33d NS	NS	No	No	No	No	33a & 33d	AS truncated transcript
1	3034908	3034912	L7	+	Homozygous	6	gene	Intron	1	3033512	3035396	-	AT1G09400	FMN-linked oxidoreductases superfamily protein	oxidoreductase activity, FMN binding, catalytic activity	metabolic process	1884	0.259023	Antisense	No	No	No	No	No	No	No change	NS	NS	No	No	No	No	No	Yes	No	No	Yes	Yes, AS	No Change	NS	NS	No	No	AT1G09410 (NS)	Yes		Chimeric AS-S
1	3268014	3268018	L7	-	Homozygous	6	gene	Coding Exon	1	3265886	3268823	+	AT1G10010	amino acid permease 8; Encodes a high affinity amino acid transporter that is probably responsible for import of organic nitrogen into developing seeds	N/A		2937	0.724549	Antisense	No	No	No	No	No	No	No change	NS	NS	No	No	No	No	No	Yes	No	No	Until next intron	Yes, AS	No Change	NS	NS	No	Yes	No	No		AS truncated transcript
1	3868468	3868472	L7	-	Homozygous	4	pseudogene	Pseudogene	1	3867405	3868870	-	AT1G11482	pseudogene	N/A		1465	0.274403	Sense	No	No	No	No	No	No	No change	NS	NS	No	No	No	No	Yes	Yes	Yes	Yes	No	No	No Change	NS	NS	No	No	No	No		Normal transcript in HS
1	4063982	4063986	L7	-	Homozygous	4	Intergenic	Intergenic	.	.	.	.	.	.	.	.	N/A	N/A	N/A	No	No	No	No	No	No	N/A	N/A	N/A	No	No	No	No	No	No	No	No	No	No	N/A	N/A	N/A	No	No	No	No		No visible structural effect
1	4076400	4076404	L33	+	Homozygous	1	gene	Coding Exon	1	4076226	4077230	+	AT1G12060	BCL-2-associated athanogene 5; A member of Arabidopsis BAG (Bcl-2-associated athanogene) proteins, plant homologs of mammalian regulators of apoptosis. Regulate apoptotic-like processes ranging from pathogen attack, to abiotic stress, to plant development.		regulation of apoptosis, apoptosis	1004	0.173307	Sense	Yes	Yes	Truncated	Yes	No	Yes, S	Downregulated	33a -0.858892270454878, 33d -0.943222339198876	NS	No	No	No	No	Yes	Yes	Truncated	Yes	No	Yes, S	No Change	NS	NS	No	No	No	No	33a & 33d	Truncated before insertion
1	4145780	4145784	L4	-	Homozygous	3	gene	Coding Exon	1	4144257	4147939	+	AT1G12220	Disease resistance protein (CC-NBS-LRR class) family; Resistance gene, mediates resistance against the bacterial pathogen Pseudomonas syringae.	N/A		3682	0.413634	Antisense	Yes	Yes	Knockdown	Knockdown	Yes	No	Downregulated	-2.18422	NS	No	No	No	No	Yes	Yes	Knockdown	Knockdown	Yes	Yes, S	No Change	NS	NS	No	No	No	No		AS truncated transcript
1	6256581	6256585	L4	-	Homozygous	6	gene	Coding Exon	1	6255736	6257900	+	AT1G18180	3-oxo-5-alpha-steroid 4-dehydrogenase (DUF1295)	N/A	lipid metabolic process	2164	0.390481	Antisense	Yes	Yes	Truncated	Yes	No	No	Downregulated	-3.41744	NS	No	No	No	No	Yes	Yes	Truncated	Yes	Until next 2 exons	Yes, both S & AS	No Change	NS	NS	No	Yes	No	No		Truncated before insertion & AS truncated transcript
1	7135487	7135491	L2	-	Homozygous	6	gene	Intron	1	7134659	7137828	-	AT1G20610	Cyclin B2%3B3	cyclin-dependent protein kinase regulator activity	regulation of cell cycle	3169	0.738719	Sense	Yes	Yes	Yes	Yes	No	No	No change	NS	NS	No	No	No	No	Yes	Yes	Truncated	Yes	No	Yes, S	No Change	NS	NS	No	No	No	No		Truncated before insertion
1	7453899	7453903	L33	-	Homozygous	5	gene	Coding Exon	1	7453245	7455009	-	AT1G21310	extensin 3; Encodes extensin 3.	structural constituent of cell wall	plant-type cell wall organization	1764	0.629252	Sense	Yes	Yes	Yes	Truncated	No	Yes, S	Downregulated	33a -3.80671205695424, 33d -3.86301953448187	33a -3.30816944387715, 33d -3.50198416640514	No	No	No	No	Yes	Yes	Yes	Yes	No	No	Downregulated	33a -2.69994863232565, 33d -2.78842352617093	33a -2.53515760095103, 33d -2.92133033354693	No	No	No	No	33a & 33d	Truncated after insertion
1	7512326	7512330	L33	-	Homozygous	2	gene	Coding Exon	1	7511750	7513481	-	AT1G21460	Nodulin MtN3 family protein	N/A	biological_process unknown	1731	0.667244	Sense	Yes	Yes	Yes	Truncated	No	Yes, S	Downregulated	33a -2.5768128198209, 33d -2.18063943222644	33a -1.79465863734598, 33d -1.44811012968379	No	No	No	No	Yes	Yes	Yes	Truncated	No	Yes, both S & AS	Downregulated (34d)	33a NS, 33d -1.80310830967055	NS	No	No	No	No	33a & 33d	Truncated after insertion
1	8537111	8537115	L33	-	Heterozygous	5	gene	Coding Exon	1	8535999	8537780	-	AT1G24140	Matrixin family protein	metallopeptidase activity, metalloendopeptidase activity, zinc ion binding	proteolysis, metabolic process	1781	0.375632	Sense	Yes	Yes	Yes	Yes	No	No	No change	NS	NS	No	No	No	No	Yes	Yes	Yes	Yes	No	No	No Change	NS	NS	No	No	No	No		No visible structural effect
1	9427978	9427982	L7	-	Heterozygous	2	gene	Coding Exon	1	9427804	9428914	+	AT1G27140	glutathione S-transferase tau 14; Encodes glutathione transferase belonging to the tau class of GSTs.	N/A		1110	0.156757	Antisense	No	Yes	Truncated	Yes	No	No	Upregulated	3.72429	NS	No	No	No	No	No	Yes	Truncated	Yes	Until intergenic	Yes, both S & AS	Upregulated	3.06107	NS	No	No	No	Yes		Truncated before insertion & Chimeric AS with intergenic
1	9610270	9610274	L33	-	Heterozygous	5	gene	Coding Exon	1	9608153	9610566	+	AT1G27620	HXXXD-type acyl-transferase family protein	transferase activity, transferring acyl groups other than amino-acyl groups, transferase activity	biological_process unknown	2413	0.877331	Antisense	Yes	Yes	Yes	Yes	No	No	No change	NS	NS	No	No	No	No	Yes	Yes	Yes	Yes	No	No	No Change	NS	NS	No	No	No	No		No visible structural effect
1	10927305	10927309	L33	+	Heterozygous	5	Intergenic	Intergenic	.	.	.	.	.	.	.	.	N/A	N/A	N/A	No	No	No	No	No	No	N/A	N/A	N/A	No	No	No	No	No	No	No	No	No	No	N/A	N/A	N/A	No	No	No	No	33a & 33d	No visible structural effect
1	10974657	10974661	L9	+	Homozygous	5	gene	Coding Exon	1	10974383	10976298	+	AT1G30840	purine permease 4; Member of a family of proteins related to PUP1, a purine transporter.	N/A		1915	0.143081	Sense	Yes	Yes	Truncated	Yes	No	Yes, S	No change	NS	NS	No	No	No	No	Yes	Yes	Truncated	Yes	No	Yes, S	Upregulated	2.2925	NS	No	No	No	No		Truncated before insertion
1	11702875	11702879	L33	-	Heterozygous	5	gene	Coding Exon	1	11701995	11702903	+	AT1G32420	F-box and associated interaction domains-containing protein	molecular_function unknown	biological_process unknown	908	0.969163	Antisense	No	No	No	No	No	No	No change	NS	NS	No	No	No	No	No	Yes	No	No	Yes	Yes, AS	No Change	NS	NS	No	No	No	No	33a & 33d	AS truncated transcript
1	12054056	12054060	L45	+	Heterozygous	1	gene	Coding Exon	1	12051361	12054753	-	AT1G33240	GT-2-like 1; Encodes a plant transcriptional activator that contains two separate, but similar, trihelix DNA-binding domains, similar to GT-2.	N/A		3392	0.205483	Antisense	Yes	Yes	Yes	Truncated	No	No	Downregulated (45c)	45a NS, 45b NS, 45c -1.61407746028761, 45d NS	NS	No	No	No	No	Yes	Yes	Yes	Truncated	Yes	Yes, S	Downregulated (45c)	45a NS, 45b NS, 45c -1.39497871469194, 45d NS	45a NS, 45b NS, 45c 1.95129439484102, 45d NS	No	No	No	No		Truncated after insertion & AS truncated transcript
1	12413294	12413298	L7	-	Homozygous	6	transposable_element_gene	Coding Exon	1	12412782	12415386	+	AT1G34097	copia-like retrotransposon family			2604	0.196621	Antisense	No	No	No	No	No	No	No change	NS	NS	No	No	No	No	No	No	No	No	No	No	No Change	NS	NS	No	No	No	No		No visible structural effect
1	13076715	13076719	L4	+	Homozygous	2	pseudogene	Pseudogene	1	13076664	13077590	+	AT1G35513	pseudogene	N/A		926	0.0550756	Sense	No	No	No	No	No	No	No change	NS	NS	No	No	No	No	No	Yes	Truncated	Yes	No	Yes, S	Upregulated	2.85314	NS	No	No	AT1TE42705; AT1G35515 (S 3.267649818)	Yes		Truncated before insertion & Chimeric with 2 genes and intergenic
1	17366709	17366713	L33	-	Heterozygous	5	gene	Intron	1	17365898	17368703	-	AT1G47370	Toll-Interleukin-Resistance (TIR) domain family protein	transmembrane receptor activity	signal transduction, defense response, innate immune response	2805	0.710873	Sense	Inconsistent	Inconsistent	Inconsistent	Inconsistent	No	No	No change	NS	NS	No	No	No	No	Inconsistent	Inconsistent	Inconsistent	Inconsistent	No	No	No Change	NS	NS	No	No	No	No	33d	No visible structural effect
1	18121705	18121709	L33	+	Heterozygous	5	gene	Coding Exon	1	18121434	18122155	+	AT1G48990	Oleosin family protein	molecular_function unknown	lipid storage	721	0.375867	Sense	No	No	No	No	No	No	No change	NS	NS	No	No	No	No	No	Yes	Truncated	Yes	No	Yes, S	Upregulated (34a)	33a 1.89567662791606, 33d NS	NS	No	No	No	No	33a & 33d	Truncated before insertion
1	19159880	19159884	L33	-	Heterozygous	2	gene	Coding Exon	1	19158746	19161737	-	AT1G51680	4-coumarate:CoA ligase 1; encodes an isoform of 4-coumarate:CoA ligase (4CL), which is involved in the last step of the general phenylpropanoid pathway.	N/A		2991	0.620863	Sense	Yes	Yes	Yes	Truncated	No	Yes, S	Downregulated	33a -2.70600606683512, 33d -2.51469250704316	33a -1.5501046938005, 33d -1.65113494940871	No	No	No	No	Yes	Yes	Yes	Yes	No	Yes, S	No Change	NS	NS	No	No	No	No	33a & 33d	Reestablished with heat stress
1	19160846	19160850	L45	-	Heterozygous	2	gene	Coding Exon	1	19158746	19161737	-	AT1G51680	4-coumarate:CoA ligase 1; encodes an isoform of 4-coumarate:CoA ligase (4CL), which is involved in the last step of the general phenylpropanoid pathway.	N/A		2991	0.297894	Sense	Yes	Yes	Yes	Truncated	No	Yes, S	Downregulated (45a, b, d)	45a -1.18472575120406, 45b -1.00293363668417, 45c NS, 45d -1.27272213846237	NS	No	No	No	No	Yes	Yes	Yes	Yes	No	Yes, S	No Change	NS	NS	No	No	No	No	45a; 45d (45b probably heterozygous)	Reestablished with heat stress
1	19239965	19239969	L33	-	Heterozygous	5	gene	Coding Exon	1	19237219	19241965	-	AT1G51820	Leucine-rich repeat protein kinase family protein	kinase activity	protein amino acid phosphorylation	4746	0.421408	Sense	Inconsistent	Inconsistent	Inconsistent	Inconsistent	No	No	Downregulated (34d)	33a NS, 33d 1.03504506247052	NS	No	No	No	No	Inconsistent	Inconsistent	Inconsistent	Inconsistent	No	No	No Change	NS	NS	No	No	No	No		No visible structural effect
1	19266295	19266299	L33	-	Heterozygous	5	gene	Coding Exon	1	19262698	19267167	-	AT1G51870	protein kinase family protein	protein serine/threonine kinase activity, protein kinase activity, kinase activity, ATP binding	protein amino acid phosphorylation	4469	0.195122	Sense	No	No	No	No	No	No	No change	NS	NS	No	No	No	No	No	No	No	No	No	No	No Change	NS	NS	No	No	No	No	33a & 33d	No visible structural effect
1	19907871	19907875	L33	-	Homozygous	5	gene	Coding Exon	1	19907179	19908548	+	AT1G53360	F-box/associated interaction domain protein	N/A		1369	0.505478	Antisense	No	No	No	No	No	No	No change	NS	NS	No	No	No	No	No	No	No	No	No	No	No Change	NS	NS	No	No	No	No	33a & 33d	No visible structural effect
1	20369767	20369771	L7	-	Homozygous	5	gene	Coding Exon	1	20369651	20370986	+	AT1G54550	F-box and associated interaction domains-containing protein	N/A		1335	0.0868914	Antisense	No	No	No	No	No	No	No change	NS	NS	No	No	No	No	Yes	Yes	No	No	Yes	Yes, AS	No Change	NS	NS	No	No	AT1TE67295; AT1G54540 (NS)	Yes		AS truncated transcript & Chimeric with 2 genes and intergenic
1	20533064	20533068	L33	+	Homozygous	5	gene	Coding Exon	1	20532844	20534375	-	AT1G55035	pseudogene, putative importin alpha	N/A		1531	0.856303	Antisense	No	No	No	No	No	No	No change	NS	NS	No	No	No	No	No	Yes	Truncated	Yes	No	Yes, S	No Change	NS	NS	No	No	No	Yes	33a & 33d	Truncated before insertion & Chimeric with intergenic
1	20690616	20690620	L2	+	Homozygous	5	pseudogene	Pseudogene	1	20688561	20691005	-	AT1G55410	pseudogene	N/A		2444	0.159165	Antisense	No	No	No	No	No	No	No change	NS	NS	No	No	No	No	No	Yes	No	No	Yes	No	No Change	NS	NS	No	No	No	No		AS truncated transcript
1	21183915	21183919	L9	+	Heterozygous	5	gene	Coding Exon	1	21181585	21185495	+	AT1G56540	Disease resistance protein (TIR-NBS-LRR class) family	transmembrane receptor activity, nucleoside-triphosphatase activity, nucleotide binding, ATP binding	signal transduction, defense response, apoptosis, innate immune response	3910	0.595908	Sense	Inconsistent	Inconsistent	Inconsistent	Inconsistent	No	Yes, S	Upregulated	0.996742	NS	No	No	No	No	Inconsistent	Inconsistent	Inconsistent	Inconsistent	No	Yes, S	No Change	NS	NS	No	No	No	No		No visible structural effect
1	21240033	21240037	L33	+	?Heterozygous	2	gene	Coding Exon	1	21237839	21241014	+	AT1G56660	MAEBL domain protein	N/A		3175	0.691024	Sense	Yes	Yes	Yes	Yes	No	No	Downregulated (34d)	33a NS, 33d -0.77763133869299	NS	No	No	No	No	Yes	Yes	Yes	Yes	No	No	No Change	NS	NS	No	No	No	No		No visible structural effect
1	21323512	21323516	L7	-	Homozygous	5	gene	Coding Exon	1	21320915	21324637	+	AT1G57570	Mannose-binding lectin superfamily protein	N/A		3722	0.697743	Antisense	No	No	No	No	No	No	No change	NS	NS	No	No	No	No	No	Yes	Truncated	Yes	No	Yes, S	No Change	NS	NS	No	No	No	No		Truncated before insertion
1	21761950	21761955	L31	+	Homozygous	6	gene	Coding Exon	1	21746354	21766048	+	AT1G58602	LRR and NB-ARC domains-containing disease resistance protein	ATP binding	apoptosis, defense response	19694	0.791916	Sense	Yes	Yes	Yes	Truncated	No	No	Downregulated	-1.27359	NS	No	No	No	No	Yes	Inconsistent	Inconsistent	Inconsistent	No	No	No Change	NS	NS	No	No	No	No		Truncated after insertion
1	21768392	21768396	L45	-	Heterozygous	6	gene	Intron	1	21766847	21769657	+	AT1G58643	Inositol-pentakisphosphate 2-kinase family protein	inositol pentakisphosphate 2-kinase activity, ATP binding	biological_process unknown	2810	0.549822	Antisense	No	No	No	No	No	No	No change	NS	NS	No	No	No	No	No	Yes	Truncated	Yes	No	No	Upregulated (45b, c)	45a NS, 45b 3.74308991929058, 45c 2.22376675351046, 45d NS	NS	No	No	No	No	45b; 45c	Truncated before insertion
1	21804650	21804654	L45	-	Heterozygous	6	gene	Intron	1	21803600	21805714	+	AT1G58936	Inositol-pentakisphosphate 2-kinase family protein	inositol pentakisphosphate 2-kinase activity, ATP binding	biological_process unknown	2114	0.496689	Antisense	No	No	No	No	No	No	No change	NS	NS	No	No	No	No	No	Yes	Truncated	Yes	No	No	No Change	NS	NS	No	No	No	No	45b; 45c	Truncated before insertion
1	21840908	21840912	L45	-	Heterozygous	6	gene	Intron	1	21839363	21842173	+	AT1G59312	Inositol-pentakisphosphate 2-kinase family protein	inositol pentakisphosphate 2-kinase activity, ATP binding	biological_process unknown	2810	0.549822	Antisense	No	No	No	No	No	No	N/A	N/A	N/A	No	No	No	No	No	Yes	Truncated	Yes	No	No	N/A	N/A	N/A	No	No	No	No	45b; 45c	Truncated before insertion
1	21936502	21936506	L9	+	Heterozygous	2	gene	Coding Exon	1	21936278	21938001	+	AT1G59700	glutathione S-transferase TAU 16; Encodes glutathione transferase belonging to the tau class of GSTs.	N/A		1723	0.130006	Sense	Yes	Yes	Yes	Yes	No	No	Downregulated	-1.21192	NS	No	No	No	No	Yes	Yes	Yes	Yes	No	No	No Change	NS	NS	No	No	No	No		No visible structural effect
1	22174570	22174574	L33	+	Heterozygous	5	gene	Coding Exon	1	22173937	22176343	+	AT1G60130	Mannose-binding lectin superfamily protein	N/A		2406	0.263092	Sense	No	No	No	No	No	No	No change	NS	NS	No	No	No	No	No	Yes	Truncated	Yes	No	Yes, S	No Change	NS	NS	No	No	No	No	33a & 33d	Truncated before insertion
1	22688779	22688783	L4	+	Homozygous	6	gene	Five_Prime_UTR	1	22684894	22689611	-	AT1G61490	S-locus lectin protein kinase family protein	in 6 functions	protein amino acid phosphorylation, recognition of pollen	4717	0.176383	Antisense	No	No	No	No	No	No	No change	NS	NS	No	No	No	No	No	No	No	No	No	No	No Change	NS	NS	No	No	No	No		No visible structural effect
1	23047612	23047616	L33	+	Heterozygous	1	gene	Intron	1	23046768	23050337	+	AT1G62330	O-fucosyltransferase family protein	N/A		3569	0.236481	Sense	Yes	Yes	Yes	Yes	No	No	No change	NS	NS	No	No	No	No	Yes	Yes	Yes	Yes	No	No	No Change	NS	NS	No	No	No	No		No visible structural effect
1	23499406	23499410	L45	+	Heterozygous	4	gene	Three_Prime_UTR	1	23498484	23502321	-	AT1G63360	Disease resistance protein (CC-NBS-LRR class) family	ATP binding	N-terminal protein myristoylation, defense response	3837	0.759708	Antisense	Yes	Yes	Yes	Truncated	No	Yes, S	Downregulated (45d)	45a NS, 45b NS, 45c NS, 45d -0.645686800614704	NS	No	No	No	No	Yes	Yes	Yes	Truncated	No	Yes, S	No Change	NS	NS	No	No	No	No	45a; 45d	Truncated after insertion
1	23838834	23838838	L33	+	?Homozygous	5	transposable_element_gene	transposable_element_gene	1	23837561	23839897	+	AT1G64240	AT1TE78470; Unassigned; MuDR (MuDr-element) (Zea mays)			2336	0.544949	Sense	No	No	No	No	No	No	No change	NS	NS	No	No	No	No	No	No	No	No	No	No	No Change	NS	NS	No	No	No	No	33a & 33d	Truncated before insertion
1	24135748	24135752	L33	-	Heterozygous	2	gene	Coding Exon	1	24134085	24136109	-	AT1G64970	gamma-tocopherol methyltransferase; gamma-tocopherol methyltransferase (g-TMT) mRNA, nuclear	N/A	gamma-tocopherol methyltransferase (G-TMT)	2024	0.17836	Sense	Yes	No	No	No	No	No	Downregulated	33a -2.15482821254167, 33d -2.15221649860229	NS	No	No	No	No	Yes	Yes	Truncated	Yes	No	Yes, S	No Change	NS	NS	No	No	No	No	33a & 33d	Truncated before insertion
1	24165389	24165393	L4	+	Homozygous	5	gene	Intron	1	24164141	24165935	-	AT1G65050	TRAF-like superfamily protein			1794	0.304348	Antisense	No	No	No	No	No	No	No change	NS	NS	No	No	No	No	No	No	No	No	No	No	No Change	NS	NS	No	No	No	No		No visible structural effect
1	24390499	24390503	L4	+	Homozygous	6	gene	Coding Exon	1	24385552	24391208	+	AT1G65590	beta-hexosaminidase 3; Encodes a protein with beta-hexosaminidase activity. Located on the plasma membrane.	hexosaminidase activity, beta-N-acetylhexosaminidase activity	carbohydrate metabolic process	5656	0.874646	Sense	Yes	Yes	Yes	Truncated	No	No	Upregulated	0.73694	NS	No	No	No	No	Yes	Yes	Yes	Yes	No	Yes, S	No Change	NS	NS	No	No	No	No		Reestablished with heat stress
1	24572897	24572901	L7	-	Homozygous	5	gene	Coding Exon	1	24571603	24573471	-	AT1G65990	type 2 peroxiredoxin-related / thiol specific antioxidant / mal allergen family protein	oxidoreductase activity, antioxidant activity	biological_process unknown	1868	0.307281	Sense	No	No	No	No	No	No	No change	NS	NS	No	No	No	No	No	No	No	No	No	No	No Change	NS	NS	No	No	No	No		No visible structural effect
1	24728648	24728652	L45	-	Heterozygous	5	Intergenic	Promoter	1	24726812	24728637	-	AT1G66320	F-box/RNI-like superfamily protein			1825	N/A	Sense	No	No	No	No	No	No	No change	NS	NS	No	No	No	No	Yes	Yes	Yes	Yes	No	Yes, S	Upregulated (45a, b, d)	45a 3.1241088629684, 45b 1.54927624660133, 45c NS, 45d 2.10732049442556	45a 2.18289150693432, 45b NS, 45c NS, 45d NS	No	No	No	Yes	45a; 45d	Chimeric S with promoter
1	24857400	24857404	L45	+	Heterozygous	5	Intergenic	Promoter	1	24857438	24859011	+	AT1G66640	RNI-like superfamily protein			1573	N/A	Sense	No	No	No	No	No	No	No change	NS	NS	No	No	No	No	No	No	No	No	No	No	No Change	NS	NS	No	No	No	No	45a	No visible structural effect
1	25614929	25614933	L33	+	Heterozygous	1	gene	Coding Exon	1	25613926	25615404	-	AT1G68340	hypothetical protein (DUF1639)	N/A		1478	0.32138	Antisense	Yes	Yes	Yes	Yes	No	No	No change	NS	NS	No	No	No	No	Yes	Yes	Yes	Yes	No	No	No Change	NS	NS	No	No	No	No		No visible structural effect
1	26907676	26907680	L18	-	Homozygous	5	gene	Coding Exon	1	26906401	26908975	+	AT1G71390	receptor like protein 11		signal transduction, defense response	2574	0.495338	Antisense	Yes	Yes	Yes	Yes	No	No	No change	NS	NS	No	No	No	No	Yes	Yes	Yes	Yes	No	No	No Change	NS	NS	No	No	No	No		No visible structural effect
1	26991513	26991517	L33	-	Heterozygous	4	gene	Coding Exon	1	26990525	26994259	-	AT1G71770	poly(A)-binding protein 5; Encodes a Class I polyA-binding protein. Expressed in floral organs. Binds polyA sepharose in vitro.	N/A		3734	0.735404	Sense	Yes	Yes	Yes	Yes	No	No	No change	NS	NS	No	No	No	No	Yes	Yes	Truncated	Yes	No	Yes, S	No Change	NS	NS	No	No	No	No	33a	Truncated before insertion
1	27127497	27127501	L45	+	Heterozygous	5	gene	Coding Exon	1	27127170	27128978	+	AT1G72100	late embryogenesis abundant domain-containing protein / LEA domain-containing protein	N/A	embryo development ending in seed dormancy	1808	0.180863	Sense	No	No	No	No	No	No	No change	NS	NS	No	No	No	No	Yes	Yes	Yes	Yes	No	Yes, S	No Change	NS	NS	No	No	No	No	45a; 45c	No visible structural effect
1	27833826	27833830	L33	-	Heterozygous	2	gene	Coding Exon	1	27832095	27834207	-	AT1G74010	Calcium-dependent phosphotriesterase superfamily protein	strictosidine synthase activity	biosynthetic process	2112	0.180398	Sense	Yes	Yes	Yes	Yes	No	No	No change	NS	NS	No	No	No	No	Yes	Yes	Yes	Yes	No	No	No Change	NS	NS	No	No	No	No		No visible structural effect
1	28500433	28500437	L33	-	Heterozygous	5	gene	Coding Exon	1	28498821	28501254	+	AT1G75900	GDSL-like Lipase/Acylhydrolase superfamily protein	N/A		2433	0.662557	Antisense	Yes	Yes	Yes	Yes	No	No	Downregulated	33a -1.25834257465013, 33d -1.23208267056728	NS	No	No	No	No	Yes	Yes	Yes	Yes	No	No	No Change	NS	NS	No	No	No	No	33a & 33d in HS	No visible structural effect
1	28600079	28600083	L33	+	Heterozygous	5	gene	Coding Exon	1	28599678	28600491	-	AT1G76230	hypothetical protein	N/A		813	0.506765	Antisense	No	No	No	No	No	No	No change	NS	NS	No	No	No	No	Yes	Yes	Yes	Yes	No	No	No Change	NS	NS	No	No	No	No	33a & 33d	No visible structural effect
1	28645903	28645907	L33	+	Heterozygous	1	gene	Coding Exon	1	28643038	28646721	-	AT1G76360	Protein kinase superfamily protein	protein serine/threonine kinase activity, protein kinase activity, kinase activity, ATP binding	protein amino acid phosphorylation	3683	0.222102	Antisense	Yes	Yes	Yes	Truncated	No	No	Downregulated	33a -1.24593895541664, 33d -0.698377064105519	NS	No	No	No	No	Yes	Yes	Yes	Truncated	No	No	No Change	NS	NS	No	No	No	No	33a & 33d	Truncated after insertion
1	29126778	29126782	L33	+	Heterozygous	1	gene	Coding Exon	1	29126648	29129700	+	AT1G77510	PDI-like 1-2; Encodes a protein disulfide isomerase-like (PDIL) protein, a member of a multigene family within the thioredoxin (TRX) superfamily.	protein disulfide isomerase activity	response to cadmium ion, response to salt stress, response to endoplasmic reticulum stress	3052	0.042595	Sense	Yes	Yes	Yes	Yes	No	No	Downregulated	33a -1.10828296503473, 33d -1.20568660755943	NS	No	No	No	No	Yes	Yes	Yes	Yes	No	No	Downregulated (34d)	33a NS, 33d -2.12710313601287	NS	No	No	No	No		No visible structural effect
1	29136506	29136510	L45	+	Heterozygous	2	gene	Intron	1	29135904	29137640	+	AT1G77530	O-methyltransferase family protein	N/A		1736	0.346774	Sense	No	No	No	No	No	No	No change	NS	NS	No	No	No	No	No	Yes	Truncated	Yes	No	Yes, S	Upregulated (45d)	45a NS, 45b NS, 45c NS, 45d 2.7626561593508	NS	No	No	No	No	45a; 45d	Truncated before insertion
1	29610036	29610040	L33	+	?Heterozygous	2	Intergenic	Intergenic	.	.	.	.	.	.	.	.	N/A	N/A	N/A	No	No	No	No	No	No	N/A	N/A	N/A	No	No	No	No	No	No	No	No	No	No	N/A	N/A	N/A	No	No	No	No	33a & 33d	No visible structural effect
1	29913424	29913428	L33	-	Homozygous	5	gene	Coding Exon	1	29911381	29914967	-	AT1G79520	Cation efflux family protein	cation transmembrane transporter activity	cation transport, transmembrane transport	3586	0.430284	Sense	Yes	Yes	Yes	Yes	No	No	Downregulated	33a -0.896300772446524, 33d -0.7119970247328	NS	No	No	No	No	Yes	Yes	Yes	Yes	No	No	No Change	NS	NS	No	No	No	No		No visible structural effect
1	30146618	30146622	L4	-	Homozygous	5	gene	Coding Exon	1	30146611	30148180	+	AT1G80140	Pectin lyase-like superfamily protein	polygalacturonase activity	carbohydrate metabolic process	1569	0.00446144	Antisense	No	No	No	No	No	No	No change	NS	NS	No	No	No	No	No	No	No	No	No	No	No Change	NS	NS	No	No	No	No		No visible structural effect
1	30416641	30416645	L33	-	Homozygous	2	gene	Coding Exon	1	30415123	30419047	+	AT1G80960	F-box and Leucine Rich Repeat domains containing protein	N/A		3924	0.38685	Antisense	Yes	Yes	Yes	Yes	No	No	No change	NS	NS	No	No	No	No	Yes	Yes	Yes	Yes	No	No	No Change	NS	NS	No	Yes	No	No	33a & 33d	Chimeric with intron in HS
1	30418386	30418390	L4	+	Heterozygous	6	gene	Three_Prime_UTR	1	30415123	30419047	+	AT1G80960	F-box and Leucine Rich Repeat domains containing protein	N/A		3924	0.831549	Sense	Yes	Yes	Yes	Yes	No	No	No change	NS	NS	No	No	No	No	Yes	Yes	Yes	Yes	No	Yes, S	No Change	NS	NS	No	No	No	No		No visible structural effect
2	149387	149391	L31	+	Homozygous	1	gene	Coding Exon	2	148919	150585	-	AT2G01290	ribose-5-phosphate isomerase 2; Cytosolic ribose-5-phosphate isomerase. Knockout mutation causes chloroplast dysfunction, late flowering and premature cell death.	N/A		1666	0.719088	Antisense	Yes	Yes	Yes	Truncated	No	Yes, S	Downregulated	-1.53454	NS	No	No	No	No	Yes	Yes	Yes	Yes	No	Yes, S	No Change	NS	NS	No	No	No	No		Reestablished with heat stress
2	594966	594970	L33	-	Heterozygous	5	gene	Coding Exon	2	594484	595869	-	AT2G02250	phloem protein 2-B2	carbohydrate binding	N-terminal protein myristoylation	1385	0.651986	Sense	No	No	No	No	No	No	No change	NS	NS	No	No	No	No	No	Yes	Truncated	Yes	No	Yes, S	No Change	NS	NS	No	No	No	No	33a	Truncated before insertion
2	607430	607434	L45	+	Heterozygous	4	gene	Intron	2	606182	607919	-	AT2G02300	phloem protein 2-B5	carbohydrate binding	N-terminal protein myristoylation	1737	0.28152	Antisense	No	No	No	No	No	No	No change	NS	NS	No	No	No	No	No	No	No	No	No	No	No Change	NS	NS	No	No	No	No	45d	No visible structural effect
2	671210	671214	L33	-	Heterozygous	6	gene	Coding Exon	2	670461	673327	-	AT2G02500	Nucleotide-diphospho-sugar transferases superfamily protein; Encodes a protein with 4-Diphosphocytidyl-2C-methyl-D-erythritol synthase activity. (Mg2+ reaches the highest catalytic activity).	2-C-methyl-D-erythritol 4-phosphate cytidylyltransferase activity	response to light stimulus, isopentenyl diphosphate biosynthetic process, mevalonate-independent pathway	2866	0.73866	Sense	Yes	Yes	Yes	Yes	No	No	No change	NS	NS	No	Yes	No	No	Yes	Yes	Yes	Yes	No	Yes, S	No Change	NS	NS	No	Yes	No	No	33a	Chimeric with intron in both conditions
2	1399891	1399895	L45	+	Heterozygous	5	Intergenic	Intergenic	.	.	.	.	.	.	.	.	N/A	N/A	N/A	No	No	No	No	No	No	N/A	N/A	N/A	No	No	No	No	No	Yes	No	No	No	Yes, S	N/A	N/A	N/A	Yes	No	AT2TE06405 (N/A)	Yes	45d	Transcript starting with AT2TE06405 and ending in ONSEN
2	5697545	5697549	L18	-	Homozygous	6	gene	Intron	2	5694381	5706442	+	AT2G13680	callose synthase 5; Responsible for the synthesis of callose deposited at the primary cell wall of meiocytes, tetrads and microspores.	1,3-beta-glucan synthase activity	in 6 processes	12061	0.262333	Antisense	No	No	No	No	No	No	No change	NS	NS	No	No	No	No	No	Yes	Truncated	Yes	No	Yes, S	Upregulated	1.77747	NS	No	No	No	No		Truncated before insertion
2	6689250	6689254	L33	+	Homozygous	5	gene	Coding Exon	2	6688122	6689819	-	AT2G15350	fucosyltransferase 10; member of Glycosyltransferase Family- 37	transferase activity, transferring glycosyl groups, fucosyltransferase activity	cell wall biogenesis	1697	0.335298	Antisense	No	No	No	No	No	No	No change	NS	NS	No	No	No	No	No	Yes	No	No	Yes	No	No Change	NS	NS	No	No	No	No	33a & 33d	AS truncated transcript
2	7433326	7433330	L33	-	Homozygous	5	gene	Coding Exon	2	7433183	7434172	-	AT2G17080	hypothetical protein (DUF241)	molecular_function unknown	biological_process unknown	989	0.85541	Sense	No	No	No	No	No	No	No change	NS	NS	No	No	No	No	No	No	No	No	No	No	No Change	NS	NS	No	No	No	Yes	33a & 33d	Chimeric S with Intergenic (3')
2	7587816	7587820	L33	+	Homozygous	5	gene	Coding Exon	2	7584372	7588127	-	AT2G17470	aluminum activated malate transporter family protein; Encodess ALMT6, a member of the aluminum-activated malate transporter family.		response to aluminum ion	3755	0.0828229	Antisense	Yes	No	No	No	No	No	Downregulated	33a -1.62576860540722, 33d -1.66007549959296	NS	No	No	No	No	Yes	Yes	No	No	Yes	No	No Change	NS	NS	No	No	No	No	33a & 33d	AS truncated transcript
2	8870028	8870032	L33	+	Homozygous	2	gene	Coding Exon	2	8869428	8870452	-	AT2G00680	novel_transcribed_region	N/A		1024	0.414062	Antisense	Yes	No	No	No	No	No	N/A	N/A	N/A	No	No	No	No	Yes	Yes	Truncated	Yes	Yes	Yes, S	N/A	N/A	N/A	No	No	No	No	33a & 33d	Truncated before insertion & AS truncated transcript
2	9839577	9839581	L33	-	?Homozygous	2	gene	Coding Exon	2	9837120	9839824	-	AT2G23100	Cysteine/Histidine-rich C1 domain family protein	zinc ion binding		2704	0.0913462	Sense	Yes	No	No	No	No	No	Downregulated	33a -4.08823181176766, 33d -4.14489389452961	NS	No	No	No	No	Yes	Yes	Truncated	Yes	No	Yes, S	No Change	NS	NS	No	No	No	No	33a & 33d	Truncated before insertion
2	10525797	10525801	L33	+	Homozygous	5	gene	Coding Exon	2	10522548	10526059	-	AT2G24720	glutamate receptor 2.2; member of Putative ligand-gated ion channel subunit family	intracellular ligand-gated ion channel activity	cellular calcium ion homeostasis, response to light stimulus	3511	0.0746226	Antisense	No	No	No	No	No	No	No change	NS	NS	No	No	No	No	Yes	Yes	Truncated	Yes	Yes	Yes, AS	No Change	NS	NS	No	No	No	No	33a & 33d	Truncated before insertion & AS truncated transcript
2	10575382	10575386	L45	+	Heterozygous	1	gene	Coding Exon	2	10574942	10576938	+	AT2G24820	translocon at the inner envelope membrane of chloroplasts 55-II	oxidoreductase activity, 2 iron, 2 sulfur cluster binding, chlorophyllide a oxygenase [overall] activity	protein targeting to chloroplast	1996	0.220441	Sense	Yes	Yes	Yes	Truncated Exon	No	No	Downregulated (45a, b, c)	45a -0.916878594567383, 45b -0.660230855692109, 45c -2.7605735072434, 45d NS	45c -1.857670811	No	No	No	No	Yes	Yes	Yes	Truncated Exon	No	Yes, S	No Change	NS	NS	No	No	No	No	45c (45a probably heterozygous)	Exon with insertion is truncated
2	11871960	11871964	L33	-	Homozygous	5	gene	Coding Exon	2	11871378	11876989	+	AT2G27880	Argonaute family protein	nucleic acid binding	biological_process unknown	5611	0.103725	Antisense	No	No	No	No	No	No	No change	NS	NS	No	No	No	No	No	Yes	Yes	Yes	No	Yes, S	Upregulated	33a 3.2915854631523, 33d 3.24480115364228	33a 2.33428193533655, 33d NS	No	No	No	No	33a & 33d	Reestablished with heat stress
2	12683607	12683611	L7	+	?Homozygous	1	gene	Coding Exon	2	12681831	12685151	-	AT2G29670	Tetratricopeptide repeat (TPR)-like superfamily protein	binding		3320	0.46506	Antisense	Yes	Yes	Yes	Truncated Exon	No	Yes, S	No change	NS	NS	No	No	No	No	Yes	Yes	Yes	Truncated Exon	No	Yes, S	No Change	NS	NS	No	No	No	No		Exon with insertion is truncated
2	13928182	13928186	L45	-	Heterozygous	5	gene	Coding Exon	2	13927606	13929763	-	AT2G32830	phosphate transporter 1%3B5	N/A		2157	0.732962	Sense	No	No	No	No	No	No	No change	NS	NS	No	No	No	No	No	Yes	Truncated	Yes	No	Yes, S	No Change	NS	NS	No	No	No	No	45a; 45b; 45d	Truncated before insertion
2	14686010	14686014	L33	+	Homozygous	5	gene	Coding Exon	2	14685170	14687216	+	AT2G34810	FAD-binding Berberine family protein	electron carrier activity, oxidoreductase activity, FAD binding, catalytic activity	response to jasmonic acid stimulus, response to wounding	2046	0.410557	Sense	Yes	Yes	Yes	Truncated	No	Yes, S	Downregulated	33a -0.792356729219503, 33d -1.29053752697572	NS	No	No	No	No	Yes	Yes	Yes	Truncated	No	Yes, S	Downregulated (34d)	33a NS, 33d -1.68596176065015	NS	No	No	No	No	33a & 33d	Truncated after insertion
2	14713933	14713937	L45	+	Heterozygous	5	gene	Coding Exon	2	14711880	14716634	-	AT2G34880	Transcription factor jumonji (jmj) family protein / zinc finger (C5HC2 type) family protein; A maternally expressed imprinted gene.	sequence-specific DNA binding transcription factor activity	embryo development ending in seed dormancy, regulation of transcription, pollen development	4754	0.568153	Antisense	No	No	No	No	No	No	No change	NS	NS	No	No	No	No	No	Yes	Truncated	Yes	Yes	Yes, both S & AS	Upregulated (45a, b)	45a 3.74339741500039, 45b 3.36441359060608, 45c NS, 45d NS	45a NS, 45b 2.0064588050151, 45c NS, 45d NS	No	No	AT2TE65290 (N/A)	No	45a; 45b	Truncated before insertion & ATCOPIA57 transcribed (S, inserted in intron of gene)
2	14932046	14932050	L4	-	Homozygous	5	pseudogene	pseudogene	2	14931139	14933175	-	AT2G35570	pseudogene	N/A		2036	0.554519	Sense	No	No	No	No	No	No	No change	NS	-2.87085	No	No	No	No	Yes	Yes	Truncated	Yes	Yes	Yes, both S & AS	No Change	NS	NS	No	No	No	No		Truncated before insertion & Weird expression pattern involving ATCOPIA50
2	19008504	19008508	L18	-	Homozygous	2	gene	Coding Exon	2	19008175	19009651	+	AT2G46300	Late embryogenesis abundant (LEA) hydroxyproline-rich glycoprotein family	N/A		1476	0.2229	Antisense	No	No	No	No	No	No	No change	NS	NS	No	No	No	No	No	Yes	No	No	Yes	Yes, AS	No Change	NS	2.11546	Yes	No	AT2G46290 (S 1.09202713314936)	Yes		AS truncated transcript & Chimeric with next gene and intergenic
3	18447	18451	L45	+	Heterozygous	1	gene	Intron	3	16631	18909	-	AT3G01060	lysine-tRNA ligase	N/A		2278	0.202809	Antisense	Yes	Yes	Yes	Yes	No	No	Downregulated (45c)	45a NS, 45b NS, 45c 0.478863823527701, 45d NS	NS	No	No	No	No	Yes	Yes	Yes	Yes	No	Yes, S	No Change	NS	NS	No	No	No	No	45a; 45b; 45c	No visible structural effect
3	310328	310332	L34	-	Homozygous	1	gene	Five_Prime_UTR	3	310007	312073	+	AT3G01890	SWIB/MDM2 domain superfamily protein	N/A		2066	0.155373	Antisense	Yes	No	No	No	No	No	Downregulated	-4.40147	-1.50018	No	No	No	No	Yes	Yes	Truncated	Yes	No	No	Downregulated	-1.78235	NS	No	No	No	No		Truncated before insertion
3	315042	315046	L4	+	Homozygous	6	gene	Intron	3	314693	317431	-	AT3G01910	sulfite oxidase; Encodes a homodimeric Mo-enzyme with molybdopterin as organic component of the molybdenum cofactor.	sulfite oxidase activity	sulfur metabolic process, response to sulfur dioxide, chlorophyll metabolic process	2738	0.872535	Antisense	Yes	Yes	Yes	Yes	Yes	No	Downregulated	-0.729611	NS	No	No	No	No	Yes	Yes	Truncated	Yes	Yes	Yes, both S & AS	Downregulated	-1.53791	NS	No	Yes	No	No		Truncated after insertion & AS truncated transcript & Chimeric with intron in AS
3	556783	556787	L45	+	Heterozygous	2	gene	Coding Exon	3	555626	557723	+	AT3G02610	plant stearoyl-acyl-carrier desaturase family protein	acyl-[acyl-carrier-protein] desaturase activity, oxidoreductase activity, transition metal ion binding	oxidation reduction, fatty acid metabolic process, fatty acid biosynthetic process	2097	0.551741	Sense	Yes	Yes	Yes	Yes	No	No	Downregulated (45d)	45a NS, 45b NS, 45c NS, 45d 1.37666118163464	NS	No	No	No	No	Yes	Yes	Yes	Yes	No	Yes, S	No Change	NS	45a NS, 45b 1.96322942934292, 45c NS, 45d 2.11930588438942	No	No	No	No	45a; 45b; 45c; 45d	No visible structural effect
3	623354	623358	L18	+	Homozygous	2	gene	Coding Exon	3	619678	623739	-	AT3G02850	STELAR K+ outward rectifier; Encodes SKOR, a member of Shaker family potassium ion (K+) channel.	outward rectifier potassium channel activity, cyclic nucleotide binding	potassium ion transport, response to abscisic acid stimulus	4061	0.0948042	Antisense	Inconsistent	Inconsistent	Inconsistent	Inconsistent	No	No	No change	NS	NS	No	No	No	No	Yes	Yes	No	No	Yes	Yes, AS	No Change	NS	NS	No	No	No	No		AS truncated transcript
3	826274	826278	L4	-	Homozygous	2	gene	Coding Exon	3	824552	826585	-	AT3G03470	cytochrome P450, family 87, subfamily A, polypeptide 9; member of CYP89A	electron carrier activity, monooxygenase activity, iron ion binding, oxygen binding, heme binding	response to cyclopentenone	2033	0.152976	Sense	Yes	No	No	No	No	No	Downregulated	-4.60382	-1.79388113782924	No	No	No	No	Yes	Yes	Truncated	Yes	No	Yes, S	No Change	NS	NS	No	No	No	No		Truncated before insertion
3	886145	886149	L33	+	Homozygous	2	gene	Coding Exon	3	884133	886410	-	AT3G03650	Exostosin family protein	catalytic activity	megagametogenesis, pollen tube development	2277	0.116381	Antisense	No	No	No	No	No	No	No change	NS	NS	No	No	No	No	No	Yes	Truncated	Yes	No	Yes, S	No Change	NS	NS	No	No	No	No	33a & 33d	Truncated before insertion
3	1109545	1109549	L45	-	Heterozygous	5	gene	Coding Exon	3	1108725	1112437	-	AT3G04220	Disease resistance protein (TIR-NBS-LRR class) family	transmembrane receptor activity, nucleoside-triphosphatase activity, nucleotide binding, ATP binding	signal transduction, defense response, apoptosis, innate immune response	3712	0.779095	Sense	No	No	No	No	No	Yes, S	No change	NS	NS	No	No	No	No	No	Yes	Truncated	Yes	No	Yes, S	No Change	NS	NS	No	No	No	No	45a; 45b; 45c; 45d	Truncated before insertion
3	1660301	1660305	L7	+	Homozygous	1	gene	Five_Prime_UTR	3	1657758	1660429	-	AT3G05675	BTB/POZ domain-containing protein	N/A		2671	0.0479221	Antisense	Yes	Yes	First exon (with insertion) missing	First exon (with insertion) missing	No	No	Downregulated	-0.898597	NS	No	No	No	No	Yes	Yes	Yes	Yes	No	No	No Change	NS	NS	No	No	No	No		Reestablished with heat stress
3	1717355	1717359	L4	-	Homozygous	4	gene	Coding Exon	3	1714941	1719608	-	AT3G05780	lon protease 3; Lon proteases are responsible for the degradation of abnormal, damaged and unstable proteins.	N/A	proteolysis	4667	0.482751	Sense	No	No	No	No	No	No	No change	NS	NS	No	No	No	No	No	Yes	Truncated	Yes	No	Yes, S	Upregulated	3.42872	2.6707	No	Yes	AT3G05775 (NS)	Yes		Truncated before insertion & Chimeric with part of next gene, intergenic and intron
3	2536775	2536779	L33	-	Homozygous	6	gene	Coding Exon	3	2534776	2538374	+	AT3G07960	Phosphatidylinositol-4-phosphate 5-kinase family protein; Encodes phosphatidylinositol-4-phosphate 5-kinase 6 (PIP5K6). Regulates clathrin-dependent endocytosis in pollen tubes.	1-phosphatidylinositol-4-phosphate 5-kinase activity, phosphatidylinositol phosphate kinase activity, ATP binding	phosphatidylinositol metabolic process	3598	0.555586	Antisense	No	No	No	No	No	No	No change	NS	NS	No	No	No	No	No	No	No	No	No	No	No Change	NS	NS	No	No	No	No	33a & 33d	No visible structural effect
3	2894969	2894973	L18	+	Homozygous	6	gene	Three_Prime_UTR	3	2894798	2897674	-	AT3G09405	Pectinacetylesterase family protein	molecular_function unknown	biological_process unknown	2876	0.940542	Antisense	No	No	No	No	No	No	No change	NS	NS	No	No	No	No	No	Yes	No	No	Till end of next exon	No	No Change	NS	NS	No	Yes	No	No		AS truncated transcript & Chimeric with intron
3	3040663	3040667	L45	-	Homozygous	6	gene	Coding Exon	3	3038780	3044989	-	AT3G09920	phosphatidyl inositol monophosphate 5 kinase	1-phosphatidylinositol-4-phosphate 5-kinase activity, phosphatidylinositol phosphate kinase activity, ATP binding	carbohydrate metabolic process, cellular amino acid metabolic process	6209	0.696731	Sense	Yes	Yes	Yes	Truncated	No	Yes, S	No change	NS	NS	No	No	No	No	Yes	Yes	Yes	Yes	No	Yes, S	No Change	NS	NS	No	No	AT3G09915 (S 45a 2.5355410583434, 45b 3.13160606808339, 45c 1.86447759684024, 45d 2.28508747811014)	Yes	45a; 45b; 45c; 45d	Chimeric with next gene and intergenic in HS
3	3494582	3494586	L33	+	Heterozygous	5	gene	Coding Exon	3	3492804	3494653	-	AT3G11150	2-oxoglutarate (2OG) and Fe(II)-dependent oxygenase superfamily protein	molecular_function unknown	biological_process unknown	1849	0.0383991	Antisense	Yes	Yes	Yes	Yes	No	No	No change	NS	NS	No	No	No	No	Yes	Yes	Yes	Yes	No	No	No Change	NS	NS	No	No	No	No		No visible structural effect
3	3561549	3561553	L18	+	Homozygous	5	gene	Coding Exon	3	3561052	3563059	+	AT3G11370	Cysteine/Histidine-rich C1 domain family protein	N/A		2007	0.247633	Sense	No	No	No	No	No	No	No change	NS	NS	No	No	No	No	No	Yes	Truncated	Yes	Yes	Yes, both S & AS	Upregulated	2.49431	2.8498	No	No	No	No		Truncated before insertion
3	4296959	4296963	L33	+	Heterozygous	2	gene	Coding Exon	3	4295327	4297000	-	AT3G13280	Putative endonuclease or glycosyl hydrolase	N/A		1673	0.0245069	Antisense	No	No	No	No	No	No	No change	NS	NS	No	No	No	No	No	Yes	No	No	Yes	Yes, AS	No Change	NS	NS	No	No	No	Yes	33d	Chimeric AS intergenic (5')
3	4390644	4390648	L18	+	?Homozygous	3	gene	Coding Exon	3	4389215	4393015	+	AT3G13470	TCP-1/cpn60 chaperonin family protein; Encodes a subunit of chloroplasts chaperonins that are involved in mediating the folding of newly synthesized, translocated, or stress-denatured proteins.	ATP binding	protein folding, protein refolding, cellular protein metabolic process	3800	0.376053	Sense	Yes	Yes	Yes	Yes	No	Yes, S	Downregulated	-0.780576	NS	No	No	No	No	Yes	Yes	Yes	Yes	Yes	Yes, both S & AS	No Change	NS	NS	No	No	No	No		No visible structural effect
3	4767099	4767103	L33	-	Heterozygous	2	gene	Coding Exon	3	4766905	4769936	-	AT3G14300	pectinesterase family protein	pectinesterase activity	cell wall modification	3031	0.935995	Sense	No	No	No	No	No	No	No change	NS	NS	No	No	No	No	No	No	No	No	No	No	No Change	NS	NS	No	No	No	No	33a & 33d	No visible structural effect
3	4889534	4889538	L18	-	Homozygous	2	gene	Coding Exon	3	4889063	4890215	+	AT3G14560	hypothetical protein	N/A		1152	0.408854	Antisense	Yes	Yes	Yes	Truncated	No	No	Downregulated	-2.76344	NS	No	No	No	No	Yes	Yes	Yes	Truncated	No	No	No Change	NS	NS	No	No	No	No		Truncated after insertion
3	5375508	5375512	L45	-	Homozygous	3	gene	Coding Exon	3	5374248	5376275	+	AT3G15890	Protein kinase superfamily protein	protein tyrosine kinase activity, protein kinase activity, kinase activity, ATP binding	protein amino acid phosphorylation	2027	0.621608	Antisense	Yes	Yes	Yes	Truncated	No	Yes, S	Downregulated	45a -1.86811334076989, 45b -1.30000020974089, 45c -1.34723620168232, 45d -1.84269718648049	NS	No	No	No	No	Yes	Yes	Yes	Truncated	No	Yes, S	Downregulated (45b)	45a NS, 45b -1.44903235524798, 45c NS, 45d NS	NS	No	No	No	No	45a; 45b; 45c; 45d	Truncated after insertion
3	5896863	5896867	L4	+	Homozygous	5	transposable_element_gene	transposable_element_gene	3	5896075	5897835	-	AT3G17260	hAT-like transposase family	N/A		1760	0.552273	Antisense	No	No	No	No	No	No	No change	NS	NS	No	No	No	No	No	Yes	Truncated	Yes	No	Yes, S	Upregulated	3.33114	2.87602	No	No	No	No		Truncated before insertion
3	6009401	6009405	L33	-	Homozygous	5	Intergenic	Promoter	3	6009407	6010562	+	AT3G17570	F-box and associated interaction domains-containing protein			1155	N/A	Antisense	No	No	No	No	No	No	No change	NS	NS	No	No	No	No	No	No	No	No	No	No	No Change	NS	NS	No	No	No	No	33a & 33d	No visible structural effect
3	6243389	6243393	L7	-	Homozygous	5	Intergenic	Intergenic	.	.	.	.	.	.	.	.	N/A	N/A	N/A	No	No	No	No	No	No	No change	N/A	N/A	No	No	No	No	No	No	No	No	No	No	N/A	N/A	N/A	No	No	No	No		No visible structural effect
3	6390422	6390426	L33	+	Homozygous	5	gene	Coding Exon	3	6389214	6390694	+	AT3G00370	novel_transcribed_region	N/A		1480	0.816216	Sense	No	No	No	No	No	No	N/A	N/A	N/A	No	No	No	No	No	No	No	No	No	No	N/A	N/A	N/A	No	No	No	No	33a & 33d	No visible structural effect
3	6393332	6393336	L7	-	Homozygous	5	Intergenic	Promoter	3	6393747	6394842	+	AT3G18560	unknown protein			1095	N/A	Antisense	Yes	Yes	Yes	Yes	No	No	Downregulated	-1.83406	NS	No	No	No	No	Yes	Yes	Yes	Yes	No	No	No Change	NS	NS	No	No	No	No		No visible structural effect
3	6542700	6542704	L18	+	Homozygous	2	gene	Coding Exon	3	6542456	6543676	+	AT3G18960	AP2/B3-like transcriptional factor family protein	DNA binding, sequence-specific DNA binding transcription factor activity	regulation of transcription, DNA-dependent	1220	0.2	Sense	Yes	No	No	No	No	No	Downregulated	-3.75913	NS	No	No	No	No	Yes	Yes	Truncated	Yes	No	Yes, S	No Change	NS	NS	No	No	No	No		Truncated before insertion
3	7354379	7354383	L33	-	Homozygous	5	antisense_lncRNA	antisense_lncRNA	3	7353907	7355339	+	AT3G20975	copia-like retrotransposon family, has a 8.6e-08 P-value blast match to gb|AAO73529.1| gag-pol polyprotein (Glycine max) (SIRE1) (Ty1_Copia-family)	N/A		1432	0.329609	Antisense	Yes	Yes	Truncated	Yes	No	No	No change	NS	NS	No	No	No	No	Yes	Yes	Truncated	Yes	No	No	No Change	NS	33a 1.73968124863197, 33d NS	No	No	No	No	33a & 33d	Truncated before insertion
3	7720765	7720769	L33	-	Homozygous	5	gene	Coding Exon	3	7720597	7721744	+	AT3G21920	cysteine-rich repeat secretory protein, putative (DUF26)	N/A		1147	0.146469	Antisense	No	Yes	No	No	Yes	No	No change	NS	NS	No	No	No	No	No	Yes	No	No	Yes	Yes, AS	No Change	NS	NS	No	No	No	No	33a & 33d	AS truncated transcript
3	7723362	7723366	L33	-	Homozygous	5	gene	Coding Exon	3	7723242	7724361	+	AT3G21930	cysteine-rich repeat secretory protein	N/A		1119	0.107239	Antisense	No	Yes	No	No	Yes	No	No change	NS	NS	No	No	No	No	No	Yes	No	No	Yes	No	No Change	NS	NS	No	No	No	No	33a & 33d	AS truncated transcript
3	8618520	8618524	L33	+	Homozygous	5	gene	Intron	3	8616804	8619285	-	AT3G23860	GTP-binding protein-like protein	molecular_function unknown	biological_process unknown	2481	0.308343	Antisense	No	No	No	No	No	No	No change	NS	NS	No	No	No	No	No	Yes	No	No	Yes	No	No Change	NS	NS	No	Yes	AT3G23870 (S 33d 1.62652954339674)	No	33a & 33d	AS truncated transcript & Chimeric with next gene and intergenic
3	9040960	9040964	L4	-	Homozygous	1	gene	Coding Exon	3	9040014	9042093	+	AT3G24760	Galactose oxidase/kelch repeat superfamily protein	N/A		2079	0.455026	Antisense	Yes	Yes	Yes	Truncated	No	No	Downregulated	-2.99557	NS	No	No	No	No	Yes	Yes	No	No	Yes	Yes, AS	No Change	NS	2.55493	No	No	No	No		Truncated after insertion & AS truncated transcript
3	9052844	9052848	L4	+	Homozygous	4	Intergenic	Promoter	3	9052869	9054591	+	AT3G24790	Protein kinase superfamily protein	protein serine/threonine kinase activity, protein kinase activity, kinase activity, ATP binding	protein amino acid phosphorylation	1722	N/A	Sense	No	No	No	No	No	No	No change	NS	NS	No	No	No	No	Inconsistent	Yes	Truncated	Yes	No	Yes, S	Upregulated	3.16162	NS	No	No	No	Yes		Truncated before insertion & Chimeric with promoter
3	10010914	10010918	L33	+	?Homozygous	5	gene	Coding Exon	3	10009442	10011807	-	AT3G27150	Galactose oxidase/kelch repeat superfamily protein; Target gene of MIR2111-5p.	N/A		2365	0.37759	Antisense	Yes	No	No	No	No	No	Downregulated	33a -1.80352611675331, 33d -2.10243424985259	NS	No	No	No	No	Yes	Yes	Truncated	Yes	No	Yes, S	No Change	NS	NS	No	No	No	No	33a & 33d	Truncated before insertion
3	10579703	10579707	L4	+	Heterozygous	6	transposable_element_gene	transposable_element_gene	3	10577487	10581488	-	AT3G28315	AT3TE44000; ATCOPIA31A	N/A		4001	0.446138	Antisense	No	No	No	No	No	No	No change	NS	NS	No	No	No	No	No	Yes	Truncated	Yes	Yes	Yes, AS	Upregulated	1.84775	3.1844	No	No	AT3G28320 (S 2.261563817)	No		Truncated before insertion & AS truncated transcript & Chimeric with next gene (S)
3	11108980	11108984	L33	+	Homozygous	5	pseudogene	pseudogene	3	11108313	11109194	-	AT3G29150	pseudogene; pseudogene of F-box family protein	N/A		881	0.242906	Antisense	No	No	No	No	No	No	No change	NS	NS	No	No	No	No	No	No	No	No	No	No	No Change	NS	NS	No	No	No	No	33a & 33d	No visible structural effect
3	15987251	15987255	L33	-	Homozygous	2	gene	Coding Exon	3	15986624	15989505	+	AT3G44310	nitrilase 1; Mutants are resistant to indole-3-acetonitrile (IAN). NIT1 catalyzes the terminal activation step in indole-acetic acid biosynthesis.	indole-3-acetonitrile nitrilase activity, nitrilase activity, indole-3-acetonitrile nitrile hydratase activity	indoleacetic acid biosynthetic process	2881	0.217633	Antisense	Yes	Yes	Yes	Truncated Exon	No	Yes, S	Downregulated (34d)	33a NS, 33d -6.81563457717293	NS	No	No	No	No	Yes	Yes	Yes	Truncated Exon	No	Yes, both S & AS	Downregulated	33a -2.10758235942346, 33d -2.56418344469816	33a -2.37239356007625, 33d -2.77677120598194	No	Yes	No	No	33a & 33d	Exon with insertion is truncated & Chimeric with intron in HS
3	16625773	16625777	L4	+	Homozygous	8	Intergenic	Intergenic	.	.	.	.	.	.	.	.	N/A	N/A	N/A	No	No	No	No	No	No	N/A	N/A	N/A	No	No	No	No	No	Yes	No	No	No	Yes, S	N/A	N/A	N/A	Yes	No	AT3TE67410; AT3TE67415	Yes		New intergenic transcript on - strand & Chimeric with 2 AS transposable elements
3	16673596	16673600	L45	+	Homozygous	5	gene	Coding Exon	3	16673146	16674880	+	AT3G45450	Double Clp-N motif-containing P-loop nucleoside triphosphate hydrolases superfamily protein	ATP binding	protein metabolic process	1734	0.259516	Sense	No	No	No	No	No	No	No change	NS	NS	No	No	No	No	No	Yes	Truncated	Yes	No	Yes, S	Upregulated (45a, b, d)	45a 2.45936629647719, 45b 2.76225319084051, 45c NS, 45d 2.15181139317281	NS	No	No	No	No	45a; 45b; 45c; 45d	Truncated before insertion
3	17222169	17222173	L7	-	Homozygous	6	gene	Coding Exon	3	17221936	17223272	+	AT3G46760	LecRK-S.3,L-type lectin receptor kinase S.3	protein serine/threonine kinase activity, protein kinase activity, kinase activity, ATP binding	protein amino acid phosphorylation	1336	0.174401	Antisense	No	No	No	No	No	No	No change	NS	NS	No	No	No	No	No	Yes	No	No	Yes	Yes, AS	No Change	NS	NS	No	No	AT3G46750 (NS)	Yes		Chimeric AS
3	17390561	17390565	L7	-	Homozygous	5	gene	Three_Prime_UTR	3	17387883	17390960	+	AT3G47220	phosphatidylinositol-speciwc phospholipase C9; Encodes a plasma membrane-localized phosphoinositide-specific phospholipase C with a role in thermotolerance.	phosphoinositide phospholipase C activity, phospholipase C activity, phosphoric diester hydrolase activity	signal transduction, intracellular signaling pathway, lipid metabolic process	3077	0.870328	Antisense	No	No	No	No	No	No	No change	NS	NS	No	No	No	No	No	No	No	No	No	No	No Change	NS	NS	No	No	No	No		No visible structural effect
3	18017140	18017144	L34	-	Homozygous	4	gene	Intron	3	18015983	18017821	+	AT3G48620	Outer membrane OMP85 family protein	molecular_function unknown	biological_process unknown	1838	0.629489	Antisense	No	No	No	No	No	No	No change	NS	NS	No	No	No	No	No	Yes	Truncated	Yes	No	Yes, S	No Change	NS	NS	No	Yes	No	No		Truncated before insertion & Chimeric with intron
3	19012183	19012188	L33	-	Homozygous	2	Intergenic	Intergenic	.	.	.	.	.	.	.	.	N/A	N/A	N/A	No	No	No	No	No	No	N/A	N/A	N/A	No	No	No	No	No	No	No	No	No	No	N/A	N/A	N/A	No	No	No	No	33a & 33d	No visible structural effect
3	19025701	19025705	L7	-	Homozygous	2	antisense_lncRNA	antisense_lncRNA	3	19025110	19026779	-	AT3G51238	Natural antisense transcript overlaps with AT3G51240; Potential natural antisense gene, locus overlaps with AT3G51240	N/A		1669	0.645896	Sense	Yes	No	No	No	No	No	No change	NS	-2.19961	No	No	No	No	Yes	Yes	Yes	Yes	No	Yes, S	Upregulated	3.06107	NS	No	No	No	No		Upregulated after insertion in HS
3	19087184	19087188	L33	-	?Homozygous	1	gene	Coding Exon	3	19086344	19088150	+	AT3G51430	Calcium-dependent phosphotriesterase superfamily protein	N/A		1806	0.465116	Antisense	Yes	Yes	Yes	Truncated	No	Yes, S	Downregulated	33a -2.40624607595009, 33d -1.69023523382044	NS	No	No	No	No	Yes	Yes	Yes	Truncated	No	Yes, S	No Change	NS	NS	No	No	No	No	33a & 33d	Truncated after insertion
3	19300993	19300997	L31	+	Heterozygous	5	gene	Coding Exon	3	19299309	19301148	+	AT3G52020	serine carboxypeptidase-like 39	serine-type carboxypeptidase activity		1839	0.915715	Sense	No	No	No	No	No	No	No change	NS	NS	No	No	No	No	No	Yes	Truncated	Yes	No	No	No Change	NS	NS	No	No	AT3TE78310 (N/A)	No		Truncated before insertion & Chimeric S-S
3	21738361	21738365	L2	-	Homozygous	5	gene	Five_Prime_UTR	3	21738160	21742517	+	AT3G58780	K-box region and MADS-box transcription factor family protein; One of two genes (SHP1 and SHP2) that are required for fruit dehiscence.	N/A	fruit dehiscence, ovule development, carpel development	4357	0.0461327	Antisense	No	No	No	No	No	No	No change	NS	NS	No	No	No	No	No	Yes	No	No	Yes	No	No Change	NS	NS	Yes	No	AT3G58770 (NS)	Yes		From insertion till intergenic
3	21902041	21902045	L7	+	Homozygous	5	gene	Coding Exon	3	21901570	21903284	-	AT3G59250	F-box/RNI-like superfamily protein	N/A		1714	0.725204	Antisense	Yes	No	No	No	No	No	Downregulated	-2.69729	NS	No	No	No	No	Yes	Yes	No	No	Until next insertion	Yes, S	Upregulated	0.673559	NS	No	Yes	No	No		Truncated after insertion & 2 insertions in the same gene
3	21902992	21902996	L7	-	Homozygous	5	gene	Coding Exon	3	21901570	21903284	-	AT3G59250	F-box/RNI-like superfamily protein	N/A		1714	0.170362	Sense	Yes	No	No	No	No	No	Downregulated	-2.69729	NS	No	No	No	No	Yes	Yes	Truncated	Until next insertion	No	Yes, S	Upregulated	0.673559	NS	No	Yes	No	No		Truncated before insertion & 2 insertions in the same gene
3	22012895	22012899	L33	+	Homozygous	4	Intergenic	Promoter	3	22013111	22014029	+	AT3TE89660	ATREP4	transposable element		918	N/A	Sense	No	No	No	No	No	No	N/A	N/A	N/A	No	No	No	No	No	Yes	No	No	No	No	N/A	N/A	N/A	No	Yes	AT3TE89660; AT3G59590 (S 33a 2.20236030459189, S 33d 2.12388427914636)	Yes	33a & 33d	Chimeric intergenic and 2 genes S-S
3	22163559	22163563	L45	+	Homozygous	5	gene	Five_Prime_UTR	3	22162914	22163601	-	AT3G60010	SKP1-like 13	ubiquitin-protein ligase activity, protein binding	ubiquitin-dependent protein catabolic process	687	0.0611354	Antisense	No	No	No	No	No	No	No change	NS	NS	No	No	No	No	Yes	Yes	Truncated	Yes	No	Yes, S	Upregulated (45a, b)	45a 2.156808735451, 45b 2.34639996337889, 45c NS, 45d NS	45a NS, 45b 1.93861596777122, 45c NS, 45d NS	No	No	No	No	45a; 45b; 45c; 45d	Truncated before insertion
3	22631755	22631759	L31	+	Heterozygous	2	gene	Coding Exon	3	22630331	22635155	+	AT3G61150	homeodomain GLABROUS 1; Encodes a homeobox-leucine zipper family protein belonging to the HD-ZIP IV family.	DNA binding, sequence-specific DNA binding transcription factor activity	regulation of transcription, DNA-dependent, regulation of transcription	4824	0.295191	Sense	Yes	Yes	Yes	Yes	No	Yes, S	No change	NS	NS	No	No	No	No	Yes	Yes	Yes	Yes	No	No	No Change	NS	NS	No	No	No	No		No visible structural effect
3	23027153	23027157	L7	-	Heterozygous	5	gene	Coding Exon	3	23026601	23028335	-	AT3G62210	Putative endonuclease or glycosyl hydrolase	N/A		1734	0.681661	Sense	No	No	No	No	No	No	No change	NS	NS	No	No	No	No	No	Yes	Truncated	Yes	No	No	Upregulated	0.663917	NS	No	No	No	No		Truncated before insertion
3	23346932	23346936	L33	+	Homozygous	2	gene	Coding Exon	3	23345754	23347672	+	AT3G63200	PATATIN-like protein 9	nutrient reservoir activity	metabolic process, lipid metabolic process	1918	0.614181	Sense	Yes	Yes	Yes	Truncated	No	Yes, S	Downregulated	33a -1.35109899115929, 33d -0.966472054250914	NS	No	No	No	No	Yes	Yes	Yes	Yes	No	Yes, S	No Change	NS	NS	No	No	No	No	33a & 33d	Reestablished with heat stress
4	380252	380256	L33	-	Homozygous	5	gene	Coding Exon	4	379793	381455	-	AT4G00893	F-box/kelch-repeat protein	N/A		1662	0.723827	Sense	No	No	No	No	No	No	No change	NS	NS	No	No	No	No	No	Yes	Truncated	Yes	No	Yes, S	No Change	NS	NS	No	No	No	No	33a & 33d	Truncated before insertion
4	685873	685877	L18	+	Heterozygous	2	gene	Coding Exon	4	685670	686886	+	AT4G01580	AP2/B3-like transcriptional factor family protein	DNA binding, sequence-specific DNA binding transcription factor activity	regulation of transcription, DNA-dependent	1216	0.166941	Sense	Yes	Yes	Yes	Yes	No	No	No change	NS	NS	No	No	No	No	Yes	Yes	Yes	Yes	No	No	No Change	NS	NS	No	No	No	No		No visible structural effect
4	821129	821133	L2	-	Homozygous	1	gene	Coding Exon	4	820336	821618	-	AT4G01897	dihydroorotate dehydrogenase	N/A		1282	0.381435	Sense	Yes	Yes	Yes	Truncated Exon	No	No	Downregulated	-2.31642	NS	No	No	No	No	Yes	Yes	Truncated	Yes	Yes	Yes, both S & AS	No Change	NS	NS	No	Yes	No	No		Exon with insertion is truncated & Chimeric with intron in HS
4	830408	830412	L7	-	Homozygous	2	gene	Coding Exon	4	828826	831288	-	AT4G01920	Cysteine/Histidine-rich C1 domain family protein	N/A	intracellular signaling pathway	2462	0.357433	Sense	Yes	Yes	Yes	Yes	No	No	Downregulated	-1.86021	NS	No	No	No	No	Yes	Yes	Yes	Yes	Yes	Yes, AS	No Change	NS	NS	No	No	No	No		Upregulated after insertion in HS
4	2523250	2523254	L33	-	Homozygous	7	gene	Coding Exon	4	2522034	2525352	-	AT4G04955	allantoinase; Encodes an allantoinase which is involved in allantoin degradation and assimilation.	N/A		3318	0.633514	Sense	Yes	Yes	Yes	Truncated	No	Yes, S	Downregulated	33a -1.21300151693382, 33d -1.48334240632148	NS	No	No	No	No	Yes	Yes	Yes	Truncated	No	Yes, S	Upregulated (34d)	33a NS, 33d 0.285754384239991	NS	No	No	No	No	33a & 33d	Truncated after insertion
4	6354758	6354762	L33	-	Heterozygous	4	gene	Coding Exon	4	6352957	6355609	+	AT4G10200	TTF-type zinc finger protein with HAT dimerization domain-containing protein	N/A	biological_process unknown	2652	0.67911	Antisense	No	No	No	No	No	No	No change	NS	NS	No	No	No	No	Yes	Yes	Yes	Truncated	No	Yes, S	No Change	NS	NS	No	No	No	No	33d	Truncated after insertion
4	7008455	7008459	L7	+	Homozygous	5	Intergenic	Promoter	4	7008603	7009796	+	AT4G11590	F-box associated ubiquitination effector family protein			1193	N/A	Sense	No	No	No	No	No	No	No change	NS	NS	No	No	No	No	No	No	No	No	No	No	No Change	NS	NS	No	No	No	No		No visible structural effect
4	7220428	7220432	L33	-	?Homozygous	5	gene	Coding Exon	4	7219652	7222166	-	AT4G12050	Putative AT-hook DNA-binding family protein	N/A		2514	0.691329	Sense	Inconsistent	Inconsistent	Inconsistent	Inconsistent	No	No	No change	NS	NS	No	No	No	No	Inconsistent	Yes	Truncated	Yes	No	Yes, S	No Change	NS	NS	No	No	No	No	33a & 33d	Truncated before insertion
4	7272741	7272745	L34	+	Homozygous	5	Intergenic	Intergenic	.	.	.	.	.	.	.	.	N/A	N/A	N/A	No	No	No	No	No	No	N/A	N/A	N/A	No	No	No	No	No	Yes	No	No	No	Yes, both S & AS	N/A	N/A	N/A	Yes	No	AT4G12160; AT4TE31665	Yes		Chimeric AS-S & Chimeric intergenic (2 transcripts on different strands)
4	7765651	7765655	L4	+	Homozygous	4	gene	Intron	4	7765060	7769763	+	AT4G13345	Serinc-domain containing serine and sphingolipid biosynthesis protein	N/A	embryo development ending in seed dormancy	4703	0.125664	Sense	Yes	Yes	Yes	Yes	No	No	Downregulated	NS	NS	No	No	No	No	Yes	Yes	Yes	Yes	No	Yes, S	No Change	NS	NS	No	Yes	No	No		Chimeric with intron in HS
4	8713973	8713977	L33	-	Heterozygous	2	gene	Five_Prime_UTR	4	8713689	8715380	+	AT4G15260	UDP-Glycosyltransferase superfamily protein	UDP-glycosyltransferase activity, transferase activity, transferring glycosyl groups	metabolic process	1691	0.167948	Antisense	Yes	Yes	Truncated	Yes	No	No	Downregulated	33a 0.723684806688486, 33d 0.978370744198893	NS	No	No	No	No	Yes	Yes	Truncated	Yes	No	Yes, S	No Change	NS	NS	No	No	No	No	33d	Truncated before insertion
4	9935161	9935165	L33	-	Heterozygous	1	gene	Coding Exon	4	9933326	9935685	-	AT4G17880	Basic helix-loop-helix (bHLH) DNA-binding family protein; MYC4 is a JAZ-interacting transcription factor that act together with MYC2 and MYC3 to activate JA-responses.	DNA binding, sequence-specific DNA binding transcription factor activity	regulation of transcription	2359	0.222128	Sense	Yes	Yes	Yes	Truncated	No	No	Downregulated	33a -0.864438941089331, 33d -3.29997484938839	33a NS, 33d -1.60822061225432	No	No	No	No	Yes	Yes	Yes	Truncated	No	Yes, S	No Change	NS	NS	No	No	No	No	33d	Truncated after insertion
4	10810624	10810628	L33	-	Heterozygous	2	gene	Coding Exon	4	10809843	10811208	+	AT4G19950	polyadenylate-binding protein 1-B-binding protein	N/A		1365	0.572161	Antisense	Yes	Yes	Truncated	Yes	No	No	Downregulated (34d)	33a NS, 33d -3.13281683060543	NS	No	No	No	No	Yes	No	No	No	No	Yes, S	Downregulated (34d)	33a NS, 33d -2.75985676378087	NS	No	No	No	No	33d	No visible structural effect
4	11226812	11226816	L33	-	Heterozygous	5	gene	Coding Exon	4	11226286	11227363	-	AT4G21010	Transcription initiation factor TFIIE, beta subunit	RNA polymerase II transcription factor activity	transcription initiation from RNA polymerase II promoter	1077	0.511606	Sense	No	No	No	No	No	No	No change	NS	NS	No	No	No	No	No	Yes	Truncated	Yes	No	Yes, S	Upregulated (34a)	33a 2.51020458292474, 33d NS	NS	No	No	No	No	33a	Truncated before insertion
4	11703555	11703559	L33	+	Homozygous	5	Intergenic	Intergenic	.	.	.	.	.	.	.	.	N/A	N/A	N/A	No	No	No	No	No	No	N/A	N/A	N/A	No	No	No	No	No	No	No	No	No	No	N/A	N/A	N/A	No	No	No	No	33a & 33d	No visible structural effect
4	12728126	12728130	L7	-	Homozygous	6	gene	Coding Exon	4	12727531	12731331	-	AT4G24670	tryptophan aminotransferase related 2; Encodes a protein with similarity to the TAA1 trytophan aminotransferase involved in IAA biosynthesis.	L-tryptophan:2-oxoglutarate aminotransferase activity, carbon-sulfur lyase activity, L-tryptophan:pyruvate aminotransferase activity		3800	0.843421	Sense	Yes	Yes	Yes	Truncated	No	No	Downregulated	-1.15818	NS	No	No	No	No	Yes	Yes	Yes	Yes	Truncated	Yes, S	No Change	NS	NS	No	No	No	No		Truncated after insertion
4	12975972	12975976	L33	-	Homozygous	5	gene	Coding Exon	4	12975848	12976638	-	AT4G25380	stress-associated protein 10	DNA binding, zinc ion binding	biological_process unknown	790	0.843038	Sense	Inconsistent	Inconsistent	Inconsistent	Inconsistent	No	No	No change	NS	NS	No	No	No	No	Inconsistent	Inconsistent	Inconsistent	Inconsistent	No	No	No Change	NS	NS	No	No	No	No		No visible structural effect
4	12985906	12985910	L45	+	Homozygous	2	gene	Coding Exon	4	12985661	12987521	+	AT4G25410	basic helix-loop-helix (bHLH) DNA-binding superfamily protein	DNA binding, sequence-specific DNA binding transcription factor activity	regulation of transcription	1860	0.13172	Sense	Yes	No	No	No	No	Yes, S	No change	NS	NS	No	No	No	No	Yes	Yes	Yes	Yes	Yes	Yes, S	Upregulated (45b)	45a NS, 45b 1.87906282088851, 45c NS, 45d NS	NS	No	No	No	No	45a; 45b; 45c; 45d	No transcription in control condition, reestablished in HS
4	14507678	14507682	L33	-	Homozygous	5	gene	Coding Exon	4	14507347	14508482	+	AT4G29570	Cytidine/deoxycytidylate deaminase family protein	hydrolase activity, cytidine deaminase activity, catalytic activity, zinc ion binding	cytidine deamination, cytidine metabolic process	1135	0.29163	Antisense	No	No	No	No	No	No	Downregulated (34a)	33a -1.06534907969746, 33d NS	NS	No	No	No	No	Yes	Yes	Truncated	Yes	Yes	Yes, both S & AS	No Change	NS	NS	No	No	No	No	33a & 33d	Truncated before insertion & AS truncated transcript
4	15549208	15549212	L33	+	Heterozygous	4	gene	Intron	4	15548840	15555105	+	AT4G32200	DNA-binding HORMA family protein; meiotic asynaptic mutant 2, homologue of ASY1	DNA binding	synaptonemal complex assembly	6265	0.058739	Sense	No	No	No	No	No	No	No change	NS	NS	No	No	No	No	No	Yes	Truncated	Yes	No	Yes, S	No Change	NS	NS	No	Yes	No	No	33a & 33d	Truncated before insertion & Chimeric with intron
4	15841423	15841427	L33	-	Heterozygous	1	gene	Intron	4	15831163	15841656	-	AT4G32820	Tetratricopeptide repeat (TPR)-like superfamily protein	binding	biological_process unknown	10493	0.0222053	Sense	Yes	No	No	No	No	No	Downregulated	33a -5.13907790395304, 33d -0.934615476168828	NS	No	No	No	No	Yes	Yes	Truncated	Yes	No	No	No Change	NS	NS	No	No	No	No	33a	Truncated before insertion
4	16060385	16060389	L7	-	Heterozygous	5	gene	Coding Exon	4	16059754	16063251	-	AT4G33330	plant glycogenin-like starch initiation protein 3; Encodes a glucuronyltransferase responsible for the addition of GlcA residues onto xylan and for secondary wall deposition.	transferase activity, transferring glycosyl groups	biosynthetic process	3497	0.81956	Sense	Yes	Yes	Yes	Yes	No	No	No change	NS	NS	No	No	No	No	Yes	Yes	Yes	Yes	No	No	No Change	NS	NS	No	No	No	No		No visible structural effect
4	16092901	16092905	L7	+	Heterozygous	3	gene	Intron	4	16091535	16094965	+	AT4G33440	Pectin lyase-like superfamily protein	polygalacturonase activity	carbohydrate metabolic process	3430	0.398251	Sense	Yes	Yes	Yes	Yes	No	No	No change	NS	NS	No	No	No	No	Yes	Yes	Yes	Yes	No	Yes, S	No Change	NS	NS	No	Yes	No	No		Chimeric with intron in HS
4	16229479	16229483	L33	+	Heterozygous	5	Intergenic	Intergenic	.	.	.	.	.	.	.	.	N/A	N/A	N/A	No	No	No	No	No	No	N/A	N/A	N/A	No	No	No	No	No	No	No	No	No	No	N/A	N/A	N/A	No	No	No	No	33a & 33d	No visible structural effect
4	16611199	16611203	L33	+	Heterozygous	3	gene	Coding Exon	4	16609746	16612907	-	AT4G34860	Plant neutral invertase family protein	catalytic activity, beta-fructofuranosidase activity		3161	0.540335	Antisense	Yes	Yes	Yes	Yes	No	No	Downregulated (34a)	33a -2.71286836289309, 33d NS	NS	No	No	No	No	Yes	Yes	Yes	Yes	Yes	Yes, S	No Change	NS	NS	No	No	No	No	33a	Reestablished with heat stress
4	16897437	16897441	L7	-	Heterozygous	2	gene	Intron	4	16896153	16898933	+	AT4G35600	Protein kinase superfamily protein; Encodes a receptor-like cytoplasmic kinase that acts as a spatial inhibitor of cell separation.	protein serine/threonine kinase activity, protein kinase activity, kinase activity, ATP binding	protein amino acid phosphorylation	2780	0.461871	Antisense	Yes	Yes	Yes	Yes	No	No	No change	NS	NS	No	No	No	No	Yes	Yes	Yes	Yes	No	Yes, S	No Change	NS	NS	No	No	No	No		No visible structural effect
4	17370599	17370603	L45	-	Heterozygous	2	gene	Intron	4	17368915	17374011	+	AT4G36870	BEL1-like homeodomain 2; Encodes a member of the BEL family of homeodomain proteins. Plants doubly mutant for saw1/saw2 (blh2/blh4) have serrated leaves.	N/A		5096	0.330455	Antisense	Yes	Yes	Yes	Yes	No	No	No change	NS	NS	No	No	No	No	Yes	Yes	Yes	Truncated	Yes	No	No Change	NS	NS	No	No	No	No	45c	Truncated after insertion & AS truncated transcript
4	17565193	17565197	L18	-	Heterozygous	5	gene	Coding Exon	4	17564825	17566839	-	AT4G37340	cytochrome P450, family 81, subfamily D, polypeptide 3; member of CYP81D	electron carrier activity, monooxygenase activity, iron ion binding, oxygen binding, heme binding	oxidation reduction	2014	0.817279	Sense	No	No	No	No	No	No	No change	NS	NS	No	No	No	No	No	Yes	Truncated	Yes	No	Yes, S	No Change	NS	NS	No	No	No	No		Truncated before insertion
4	17768286	17768290	L33	-	Heterozygous	1	gene	Coding Exon	4	17768042	17769676	+	AT4G37790	Homeobox-leucine zipper protein family; Encodes homeobox protein HAT22, member of the HD-Zip II family.	sequence-specific DNA binding transcription factor activity	regulation of transcription, DNA-dependent, response to cytokinin stimulus	1634	0.149327	Antisense	Yes	No	No	No	No	No	Downregulated (34a)	33a -4.29918286531633, 33d NS	NS	No	No	No	No	Yes	Yes	Truncated	Yes; Wrong strand	No	Yes, both S & AS	Downregulated (34a)	33a -2.41470411850235, 33d NS	NS	No	No	No	No	33a	AS truncated transcript from TES till insertion
4	17856675	17856679	L45	-	Heterozygous	5	gene	Coding Exon	4	17855637	17857878	+	AT4G37990	cinnamyl alcohol dehydrogenase 8; Encodes an aromatic alcohol:NADP+ oxidoreductase whose mRNA levels are increased in response to treatment with a variety of phytopathogenic bacteria.	N/A		2241	0.463186	Antisense	Yes	No	No	No	No	Yes, S	Downregulated (45a, c, d)	45a -1.33120082594742, 45b NS, 45c -1.46733752166106, 45d -1.58323902598185	NS	No	No	No	No	Yes	Yes	Yes	Truncated	No	Yes, S	No Change	NS	NS	No	No	No	No	45a; 45c (45d probably heterozygous)	Truncated after insertion
4	18577392	18577396	L45	+	Heterozygous	1	gene	Coding Exon	4	18576216	18577774	+	AT4G40070	RING/U-box superfamily protein	zinc ion binding		1558	0.754814	Sense	Yes	Yes	Yes	Truncated	No	Yes, S	Downregulated (45a)	45a 0.875498466276413, 45b NS, 45c NS, 45d NS	45b 1.486488143	No	No	No	No	Yes	Yes	Yes	Truncated	No	Yes, S	No Change	NS	NS	No	No	No	No	45b (45d probably heterozygous)	Truncated after insertion
5	77458	77462	L33	+	Heterozygous	2	gene	Coding Exon	5	76872	78543	+	AT5G01200	Duplicated homeodomain-like superfamily protein	N/A		1671	0.350688	Sense	Yes	Yes	Yes	Yes	No	No	No change	NS	NS	No	No	No	No	Yes	Yes	Yes	Yes	No	No	No Change	NS	NS	No	No	No	No		No visible structural effect
5	195890	195894	L33	-	Heterozygous	5	gene	Intron	5	195452	198651	+	AT5G01490	cation exchanger 4; Encodes a cation/proton antiporter, a member of low affinity calcium antiporter CAX2 family. Involved in root development under metal stress.	N/A		3199	0.136918	Antisense	No	No	No	No	No	No	No change	NS	NS	No	No	No	No	No	Yes	No	No	Yes	Yes, S	No Change	NS	NS	No	Yes	No	No	33a & 33d	AS truncated transcript & Chimeric with intron
5	539885	539889	L33	+	Heterozygous	5	gene	Coding Exon	5	539249	541316	-	AT5G02460	Dof-type zinc finger DNA-binding family protein	N/A		2067	0.692308	Antisense	Yes	Yes	Yes	Truncated	No	No	Downregulated (34a)	33a -1.22165796992797, 33d NS	NS	No	No	No	No	Yes	Yes	Yes	Truncated	No	Yes, S	No Change	NS	NS	No	No	No	No	33a	Truncated after insertion
5	680661	680665	L45	+	Homozygous	5	gene	Coding Exon	5	680492	681777	+	AT5G02920	F-box/RNI-like superfamily protein	N/A		1285	0.131518	Sense	No	No	No	No	No	No	No change	NS	NS	No	No	No	No	No	Yes	Truncated	Yes	No	Yes, S	Upregulated (45a)	45a 2.0885786559783, 45b NS, 45c NS, 45d NS	NS	No	No	No	No	45a; 45b; 45c; 45d	Truncated before insertion
5	739047	739051	L2	-	Homozygous	1	gene	Coding Exon	5	737468	740319	-	AT5G03140	Concanavalin A-like lectin protein kinase family protein	carbohydrate binding, kinase activity	protein amino acid phosphorylation	2851	0.446159	Sense	Yes	Yes	Yes	Truncated	No	Yes, S	No change	NS	NS	No	No	No	No	Yes	Yes	Yes	Truncated	No	Yes, S	No Change	NS	NS	No	No	No	No		Truncated after insertion
5	834438	834442	L33	+	Heterozygous	1	gene	Five_Prime_UTR	5	832035	834549	-	AT5G03380	Heavy metal transport/detoxification superfamily protein	metal ion binding	metal ion transport	2514	0.0441527	Antisense	Yes	Yes	Truncated	Yes	No	No	Downregulated (34d)	33a NS, 33d -0.679103072766623	NS	No	No	No	No	Yes	Yes	Truncated	Yes	No	No	No Change	NS	NS	No	No	No	No	33a & 33d	Truncated before insertion
5	853776	853780	L31	+	Homozygous	5	gene	Coding Exon	5	853293	855955	-	AT5G03435	Ca2+dependent plant phosphoribosyltransferase family protein	N/A		2662	0.818557	Antisense	No	Yes	No	Yes, antisense	No	Yes, S	No change	NS	NS	No	No	No	No	No	Yes	No	AS	No	Yes, S	No Change	NS	NS	No	No	No	No		AS truncated transcript from TES till insertion
5	1280088	1280092	L4	+	Homozygous	1	gene	Coding Exon	5	1279577	1281746	+	AT5G04490	phytol kinase 1 VTE5; Encodes a protein with phytol kinase activity involved in tocopherol biosynthesis.	phytol kinase activity, phosphatidate cytidylyltransferase activity	vitamin E biosynthetic process, phospholipid biosynthetic process	2169	0.235592	Sense	Yes	Yes	Yes	Truncated	No	No	Downregulated	-0.790789	NS	No	No	No	No	Yes	Yes	Yes	Truncated	No	No	No Change	NS	NS	No	No	No	No		Truncated after insertion
5	3179194	3179198	L45	-	Heterozygous	2	gene	Coding Exon	5	3173382	3179448	-	AT5G10140	K-box region and MADS-box transcription factor family protein (FLC)	N/A		6066	0.0418727	Sense	Inconsistent	Inconsistent	Inconsistent	Inconsistent	No	No	No change	NS	NS	No	No	No	No	Inconsistent	Inconsistent	Inconsistent	Inconsistent	No	Yes, S	No Change	NS	NS	No	No	No	No	45a & 45c	No visible structural effect
5	3231375	3231379	L4	-	Homozygous	5	gene	Intron	5	3226321	3232723	+	AT5G10278	Unknown gene	N/A		6402	0.789441	Antisense	No	No	No	No	No	No	N/A	NS	NS	No	No	No	No	No	No	No	No	No	No	N/A	NS	NS	No	No	No	No		No visible structural effect
5	3516678	3516682	L18	-	Homozygous	1	gene	Coding Exon	5	3516092	3517035	-	AT5G11070	hypothetical protein	N/A		943	0.378579	Sense	Yes	Yes	Yes	Truncated	No	Yes, S	Downregulated	-1.2911	NS	No	No	No	No	Yes	Yes	Yes	Yes	Yes	Yes, S	No Change	NS	NS	No	No	No	No		AS truncated transcript & Reestablished with heat stress
5	3704521	3704525	L33	-	Heterozygous	5	gene	Coding Exon	5	3702700	3705129	-	AT5G11540	D-arabinono-1,4-lactone oxidase family protein; Encodes a homolog of rat L-gulono-1,4-lactone (L-GulL) oxidase that is involved in the biosynthesis of L-ascorbic acid.	D-arabinono-1,4-lactone oxidase activity, oxidoreductase activity, FAD binding, catalytic activity	oxidation reduction	2429	0.250309	Sense	Yes	Yes	Yes	Truncated	No	No	No change	NS	NS	No	No	No	No	Yes	Yes	Yes	Yes	No	Yes, S	No Change	NS	NS	No	No	No	No	33a	Reestablished with heat stress
5	4806827	4806831	L7	+	Homozygous	5	gene	Coding Exon	5	4805846	4807837	+	AT5G14860	UDP-Glycosyltransferase superfamily protein	transferase activity, transferring glycosyl groups	metabolic process	1991	0.492717	Sense	No	No	No	No	No	No	No change	NS	NS	No	No	No	No	No	Yes	Truncated	Yes	No	Yes, S	Upregulated	3.2409	NS	No	No	No	No		Truncated before insertion
5	5168836	5168840	L45	-	Heterozygous	5	gene	Coding Exon	5	5168194	5169365	+	AT5G15830	basic leucine-zipper 3	DNA binding, sequence-specific DNA binding transcription factor activity	regulation of transcription, DNA-dependent	1171	0.548249	Antisense	Yes	No	No	No	No	No	Downregulated (45a, c, d)	45a -3.06104789763548, 45b NS, 45c -0.948807186655198, 45d -3.09534398769244	NS	No	No	No	No	Yes	Yes	Yes	Yes	No	Yes, S	No Change	NS	NS	No	No	No	No	45a; 45d	Reestablished with heat stress
5	5620029	5620033	L45	-	Heterozygous	5	gene	Intron	5	5619594	5620949	+	AT5G17080	Cysteine proteinases superfamily protein	cysteine-type peptidase activity	proteolysis	1355	0.321033	Antisense	No	No	No	No	No	No	No change	NS	NS	No	No	No	No	No	No	No	No	No	No	No Change	NS	NS	No	No	No	No	45a; 45C	No visible structural effect
5	5628888	5628892	L33	-	Heterozygous	5	gene	Coding Exon	5	5628529	5629324	-	AT5G17120	Cystatin/monellin superfamily protein	N/A		795	0.548428	Sense	No	No	No	No	No	No	No change	NS	NS	No	No	No	No	No	No	No	No	No	No	No Change	NS	NS	No	No	No	No	33a & 33d	No visible structural effect
5	5862008	5862012	L2	+	Heterozygous	2	gene	Coding Exon	5	5860350	5862475	-	AT5G17760	P-loop containing nucleoside triphosphate hydrolases superfamily protein	ATP binding		2125	0.219765	Antisense	Yes	Yes	Yes	Truncated	No	No	Downregulated	-4.10443	NS	No	No	No	No	Yes	Yes	Yes	Yes	Yes	Yes, both S & AS	No Change	NS	NS	No	No	No	No		AS truncated transcript & Reestablished with heat stress
5	6075121	6075125	L33	-	Heterozygous	5	gene	Coding Exon	5	6074069	6078615	-	AT5G18350	Disease resistance protein (TIR-NBS-LRR class) family	transmembrane receptor activity, nucleoside-triphosphatase activity, nucleotide binding, ATP binding	signal transduction, defense response, apoptosis, innate immune response	4546	0.768588	Sense	No	No	No	No	No	No	No change	NS	NS	No	No	No	No	No	No	No	No	No	No	No Change	NS	NS	No	No	No	No	33a & 33d	No visible structural effect
5	6483935	6483939	L7	-	Homozygous	5	Intergenic	Promoter	5	6483092	6483442	-	AT5G03055	long_noncoding_rna			350	N/A	Sense	No	No	No	No	No	No	N/A	N/A	N/A	No	No	No	No	No	Yes	Yes	Yes	No	Yes, S	Upregulated	N/A	N/A	Yes	No	AT5G03055 (NA)	Yes		Chimeric S with lncRNA & New intergenic transcript
5	7510110	7510114	L4	+	Homozygous	5	gene	Five_Prime_UTR	5	7509843	7511788	+	AT5G22600	FBD / Leucine Rich Repeat domains containing protein	N/A		1945	0.137275	Sense	No	No	No	No	No	No	No change	NS	NS	No	No	No	No	No	Yes	Truncated	Yes	No	Yes, S	Upregulated	2.40404	NS	No	No	No	No		Truncated before insertion
5	7662556	7662560	L33	-	Heterozygous	5	gene	Coding Exon	5	7660927	7663829	-	AT5G22910	cation/H+ exchanger 9; member of Putative Na+/H+ antiporter family	monovalent cation:hydrogen antiporter activity, sodium:hydrogen antiporter activity	cation transport	2902	0.438663	Sense	No	No	No	No	No	No	No change	NS	NS	No	No	No	No	No	No	No	No	No	No	No Change	NS	NS	No	No	No	No	33a & 33d	No visible structural effect
5	7839710	7839714	L34	+	Homozygous	2	gene	Coding Exon	5	7838863	7841077	+	AT5G23270	sugar transporter 11	carbohydrate transmembrane transporter activity, sugar:hydrogen symporter activity	transport, transmembrane transport	2214	0.382565	Sense	Yes	Yes	Truncated	Yes	No	Yes, S	No change	NS	NS	No	No	No	No	Yes	Yes	Truncated	Yes	No	Yes, S	Upregulated	4.70582	NS	No	No	No	No		Truncated before insertion
5	7919061	7919065	L34	-	Homozygous	3	gene	Three_Prime_UTR	5	7915955	7919328	+	AT5G23480	SWIB/MDM2, Plus-3 and GYF domain-containing protein; Plus-3	DNA binding	histone modification, transcription initiation	3373	0.920842	Antisense	Yes	Yes	Knockdown	Knockdown	Till end of exon	Yes, both S & AS	No change	NS	NS	No	No	No	No	Yes	Yes	Knockdown	Knockdown	Till end of exon	Yes, both S & AS	No Change	NS	NS	No	No	No	No		AS truncated transcript
5	8615133	8615137	L33	+	Heterozygous	8	Transposable_element_gene	Transposable_element_gene	5	8615124	8615743	+	AT5TE31180	ATREP1	N/A		619	0.0145396	Sense	No	No	No	No	No	No	N/A	N/A	N/A	No	No	No	No	No	No	No	No	No	No	N/A	N/A	N/A	No	No	No	No	33a & 33d	No visible structural effect
5	9331918	9331922	L45	+	Homozygous	5	gene	Coding Exon	5	9331565	9333284	-	AT5G26660	myb domain protein 86	N/A		1719	0.794648	Antisense	Yes	Yes	Yes	Truncated	No	Yes, S	No change	NS	NS	No	No	No	No	Yes	Yes	Yes	Truncated	No	Yes, AS	No Change	NS	NS	No	No	No	No	45a; 45b; 45c; 45d	Truncated after insertion
5	9684160	9684164	L7	+	?Heterozygous	2	gene	Coding Exon	5	9683988	9685742	+	AT5G27420	carbon/nitrogen insensitive 1; Encodes CNI1 (Carbon/Nitrogen Insensitive1) (also named as ATL31)	N/A		1754	0.0980616	Sense	Yes	No	No	No	No	Yes, S	Downregulated	-2.06063	NS	No	No	No	No	Yes	No	No	No	No	Yes, S	No Change	NS	NS	No	No	No	No		Knockout by insertion
5	10632816	10632820	L31	-	Homozygous	8	Transposable_element_gene	Transposable_element_gene	5	10632241	10633944	+	AT5G28626	AT5TE38720; SADHU; Member of Sadhu non-coding retrotransposon family	N/A		1703	0.337639	Antisense	Yes	Yes	Yes	Truncated	No	Yes, S	Downregulated	-0.858448	NS	No	No	No	No	Yes	Yes	Yes	Truncated	No	No	No Change	NS	NS	No	No	No	No		Truncated after insertion
5	13596671	13596675	L34	-	Homozygous	6	Intergenic	Promoter	5	13593322	13596293	-	AT5G35380	Protein kinase protein with adenine nucleotide alpha hydrolases-like domain	kinase activity	protein amino acid phosphorylation, response to stress	2971	N/A	Sense	No	No	No	No	No	No	No change	NS	NS	No	No	No	No	No	Yes	Yes	Yes	No	Yes, S	Upregulated	3.38083	2.07532	No	No	AT5G35380 (S 3.380834633, AS 2.0753177426959) ; AT5G35390 (S 4.76671861, AS 1.99332768515597)	Yes		Two S transcripts chimeric with promoters, activates two genes
5	14278097	14278101	L33	+	Heterozygous	4	gene	Coding Exon	5	14277972	14278924	-	AT5G36240	zinc knuckle (CCHC-type) family protein	zinc ion binding, nucleic acid binding	biological_process unknown	952	0.868697	Antisense	No	No	No	No	No	No	No change	NS	NS	No	No	No	No	No	Yes	No	No	Yes	No	No Change	NS	NS	No	No	No	No	33a	AS truncated transcript
5	16209436	16209440	L33	+	Homozygous	1	gene	Coding Exon	5	16208009	16209927	-	AT5G40470	RNI-like superfamily protein	molecular_function unknown	biological_process unknown	1918	0.255996	Antisense	Yes	Yes	Yes	Truncated	No	Yes, S	N/A	N/A	N/A	No	No	No	No	Yes	Yes	Truncated	Yes	Yes	Yes, both S & AS	N/A	N/A	N/A	No	No	No	No	33a & 33d	Truncated before insertion & AS truncated transcript
5	16404244	16404248	L7	-	?Homozygous	2	pseudogene	Pseudogene	5	16400654	16404325	+	AT5G40920	AT5G40920	N/A		3671	0.977935	Antisense	Yes	Yes	Yes	Yes	No	No	Upregulated	1.28743	NS	No	No	No	No	Yes	Yes	Yes	Yes	No	No	No Change	NS	NS	No	No	No	No		No visible structural effect
5	18118246	18118250	L4	-	Homozygous	4	gene	Coding Exon	5	18114461	18119006	+	AT5G44870	Disease resistance protein (TIR-NBS-LRR class) family; Encodes LAZ5, a TIR-class NB-LRR R protein of unknown pathogen specificity with sequence similarity to RPS4, an R protein conferring resistance to Pseudomonas syringae expressing the effector AvrRPS4.	transmembrane receptor activity, ATP binding	signal transduction, apoptosis, defense response, innate immune response	4545	0.832783	Antisense	Yes	Yes	Yes	Truncated	No	No	No change	NS	NS	No	No	No	No	Yes	Yes	Yes	Truncated	No	Yes, S	No Change	NS	NS	No	No	No	No		Truncated after insertion
5	18151734	18151738	L2	+	Homozygous	5	gene	Coding Exon	5	18151665	18153164	+	AT5G44950	F-box/RNI-like/FBD-like domains-containing protein	N/A		1499	0.0460307	Sense	No	No	No	No	No	No	No change	NS	NS	No	No	No	No	No	Yes	Truncated	Yes	No	No	No Change	NS	NS	No	No	No	No		Truncated before insertion
5	18286302	18286306	L33	-	Homozygous	5	gene	Intron	5	18283663	18290478	-	AT5G45200	Disease resistance protein (TIR-NBS-LRR class) family	transmembrane receptor activity, ATP binding	signal transduction, apoptosis, defense response, innate immune response	6815	0.612766	Sense	No	No	No	No	No	No	No change	NS	NS	No	No	No	No	No	Yes	Truncated	Yes	No	No	No Change	NS	NS	No	No	No	No	33a & 33d	Truncated before insertion
5	18803350	18803354	L33	-	Heterozygous	5	gene	Intron	5	18801164	18804056	-	AT5G46350	WRKY DNA-binding protein 8; member of WRKY Transcription Factor	N/A		2892	0.244122	Sense	Yes	Yes	Yes	Yes	No	No	No change	NS	NS	No	No	No	No	Yes	Yes	Yes	Yes	No	No	No Change	NS	NS	No	Yes	No	No	33d	Chimeric with intron in HS
5	18850327	18850331	L31	+	Homozygous	2	Intergenic	Promoter	5	18850645	18853896	+	AT5G46490	Disease resistance protein (TIR-NBS-LRR class) family	transmembrane receptor activity, nucleoside-triphosphatase activity, nucleotide binding, ATP binding	signal transduction, apoptosis, defense response, innate immune response	3251	N/A	Sense	No	No	No	No	No	No	No change	NS	NS	No	No	No	No	No	No	No	No	No	No	No Change	NS	NS	No	No	No	Yes		Chimeric S with promoter
5	19330023	19330027	L4	+	Homozygous	1	gene	Five_Prime_UTR	5	19329544	19331477	+	AT5G47710	Calcium-dependent lipid-binding (CaLB domain) family protein	molecular_function unknown	biological_process unknown	1933	0.247801	Sense	Yes	Yes	Yes	Yes	No	No	Downregulated	-2.00253	NS	No	No	No	No	Yes	Yes	Truncated	Yes	No	Yes, S	Upregulated	1.46556	NS	No	No	No	No		Truncated before insertion
5	20208609	20208613	L7	-	Homozygous	2	gene	Coding Exon	5	20205302	20208777	-	AT5G49740	ferric reduction oxidase 7; Encodes a chloroplast ferric chelate reductase.			3475	0.0483453	Sense	Yes	Yes	Yes	Yes	No	No	Downregulated	-0.832302	-0.6732	No	No	No	No	Yes	Yes	Yes	Yes	No	Yes, S	No Change	NS	NS	No	No	No	No		No visible structural effect
5	20220026	20220030	L4	-	Homozygous	6	gene	Coding Exon	5	20216332	20221382	+	AT5G49760	Leucine-rich repeat protein kinase family protein	kinase activity	protein amino acid phosphorylation	5050	0.731485	Antisense	Yes	Yes	Yes	Truncated	No	No	Downregulated	-1.72557	-1.42164725949835	No	No	No	No	Yes	Yes	Yes	Truncated	No	Yes, S	No Change	NS	NS	No	No	No	No		Truncated after insertion
5	20875133	20875137	L33	+	Heterozygous	5	Intergenic	Intergenic	.	.	.	.	.	.	.	.	N/A	N/A	N/A	No	No	No	No	No	No	N/A	N/A	N/A	No	No	No	No	No	No	No	No	No	No	N/A	N/A	N/A	No	No	No	No	33a & 33d	No visible structural effect
5	21024125	21024129	L45	+	Heterozygous	4	lnc_RNA	lnc_RNA	5	21023739	21024245	-	AT5G07805	long_noncoding_rna	N/A		506	0.237154	Antisense	No	No	No	No	No	No	N/A	N/A	N/A	No	No	No	No	No	No	No	No	No	No	N/A	N/A	N/A	No	No	No	No	45b; 45d	No visible structural effect
5	21048584	21048588	L33	-	Heterozygous	5	gene	Coding Exon	5	21048191	21052069	+	AT5G51800	Protein kinase superfamily protein	protein kinase activity, ATP binding	protein amino acid phosphorylation	3878	0.101341	Antisense	No	No	No	No	No	No	No change	NS	NS	No	No	No	No	No	No	No	No	No	No	No Change	NS	NS	No	No	No	No	33a & 33d	No visible structural effect
5	21050239	21050243	L31	-	Homozygous	5	gene	Intron	5	21048191	21052069	+	AT5G51800	Protein kinase superfamily protein	protein kinase activity, ATP binding	protein amino acid phosphorylation	3878	0.528107	Antisense	No	No	No	No	No	No	No change	NS	NS	No	No	No	No	No	No	No	No	No	No	No Change	NS	NS	No	No	No	No		No visible structural effect
5	21050457	21050461	L7	-	?Heterozygous	5	gene	Intron	5	21048191	21052069	+	AT5G51800	Protein kinase superfamily protein	protein kinase activity, ATP binding	protein amino acid phosphorylation	3878	0.584322	Antisense	No	No	No	No	No	No	No change	NS	NS	No	No	No	No	No	No	No	No	No	No	No Change	NS	NS	No	No	No	No		No visible structural effect
5	21602030	21602034	L31	-	Heterozygous	4	gene	Coding Exon	5	21601481	21602739	+	AT5G53240	hypothetical protein (DUF295)	molecular_function unknown	biological_process unknown	1258	0.436407	Antisense	No	No	No	No	No	No	No change	NS	NS	No	No	No	No	Yes	Yes	Yes	Yes	No	No	No Change	NS	NS	No	No	No	No		No visible structural effect
5	22846432	22846436	L31	-	Heterozygous	5	gene	Intron	5	22846069	22847615	-	AT5G56400	FBD, F-box, Skp2-like and Leucine Rich Repeat domains containing protein	oxidoreductase activity, transition metal ion binding	oxidation reduction	1546	0.765201	Sense	No	No	No	No	No	No	No change	NS	NS	No	No	No	No	No	No	No	No	No	No	No Change	NS	NS	No	No	No	No		No visible structural effect
5	22849832	22849836	L33	+	Homozygous	5	gene	Coding Exon	5	22848508	22850331	-	AT5G56410	Protein with RNI-like/FBD-like domain	N/A		1823	0.273725	Antisense	No	No	No	No	No	No	No change	NS	NS	No	No	No	No	No	No	No	No	No	No	No Change	NS	NS	No	No	No	No	33a & 33d	No visible structural effect
5	23091441	23091445	L2	-	Homozygous	3	gene	Intron	5	23089909	23092224	+	AT5G57060	60S ribosomal L18a-like protein	N/A		2315	0.661771	Antisense	Yes	Yes	Yes	Yes	No	Yes, S	Downregulated	-0.931268	NS	No	No	No	No	Yes	Yes	Yes	Truncated	No	Yes, S	No Change	NS	NS	No	No	No	No		Truncated after insertion (HS only)
5	23863071	23863075	L18	-	Homozygous	5	Intergenic	Promoter	5	23862459	23863053	-	AT5G59105	Defensin-like (DEFL) family protein	molecular_function unknown	biological_process unknown	594	N/A	Sense	No	No	No	No	No	No	No change	NS	NS	No	No	No	No	No	Yes	Yes	Yes	No	Yes, S	Upregulated	2.09258	NS	No	No	AT5G59100 (NS)	Yes		Chimeric S-S
5	23894853	23894857	L33	+	Homozygous	5	gene	Coding Exon	5	23894404	23896939	-	AT5G59220	PP2C protein (Clade A protein phosphatases type 2C); Encodes a member of the PP2C family (Clade A protein phosphatases type 2C). Functions as a negative regulator of osmotic stress and ABA signaling.	N/A	response to water deprivation, response to abscisic acid stimulus	2535	0.82288	Antisense	Yes	Yes	Yes	Truncated	No	Yes, S	Upregulated (33a)	33a 0.915981426567001, 33d NS	NS	No	No	No	No	Yes	Yes	Yes	Truncated	No	Yes, S	No Change	NS	NS	No	No	No	No	33a & 33d	Truncated after insertion
5	24065027	24065031	L33	+	Homozygous	1	gene	Coding Exon	5	24063875	24066170	-	AT5G59730	exocyst subunit exo70 family protein H7; A member of EXO70 gene family, putative exocyst subunits, conserved in land plants.	N/A	exocytosis, vesicle docking involved in exocytosis	2295	0.498039	Antisense	Yes	Yes	Yes	Yes	Yes	Yes, both S & AS	Downregulated	33a -2.22822840664346, 33d -0.914182991643399	NS	No	No	No	No	Yes	Yes	Yes	Yes	Yes	Yes, both S & AS	No Change	NS	NS	No	No	No	No	33a	No visible structural effect
5	24097154	24097158	L45	+	Heterozygous	5	gene	Coding Exon	5	24096807	24100593	-	AT5G59810	Subtilase family protein	identical protein binding, serine-type endopeptidase activity	proteolysis, negative regulation of catalytic activity	3786	0.908347	Antisense	No	No	No	No	No	No	No change	NS	NS	No	No	No	No	No	Yes	No	No	Yes	Yes, AS	No Change	NS	45a NS, 45b NS, 45c 2.83279555397218, 45d NS	No	No	No	No	45a; 45c (45d probably heterozygous)	Truncated before insertion
5	24701636	24701640	L33	+	Heterozygous	2	gene	Coding Exon	5	24701062	24702787	-	AT5G61430	NAC domain containing protein 100	sequence-specific DNA binding transcription factor activity	multicellular organismal development, regulation of transcription	1725	0.667246	Antisense	Yes	Yes	Yes	Truncated	No	No	Downregulated	33a -1.60157425756247, 33d -1.42253801299414	NS	No	No	No	No	Yes	Yes	Yes	Truncated	No	Yes, S	No Change	NS	NS	No	No	No	No	33a	Truncated after insertion
5	24799307	24799311	L45	-	Heterozygous	5	Intergenic	Intergenic	.	.	.	.	.	.	.	.	N/A	N/A	N/A	No	No	No	No	No	No	N/A	N/A	N/A	No	No	No	No	No	No	No	No	No	No	N/A	N/A	N/A	No	No	No	No	45a	No visible structural effect
5	25025940	25025944	L45	+	Heterozygous	6	gene	Intron	5	25023155	25028686	+	AT5G62310	AGC (cAMP-dependent, cGMP-dependent and protein kinase C) kinase family protein; Encodes a protein with a serine/threonine kinase domain.	N/A		5531	0.503526	Sense	No	No	No	No	No	Yes, S	No change	NS	NS	No	No	No	No	Yes	Yes	Yes	Yes	No	Yes, S	Downregulated (45b)	45a NS, 45b -1.6053737679714, 45c NS, 45d NS		No	No	No	No	45a; 45c; 45d in HS	No visible structural effect
5	25461975	25461979	L7	-	Homozygous	5	gene	Coding Exon	5	25460591	25462568	-	AT5G63600	flavonol synthase 5; encodes a protein whose sequence is similar to flavonol synthase	N/A		1977	0.299949	Sense	Yes	Yes	Yes	Truncated	No	Yes, S	Downregulated	-2.78715	NS	No	No	No	No	Yes	Yes	Yes	Yes	Yes	Yes, both S & AS	No Change	NS	NS	No	No	No	No		Truncated after insertion & AS truncated transcript
5	25651218	25651222	L33	-	Heterozygous	5	gene	Coding Exon	5	25650567	25652247	-	AT5G64100	Peroxidase superfamily protein	peroxidase activity, heme binding	oxidation reduction, response to oxidative stress	1680	0.6125	Sense	Yes	No	No	No	No	No	Downregulated	33a -0.900064048696687, 33d -3.10908145532972	33a NS, 33d -1.51843271378536	No	No	No	No	Yes	Yes	Truncated	Yes	No	Yes, S	No Change	NS	NS	No	No	No	No	33d	Truncated before insertion
5	25837292	25837296	L34	+	Heterozygous	1	gene	Coding Exon	5	25836514	25839220	+	AT5G64640	Plant invertase/pectin methylesterase inhibitor superfamily	enzyme inhibitor activity, pectinesterase activity	cell wall modification	2706	0.287509	Sense	Yes	Yes	Yes	Yes	No	Yes, S	No change	NS	NS	No	No	No	No	Yes	Yes	Yes	Yes	No	Yes, AS	No Change	NS	NS	No	No	No	No		No visible structural effect
5	25866096	25866100	L4	+	Homozygous	5	gene	Coding Exon	5	25864937	25867025	-	AT5G64700	nodulin MtN21 /EamA-like transporter family protein; nodulin MtN21-like transporter family protein	molecular_function unknown		2088	0.444923	Antisense	Yes	Yes	Yes	Truncated	No	No	Downregulated	-1.28171	NS	No	No	No	No	Yes	Yes	Yes	Truncated	No	Yes, AS	No Change	NS	NS	No	No	No	No		Truncated after insertion
5	25975034	25975038	L33	-	Heterozygous	3	gene	Coding Exon	5	25973804	25975726	+	AT5G65020	annexin 2; Annexins are calcium binding proteins that are localized in the cytoplasm. When cytosolic Ca2+ increases, they relocate to the plasma membrane.	calcium-dependent phospholipid binding, calcium ion binding	polysaccharide transport, response to water deprivation, response to salt stress, response to cold, response to heat	1922	0.639958	Antisense	Yes	No	No	No	No	No	Downregulated	33a -5.83404407510024, 33d -1.16126060557327	33a -3.37160884965036, 33d NS	No	No	No	No	Yes	Yes	Yes	Truncated	No	Yes, S	Downregulated (34a)	33a -3.09882264840643, 33d NS	33a -2.90413019711512, 33d NS	No	No	No	No	33a	Truncated after insertion
5	26865253	26865257	L33	+	Heterozygous	6	gene	Coding Exon	5	26864395	26867847	+	AT5G67340	ARM repeat superfamily protein	ubiquitin-protein ligase activity, binding	protein ubiquitination	3452	0.248552	Sense	Yes	Yes	Yes	Truncated	No	No	Downregulated (34d)	33a NS, 33d -1.4827693182369	NS	No	No	No	No	Yes	Yes	Yes	Truncated	No	Yes, S	Downregulated (34d)	33a NS, 33d -1.62881266270973	NS	No	No	No	No	33d	Truncated after insertion

## Sheet: GO Enrichement Insertion Genes
GO Statistical Overrepresentation test using G:Profiler on 203 annotated genes with ONSEN insertions (no TE_Genes or Pseudogenes)
source	term_name	term_id	adjusted_p_value	negative_log10_of_adjusted_p_value	term_size	query_size	intersection_size	effective_domain_size	intersections
GO:MF	inositol pentakisphosphate 2-kinase activity	GO:0035299	0.00815087	2.0888	7	176	3	21313	AT1G58643,AT1G58936,AT1G59312
GO:MF	ADP binding	GO:0043531	0.0191267	1.71836	200	176	9	21313	AT1G12220,AT1G56540,AT1G58602,AT1G63360,AT3G04220,AT5G18350,AT5G44870,AT5G45200,AT5G46490
GO:MF	NAD+ nucleosidase activity	GO:0003953	0.0389352	1.40966	127	176	7	21313	AT1G47370,AT1G56540,AT3G04220,AT5G18350,AT5G44870,AT5G45200,AT5G46490
GO:MF	NAD(P)+ nucleosidase activity	GO:0050135	0.0389352	1.40966	127	176	7	21313	AT1G47370,AT1G56540,AT3G04220,AT5G18350,AT5G44870,AT5G45200,AT5G46490
GO:MF	NAD+ nucleotidase, cyclic ADP-ribose generating	GO:0061809	0.0389352	1.40966	127	176	7	21313	AT1G47370,AT1G56540,AT3G04220,AT5G18350,AT5G44870,AT5G45200,AT5G46490
GO:BP	inositol phosphorylation	GO:0052746	0.0407244	1.39014	10	168	3	23191	AT1G58643,AT1G58936,AT1G59312
GO:CC	phagocytic vesicle	GO:0045335	0.0499344	1.3016	4	150	2	20918	AT1G07000,AT1G72100
KEGG	Phosphatidylinositol signaling system	KEGG:04070	0.00426022	2.37057	77	34	5	4970	AT1G58643,AT1G58936,AT1G59312,AT3G07960,AT3G09920
KEGG	Inositol phosphate metabolism	KEGG:00562	0.0048123	2.31765	79	34	5	4970	AT1G58643,AT1G58936,AT1G59312,AT3G07960,AT3G09920
KEGG	Metabolic pathways	KEGG:01100	0.0254446	1.5944	2273	34	25	4970	AT1G04680,AT1G09400,AT1G27140,AT1G51680,AT1G58643,AT1G58936,AT1G59312,AT1G59700,AT1G64970,AT1G65590,AT1G74010,AT2G01290,AT2G02500,AT3G01910,AT3G02610,AT3G07960,AT3G09920,AT3G44310,AT4G04955,AT4G24670,AT4G29570,AT4G37990,AT5G11540,AT5G63600,AT5G64100
MIRNA	ath-miR781a	MIRNA:ath-miR781a	0.049975	1.30125	1	1	1	69	AT5G23480
Used gene list
AT1G02530
AT1G03040
AT1G03710
AT1G04445
AT1G04680
AT1G05300
AT1G07000
AT1G07460
AT1G08290
AT1G09400
AT1G10010
AT1G12060
AT1G12220
AT1G18180
AT1G20610
AT1G21310
AT1G21460
AT1G24140
AT1G27140
AT1G27620
AT1G30840
AT1G32420
AT1G33240
AT1G47370
AT1G48990
AT1G51680
AT1G51820
AT1G51870
AT1G53360
AT1G54550
AT1G56540
AT1G56660
AT1G57570
AT1G58602
AT1G58643
AT1G58936
AT1G59312
AT1G59700
AT1G60130
AT1G61490
AT1G62330
AT1G63360
AT1G64970
AT1G65050
AT1G65590
AT1G65990
AT1G66320
AT1G66640
AT1G68340
AT1G71390
AT1G71770
AT1G72100
AT1G74010
AT1G75900
AT1G76230
AT1G76360
AT1G77510
AT1G77530
AT1G79520
AT1G80140
AT1G80960
AT2G01290
AT2G02250
AT2G02300
AT2G02500
AT2G13680
AT2G15350
AT2G17080
AT2G17470
AT2G23100
AT2G24720
AT2G24820
AT2G27880
AT2G29670
AT2G32830
AT2G34810
AT2G34880
AT2G46300
AT3G01060
AT3G01890
AT3G01910
AT3G02610
AT3G02850
AT3G03470
AT3G03650
AT3G04220
AT3G05675
AT3G05780
AT3G07960
AT3G09405
AT3G09920
AT3G11150
AT3G11370
AT3G13280
AT3G13470
AT3G14300
AT3G14560
AT3G15890
AT3G17570
AT3G18560
AT3G18960
AT3G21920
AT3G21930
AT3G23860
AT3G24760
AT3G24790
AT3G27150
AT3G44310
AT3G45450
AT3G46760
AT3G47220
AT3G48620
AT3G51238
AT3G51430
AT3G52020
AT3G58780
AT3G59250
AT3G60010
AT3G61150
AT3G62210
AT3G63200
AT4G00893
AT4G01580
AT4G01897
AT4G01920
AT4G04955
AT4G10200
AT4G11590
AT4G12050
AT4G13345
AT4G15260
AT4G17880
AT4G19950
AT4G21010
AT4G24670
AT4G25380
AT4G25410
AT4G29570
AT4G32200
AT4G32820
AT4G33330
AT4G33440
AT4G34860
AT4G35600
AT4G36870
AT4G37340
AT4G37790
AT4G37990
AT4G40070
AT5G01200
AT5G01490
AT5G02460
AT5G02920
AT5G03140
AT5G03380
AT5G03435
AT5G04490
AT5G10140
AT5G10278
AT5G11070
AT5G11540
AT5G14860
AT5G15830
AT5G17080
AT5G17120
AT5G17760
AT5G18350
AT5G03055
AT5G22600
AT5G22910
AT5G23270
AT5G23480
AT5G26660
AT5G27420
AT5G35380
AT5G36240
AT5G40470
AT5G44870
AT5G44950
AT5G45200
AT5G46350
AT5G46490
AT5G47710
AT5G49740
AT5G49760
AT5G07805
AT5G51800
AT5G53240
AT5G56400
AT5G56410
AT5G57060
AT5G59105
AT5G59220
AT5G59730
AT5G59810
AT5G61430
AT5G62310
AT5G63600
AT5G64100
AT5G64640
AT5G64700
AT5G65020
AT5G67340

## Sheet: Raw
Chromosome	Start	Stop	Line	Line	Strand	Chromatin	H2Az	Feature	Feature Orientation	Expression Control	Expression Insertion	Expression control HS	Expression Heat Stress	Chromatin Heat Stress	Note		Link
1	527908	537912	Line_11	L45	+	6	Yes	Coding Exon	+	No	No	No	From insertion till TES (S)	6	Overexpressed after insertion		http://51.154.166.15:1197/jbrowse/?data=tair10&loc=Chr1%3A527908..537912&tracks=Araport11%2CONSEN_insertions%2CRNAseq%20hcLines%2CH2AZ%2CchromatinStates&highlight=
1	701301	711305	Line_10	L33	+	1	Yes	Coding Exon	-	Yes	No	Yes	From insertion till TSS (AS) & From insertion till TES (S)	1	Two truncated transcripts		http://51.154.166.15:1197/jbrowse/?data=tair10&loc=Chr1%3A701301..711305&tracks=Araport11%2CONSEN_insertions%2CRNAseq%20hcLines%2CH2AZ%2CchromatinStates&highlight=
1	918840	928844	Line_10	L33	-	5	Yes	Coding Exon	-	Yes	Global overexpression	Yes	From insertion till TSS (AS)	5	Trunc		http://51.154.166.15:1197/jbrowse/?data=tair10&loc=Chr1%3A918840..928844&tracks=Araport11%2CONSEN_insertions%2CRNAseq%20hcLines%2CH2AZ%2CchromatinStates&highlight=
1	1202343	1212347	Line_10	L33	-	5	Yes	5' UTR	+	No	No	No	From insertion till TES (S)	5	Truncated before insertion		http://51.154.166.15:1197/jbrowse/?data=tair10&loc=Chr1%3A1202343..1212347&tracks=Araport11%2CONSEN_insertions%2CRNAseq%20hcLines%2CH2AZ%2CchromatinStates&highlight=
1	1301254	1311258	Line_11	L45	-	2	Weak	Intron	-	No	No	No	Global underexpression	2	*6		http://51.154.166.15:1197/jbrowse/?data=tair10&loc=Chr1%3A1301254..1311258&tracks=Araport11%2CONSEN_insertions%2CRNAseq%20hcLines%2CH2AZ%2CchromatinStates&highlight=
1	1542511	1552515	Line_05	L4	+	2	Yes	Coding Exon	-	Yes	Yes (Normal)	Yes	Yes (Normal)	2	No global effect		http://51.154.166.15:1197/jbrowse/?data=tair10&loc=Chr1%3A1542511..1552515&tracks=Araport11%2CONSEN_insertions%2CRNAseq%20hcLines%2CH2AZ%2CchromatinStates&highlight=
1	2146820	2156824	Line_11	L45	-	1	Yes	Coding Exon	-	Yes	Truncated after insertion	Yes	Truncated after insertion	1	Truncated after insertion		http://51.154.166.15:1197/jbrowse/?data=tair10&loc=Chr1%3A2146820..2156824&tracks=Araport11%2CONSEN_insertions%2CRNAseq%20hcLines%2CH2AZ%2CchromatinStates&highlight=
1	2285651	2295655	Line_02	L7	+	4	Yes	Coding Exon	+	No	No	No	From insertion till TES (S)	4	*2 Truncated before insertion		http://51.154.166.15:1197/jbrowse/?data=tair10&loc=Chr1%3A2285651..2295655&tracks=Araport11%2CONSEN_insertions%2CRNAseq%20hcLines%2CH2AZ%2CchromatinStates&highlight=
1	2607882	2617886	Line_10	L33	+	5	Yes	Coding Exon	-	Yes	From insertion till TSS (AS)	Yes	From insertion till TSS (AS)	5	Truncated before insertion		http://51.154.166.15:1197/jbrowse/?data=tair10&loc=Chr1%3A2607882..2617886&tracks=Araport11%2CONSEN_insertions%2CRNAseq%20hcLines%2CH2AZ%2CchromatinStates&highlight=
1	3029908	3039912	Line_02	L7	+	6	Yes	Intron	-	No	No	No	From insertion till end of next gene (Chimeric AS-S)	6	Globally overexpressed		http://51.154.166.15:1197/jbrowse/?data=tair10&loc=Chr1%3A3029908..3039912&tracks=Araport11%2CONSEN_insertions%2CRNAseq%20hcLines%2CH2AZ%2CchromatinStates&highlight=
1	3263014	3273018	Line_02	L7	-	6	Yes	Coding Exon	+	No	No	No	From insertion till next intron (S)	6	Truncated before and after insertion		http://51.154.166.15:1197/jbrowse/?data=tair10&loc=Chr1%3A3263014..3273018&tracks=Araport11%2CONSEN_insertions%2CRNAseq%20hcLines%2CH2AZ%2CchromatinStates&highlight=
1	3863468	3873472	Line_02	L7	-	5	Yes	Pseudogene	-	No	No	Yes	Yes (Normal)	5	Expressed in all HS samples (including controls)		http://51.154.166.15:1197/jbrowse/?data=tair10&loc=Chr1%3A3863468..3873472&tracks=Araport11%2CONSEN_insertions%2CRNAseq%20hcLines%2CH2AZ%2CchromatinStates&highlight=
1	4058982	4068986	Line_02	L7	-	4	No	Intergenic	N/A	No	No	No	No	4	No global effect		http://51.154.166.15:1197/jbrowse/?data=tair10&loc=Chr1%3A4058982..4068986&tracks=Araport11%2CONSEN_insertions%2CRNAseq%20hcLines%2CH2AZ%2CchromatinStates&highlight=
1	4071400	4081404	Line_10	L33	+	1	Yes	Coding Exon	+	Yes	From insertion till TES (S)	Yes	From insertion till TES (S)	1	Truncated before insertion		http://51.154.166.15:1197/jbrowse/?data=tair10&loc=Chr1%3A4071400..4081404&tracks=Araport11%2CONSEN_insertions%2CRNAseq%20hcLines%2CH2AZ%2CchromatinStates&highlight=
1	4140780	4150784	Line_05	L4	-	3	Weak	Coding Exon	+	Yes	From insertion till TSS (AS)	Yes	From insertion till TSS (AS)	3	*1 Truncated after insertion		http://51.154.166.15:1197/jbrowse/?data=tair10&loc=Chr1%3A4140780..4150784&tracks=Araport11%2CONSEN_insertions%2CRNAseq%20hcLines%2CH2AZ%2CchromatinStates&highlight=
1	6251581	6261585	Line_05	L4	-	6	Yes	Coding Exon	+	Yes	From insertion till TES (S)	Yes		6	Truncated before insertion		http://51.154.166.15:1197/jbrowse/?data=tair10&loc=Chr1%3A6251581..6261585&tracks=Araport11%2CONSEN_insertions%2CRNAseq%20hcLines%2CH2AZ%2CchromatinStates&highlight=
1	7130487	7140491	Line_07	L2	-	6	Yes	Coding Exon	-	Yes	Yes (Normal)	Yes	From insertion till TES (S)	6	Truncated before insertion		http://51.154.166.15:1197/jbrowse/?data=tair10&loc=Chr1%3A7130487..7140491&tracks=Araport11%2CONSEN_insertions%2CRNAseq%20hcLines%2CH2AZ%2CchromatinStates&highlight=
1	7448899	7458903	Line_10	L33	-	5	Yes	Coding Exon	-	Yes	Truncated after insertion	Yes	Expression partially restablished, but weaker than ctrl	5	Truncated after insertion		http://51.154.166.15:1197/jbrowse/?data=tair10&loc=Chr1%3A7448899..7458903&tracks=Araport11%2CONSEN_insertions%2CRNAseq%20hcLines%2CH2AZ%2CchromatinStates&highlight=
1	7507326	7517330	Line_10	L33	-	2	Yes	Coding Exon	-	Yes	Truncated after insertion	Yes	Truncated after insertion	2	*6 Truncated after insertion		http://51.154.166.15:1197/jbrowse/?data=tair10&loc=Chr1%3A7507326..7517330&tracks=Araport11%2CONSEN_insertions%2CRNAseq%20hcLines%2CH2AZ%2CchromatinStates&highlight=
1	8532111	8542115	Line_10	L33	-	5	Yes	Coding Exon	-	Yes	Yes (Normal)	Yes	Yes (Normal)	5	No global effect		http://51.154.166.15:1197/jbrowse/?data=tair10&loc=Chr1%3A8532111..8542115&tracks=Araport11%2CONSEN_insertions%2CRNAseq%20hcLines%2CH2AZ%2CchromatinStates&highlight=
1	9422978	9432982	Line_02	L7	-	2	Yes	Coding Exon	+	No	From insertion till TES (S)	No	From insertion till TES (S)	2	Truncated before insertion		http://51.154.166.15:1197/jbrowse/?data=tair10&loc=Chr1%3A9422978..9432982&tracks=Araport11%2CONSEN_insertions%2CRNAseq%20hcLines%2CH2AZ%2CchromatinStates&highlight=
1	9605270	9615274	Line_10	L33	-	5	Yes	Coding Exon	+	Yes	Yes (Normal)	Yes	Yes (Normal)	5	No global effect		http://51.154.166.15:1197/jbrowse/?data=tair10&loc=Chr1%3A9605270..9615274&tracks=Araport11%2CONSEN_insertions%2CRNAseq%20hcLines%2CH2AZ%2CchromatinStates&highlight=
1	10922305	10932309	Line_10	L33	+	5	Yes	Intergenic	+	No	No	No	No	5	No global effect		http://51.154.166.15:1197/jbrowse/?data=tair10&loc=Chr1%3A10922305..10932309&tracks=Araport11%2CONSEN_insertions%2CRNAseq%20hcLines%2CH2AZ%2CchromatinStates&highlight=
1	10969657	10979661	Line_08	L9	+	5	Yes	Coding Exon	+	Yes	From insertion till TES (S)	Yes	From insertion till TES (S)	5	Truncated before insertion, Overexpressed after insertion		http://51.154.166.15:1197/jbrowse/?data=tair10&loc=Chr1%3A10969657..10979661&tracks=Araport11%2CONSEN_insertions%2CRNAseq%20hcLines%2CH2AZ%2CchromatinStates&highlight=
1	11697875	11707879	Line_10	L33	-	5	Yes	Coding Exon	+	No	No	No	From insertion till TSS (AS)	5	Weak transcription		http://51.154.166.15:1197/jbrowse/?data=tair10&loc=Chr1%3A11697875..11707879&tracks=Araport11%2CONSEN_insertions%2CRNAseq%20hcLines%2CH2AZ%2CchromatinStates&highlight=
1	12049056	12059060	Line_11	L45	+	1	Yes	Coding Exon	-	Yes	Truncated between begining of exon and insertion	Yes	Truncated before insertion, extended after insertion	1	*2 Transcript structure changes		http://51.154.166.15:1197/jbrowse/?data=tair10&loc=Chr1%3A12049056..12059060&tracks=Araport11%2CONSEN_insertions%2CRNAseq%20hcLines%2CH2AZ%2CchromatinStates&highlight=
1	12408294	12418298	Line_02	L7	-	6	Yes	Coding Exon	+	No	No	No	No	6	No global effect		http://51.154.166.15:1197/jbrowse/?data=tair10&loc=Chr1%3A12408294..12418298&tracks=Araport11%2CONSEN_insertions%2CRNAseq%20hcLines%2CH2AZ%2CchromatinStates&highlight=
1	13071715	13081719	Line_05	L4	+	2	Yes	Pseudogene	+	No	No	No	From insertion till end of next gene (Chimeric S-S-S)	2	From Insertion till end of next gene (Chimeric S-S-S)		http://51.154.166.15:1197/jbrowse/?data=tair10&loc=Chr1%3A13071715..13081719&tracks=Araport11%2CONSEN_insertions%2CRNAseq%20hcLines%2CH2AZ%2CchromatinStates&highlight=
1	17361709	17371713	Line_10	L33	-	5	Yes	Intron	-	Partial	Partial	Partial	Partial	5	No global effect		http://51.154.166.15:1197/jbrowse/?data=tair10&loc=Chr1%3A17361709..17371713&tracks=Araport11%2CONSEN_insertions%2CRNAseq%20hcLines%2CH2AZ%2CchromatinStates&highlight=
1	18116705	18126709	Line_10	L33	+	5	Yes	Coding Exon	+	No	No	No	From insertion till TES (S)	5	Truncated before insertion		http://51.154.166.15:1197/jbrowse/?data=tair10&loc=Chr1%3A18116705..18126709&tracks=Araport11%2CONSEN_insertions%2CRNAseq%20hcLines%2CH2AZ%2CchromatinStates&highlight=
1	19154880	19164884	Line_10	L33	-	2	Yes	Coding Exon	-	Yes	Truncated after insertion	Yes	Restablished after insertion	5	*2 Truncated after insertion, reestablished in heat stress		http://51.154.166.15:1197/jbrowse/?data=tair10&loc=Chr1%3A19154880..19164884&tracks=Araport11%2CONSEN_insertions%2CRNAseq%20hcLines%2CH2AZ%2CchromatinStates&highlight=
1	19155846	19165850	Line_11	L45	-	2	Yes	Coding Exon	-	Yes	Truncated after insertion	Yes	Restablished after insertion	5	*2 Truncated after insertion, reestablished in heat stress		http://51.154.166.15:1197/jbrowse/?data=tair10&loc=Chr1%3A19155846..19165850&tracks=Araport11%2CONSEN_insertions%2CRNAseq%20hcLines%2CH2AZ%2CchromatinStates&highlight=
1	19234965	19244969	Line_10	L33	-	5	Yes	Coding Exon	-	Partial	Partial	Partial	Partial	5	No global effect		http://51.154.166.15:1197/jbrowse/?data=tair10&loc=Chr1%3A19234965..19244969&tracks=Araport11%2CONSEN_insertions%2CRNAseq%20hcLines%2CH2AZ%2CchromatinStates&highlight=
1	19261295	19271299	Line_10	L33	-	5	Yes	Coding Exon	-	No	No	No	No	5	No global effect		http://51.154.166.15:1197/jbrowse/?data=tair10&loc=Chr1%3A19261295..19271299&tracks=Araport11%2CONSEN_insertions%2CRNAseq%20hcLines%2CH2AZ%2CchromatinStates&highlight=
1	19902871	19912875	Line_10	L33	-	5	Yes	Coding Exon	+	No	No	No	No	5	No global effect		http://51.154.166.15:1197/jbrowse/?data=tair10&loc=Chr1%3A19902871..19912875&tracks=Araport11%2CONSEN_insertions%2CRNAseq%20hcLines%2CH2AZ%2CchromatinStates&highlight=
1	20364767	20374771	Line_02	L7	-	5	Yes	Coding Exon	+	No	No	Overexpressed	From insertion till end of next gene (Chimeric AS-AS-S)	5	*4*5 From insertion till end of next gene (Chimeric AS-AS-S)		http://51.154.166.15:1197/jbrowse/?data=tair10&loc=Chr1%3A20364767..20374771&tracks=Araport11%2CONSEN_insertions%2CRNAseq%20hcLines%2CH2AZ%2CchromatinStates&highlight=
1	20528064	20538068	Line_10	L33	+	5	Yes	Coding Exon	-	No	No	No	From insertion till intergenic (Chimeric AS)	5	From insertion till intergenic (Chimeric AS)		http://51.154.166.15:1197/jbrowse/?data=tair10&loc=Chr1%3A20528064..20538068&tracks=Araport11%2CONSEN_insertions%2CRNAseq%20hcLines%2CH2AZ%2CchromatinStates&highlight=
1	20685616	20695620	Line_07	L2	+	5	Yes	Pseudogene	-	No	No	No	From insertion till TSS (AS)	5	Partial transcript after HS		http://51.154.166.15:1197/jbrowse/?data=tair10&loc=Chr1%3A20685616..20695620&tracks=Araport11%2CONSEN_insertions%2CRNAseq%20hcLines%2CH2AZ%2CchromatinStates&highlight=
1	21178915	21188919	Line_08	L9	+	5	Yes	Coding Exon	+	Partial	Partial	Partial	Partial	5	No global effect		http://51.154.166.15:1197/jbrowse/?data=tair10&loc=Chr1%3A21178915..21188919&tracks=Araport11%2CONSEN_insertions%2CRNAseq%20hcLines%2CH2AZ%2CchromatinStates&highlight=
1	21235033	21245037	Line_10	L33	+	5	Yes	Coding Exon	+	Yes	Yes (Normal)	Yes	Yes (Normal)	5	No global effect		http://51.154.166.15:1197/jbrowse/?data=tair10&loc=Chr1%3A21235033..21245037&tracks=Araport11%2CONSEN_insertions%2CRNAseq%20hcLines%2CH2AZ%2CchromatinStates&highlight=
1	21318512	21328516	Line_02	L7	-	5	Yes	Coding Exon	+	No	No	No	From insertion till next intron (S) and from insertion till TSS (AS)	5	Partial transcript after HS		http://51.154.166.15:1197/jbrowse/?data=tair10&loc=Chr1%3A21318512..21328516&tracks=Araport11%2CONSEN_insertions%2CRNAseq%20hcLines%2CH2AZ%2CchromatinStates&highlight=
1	21756950	21766955	Line_01	L31	+	6	Weak	Coding Exon	+	Yes	Truncated after insertion	Downexpressed	Partial	6	Truncated after insertion		http://51.154.166.15:1197/jbrowse/?data=tair10&loc=Chr1%3A21756950..21766955&tracks=Araport11%2CONSEN_insertions%2CRNAseq%20hcLines%2CH2AZ%2CchromatinStates&highlight=
1	21763392	21773396	Line_11	L45	-	6	Yes	Intron	+	No	No	No	From Insertion till TES (S)	6	Truncated before insertion		http://51.154.166.15:1197/jbrowse/?data=tair10&loc=Chr1%3A21763392..21773396&tracks=Araport11%2CONSEN_insertions%2CRNAseq%20hcLines%2CH2AZ%2CchromatinStates&highlight=
1	21799650	21809654	Line_11	L45	-	6	Yes	Intron	+	No	No	No	From Insertion till TES (S)	6	Truncated before insertion		http://51.154.166.15:1197/jbrowse/?data=tair10&loc=Chr1%3A21799650..21809654&tracks=Araport11%2CONSEN_insertions%2CRNAseq%20hcLines%2CH2AZ%2CchromatinStates&highlight=
1	21835908	21845912	Line_11	L45	-	6	Yes	Intron	+	No	No	No	From Insertion till TES (S)	6	Truncated before insertion		http://51.154.166.15:1197/jbrowse/?data=tair10&loc=Chr1%3A21835908..21845912&tracks=Araport11%2CONSEN_insertions%2CRNAseq%20hcLines%2CH2AZ%2CchromatinStates&highlight=
1	21931502	21941506	Line_08	L9	+	2	Yes	Coding Exon	+	Yes	Yes (Normal)	Yes	Yes (Normal)	2	No global effect		http://51.154.166.15:1197/jbrowse/?data=tair10&loc=Chr1%3A21931502..21941506&tracks=Araport11%2CONSEN_insertions%2CRNAseq%20hcLines%2CH2AZ%2CchromatinStates&highlight=
1	22169570	22179574	Line_10	L33	+	5	Yes	Coding Exon	+	No	No	No	From insertion till TES (S)	5	*4*6 Truncated before insertion		http://51.154.166.15:1197/jbrowse/?data=tair10&loc=Chr1%3A22169570..22179574&tracks=Araport11%2CONSEN_insertions%2CRNAseq%20hcLines%2CH2AZ%2CchromatinStates&highlight=
1	22683779	22693783	Line_05	L4	+	5	Weak	5' UTR	-	No	No	No	No	5	No global effect		http://51.154.166.15:1197/jbrowse/?data=tair10&loc=Chr1%3A22683779..22693783&tracks=Araport11%2CONSEN_insertions%2CRNAseq%20hcLines%2CH2AZ%2CchromatinStates&highlight=
1	23042612	23052616	Line_10	L33	+	1	Weak	Intron	+	Yes	Yes (Normal)	Yes	Yes (Normal)	1	No global effect		http://51.154.166.15:1197/jbrowse/?data=tair10&loc=Chr1%3A23042612..23052616&tracks=Araport11%2CONSEN_insertions%2CRNAseq%20hcLines%2CH2AZ%2CchromatinStates&highlight=
1	23494406	23504410	Line_11	L45	+	4	Yes	3' UTR	-	Yes	Truncated after insertion	Yes	Truncated after insertion	4	Truncated after insertion		http://51.154.166.15:1197/jbrowse/?data=tair10&loc=Chr1%3A23494406..23504410&tracks=Araport11%2CONSEN_insertions%2CRNAseq%20hcLines%2CH2AZ%2CchromatinStates&highlight=
1	23833834	23843838	Line_10	L33	+	5	Yes	Retrotransposon	+	No	Whole retrotransposon	No	Whole retrotransposon	5	Heat stress increases transcription with insertion		http://51.154.166.15:1197/jbrowse/?data=tair10&loc=Chr1%3A23833834..23843838&tracks=Araport11%2CONSEN_insertions%2CRNAseq%20hcLines%2CH2AZ%2CchromatinStates&highlight=
1	24130748	24140752	Line_10	L33	-	2	Yes	Coding Exon	-	Yes	No	Yes	From insertion till TES (S)	5	Truncated before insertion, no transcript without heat stress		http://51.154.166.15:1197/jbrowse/?data=tair10&loc=Chr1%3A24130748..24140752&tracks=Araport11%2CONSEN_insertions%2CRNAseq%20hcLines%2CH2AZ%2CchromatinStates&highlight=
1	24160389	24170393	Line_05	L4	+	5	Yes	Intron	-	No	No (Normal)	No	No (Normal)	5	No global effect		http://51.154.166.15:1197/jbrowse/?data=tair10&loc=Chr1%3A24160389..24170393&tracks=Araport11%2CONSEN_insertions%2CRNAseq%20hcLines%2CH2AZ%2CchromatinStates&highlight=
1	24385499	24395503	Line_05	L4	+	6	Weak	Coding Exon	+	Yes	Truncated after insertion	Yes	Restablished after insertion	6	Truncated after insertion, reestablished in heat stress		http://51.154.166.15:1197/jbrowse/?data=tair10&loc=Chr1%3A24385499..24395503&tracks=Araport11%2CONSEN_insertions%2CRNAseq%20hcLines%2CH2AZ%2CchromatinStates&highlight=
1	24567897	24577901	Line_02	L7	-	5	Yes	Coding Exon	-	No	No (Normal)	No	No (Normal)	5	No global effect		http://51.154.166.15:1197/jbrowse/?data=tair10&loc=Chr1%3A24567897..24577901&tracks=Araport11%2CONSEN_insertions%2CRNAseq%20hcLines%2CH2AZ%2CchromatinStates&highlight=
1	24723648	24733652	Line_11	L45	-	5	Weak	Promoter	-	No	No (Normal)	Yes	From insertion till TES (S), Chimeric with promoter region	5	Overexpressed after insertion, chimeric with promoter		http://51.154.166.15:1197/jbrowse/?data=tair10&loc=Chr1%3A24723648..24733652&tracks=Araport11%2CONSEN_insertions%2CRNAseq%20hcLines%2CH2AZ%2CchromatinStates&highlight=
1	24852400	24862404	Line_11	L45	+	5	Weak	Promoter	+	No	No (Normal)	No	Partial	5	Heat stress increases transcription with insertion		http://51.154.166.15:1197/jbrowse/?data=tair10&loc=Chr1%3A24852400..24862404&tracks=Araport11%2CONSEN_insertions%2CRNAseq%20hcLines%2CH2AZ%2CchromatinStates&highlight=
1	25609929	25619933	Line_10	L33	+	1	Yes	Coding Exon	+	Yes	Yes (Normal)	Yes	Yes (Normal)	5	No global effect		http://51.154.166.15:1197/jbrowse/?data=tair10&loc=Chr1%3A25609929..25619933&tracks=Araport11%2CONSEN_insertions%2CRNAseq%20hcLines%2CH2AZ%2CchromatinStates&highlight=
1	26902676	26912680	Line_06	L18	-	5	Yes	Coding Exon	+	Yes	Yes (Normal)	Yes	Yes (Normal)	5	No global effect		http://51.154.166.15:1197/jbrowse/?data=tair10&loc=Chr1%3A26902676..26912680&tracks=Araport11%2CONSEN_insertions%2CRNAseq%20hcLines%2CH2AZ%2CchromatinStates&highlight=
1	26986513	26996517	Line_10	L33	-	4	Yes	Coding Exon	-	Yes	Yes (Normal)	Yes	Yes (Normal)	4	No global effect		http://51.154.166.15:1197/jbrowse/?data=tair10&loc=Chr1%3A26986513..26996517&tracks=Araport11%2CONSEN_insertions%2CRNAseq%20hcLines%2CH2AZ%2CchromatinStates&highlight=
1	27122497	27132501	Line_11	L45	+	5	Yes	Coding Exon	+	No	No (Normal)	Yes	Yes (Normal)	5	No global effect		http://51.154.166.15:1197/jbrowse/?data=tair10&loc=Chr1%3A27122497..27132501&tracks=Araport11%2CONSEN_insertions%2CRNAseq%20hcLines%2CH2AZ%2CchromatinStates&highlight=
1	27828826	27838830	Line_10	L33	-	2	Yes	Coding Exon	-	Yes	Yes (Normal)	Overexpressed	Overexpressed (Normal)	2	*4*5 No global effect		http://51.154.166.15:1197/jbrowse/?data=tair10&loc=Chr1%3A27828826..27838830&tracks=Araport11%2CONSEN_insertions%2CRNAseq%20hcLines%2CH2AZ%2CchromatinStates&highlight=
1	28495433	28505437	Line_10	L33	-	5	Weak	Coding Exon	+	Yes	Yes (Normal)	Yes	Yes (Normal)	5	No global effect		http://51.154.166.15:1197/jbrowse/?data=tair10&loc=Chr1%3A28495433..28505437&tracks=Araport11%2CONSEN_insertions%2CRNAseq%20hcLines%2CH2AZ%2CchromatinStates&highlight=
1	28595079	28605083	Line_10	L33	+	5	Yes	Coding Exon	+	No	No (Normal)	Yes	Yes (Normal)	5	No global effect		http://51.154.166.15:1197/jbrowse/?data=tair10&loc=Chr1%3A28595079..28605083&tracks=Araport11%2CONSEN_insertions%2CRNAseq%20hcLines%2CH2AZ%2CchromatinStates&highlight=
1	28640903	28650907	Line_10	L33	+	1	Yes	Coding Exon	-	Yes	Truncated after insertion	Yes	Truncated after insertion	1	*2*6 Truncated after insertion		http://51.154.166.15:1197/jbrowse/?data=tair10&loc=Chr1%3A28640903..28650907&tracks=Araport11%2CONSEN_insertions%2CRNAseq%20hcLines%2CH2AZ%2CchromatinStates&highlight=
1	29121778	29131782	Line_10	L33	+	1	Yes	Coding Exon	+	Yes	Yes (Normal)	Yes	Yes (Normal)	1	*3*6 No global effect		http://51.154.166.15:1197/jbrowse/?data=tair10&loc=Chr1%3A29121778..29131782&tracks=Araport11%2CONSEN_insertions%2CRNAseq%20hcLines%2CH2AZ%2CchromatinStates&highlight=
1	29131506	29141510	Line_11	L45	+	2	Yes	Coding Exon	+	No	No (Normal)	No	From insertion till TES (S)	2	Truncated before insertion		http://51.154.166.15:1197/jbrowse/?data=tair10&loc=Chr1%3A29131506..29141510&tracks=Araport11%2CONSEN_insertions%2CRNAseq%20hcLines%2CH2AZ%2CchromatinStates&highlight=
1	29605036	29615040	Line_10	L33	+	2	Yes	Intergenic	+	No	No (Normal)	No	No (Normal)	2	No global effect		http://51.154.166.15:1197/jbrowse/?data=tair10&loc=Chr1%3A29605036..29615040&tracks=Araport11%2CONSEN_insertions%2CRNAseq%20hcLines%2CH2AZ%2CchromatinStates&highlight=
1	29908424	29918428	Line_10	L33	-	5	Yes	Coding Exon	-	Yes	Yes (Normal)	Yes	Yes (Normal)	5	No global effect		http://51.154.166.15:1197/jbrowse/?data=tair10&loc=Chr1%3A29908424..29918428&tracks=Araport11%2CONSEN_insertions%2CRNAseq%20hcLines%2CH2AZ%2CchromatinStates&highlight=
1	30141618	30151622	Line_05	L4	-	5	Yes	Coding Exon	-	No	No (Normal)	No	No (Normal)	5	No global effect		http://51.154.166.15:1197/jbrowse/?data=tair10&loc=Chr1%3A30141618..30151622&tracks=Araport11%2CONSEN_insertions%2CRNAseq%20hcLines%2CH2AZ%2CchromatinStates&highlight=
1	30411641	30421645	Line_10	L33	-	2	Yes	Coding Exon	+	Yes	Yes (Normal)	Yes	From TSS to TES including intron after insertion	2	*6 Chimeric transcript including intron		http://51.154.166.15:1197/jbrowse/?data=tair10&loc=Chr1%3A30411641..30421645&tracks=Araport11%2CONSEN_insertions%2CRNAseq%20hcLines%2CH2AZ%2CchromatinStates&highlight=
1	30413386	30423390	Line_05	L4	+	5	Weak	3' UTR	+	Yes	Yes (Normal)	Yes	From insertion till alternative TSS in 3' UTR (S)	6	New short transcript truncated		http://51.154.166.15:1197/jbrowse/?data=tair10&loc=Chr1%3A30413386..30423390&tracks=Araport11%2CONSEN_insertions%2CRNAseq%20hcLines%2CH2AZ%2CchromatinStates&highlight=
2	144387	154391	Line_01	L31	+	1	Yes	Coding Exon	-	Yes	Truncated after insertion	Yes	Restablished after insertion	1	Truncated after insertion, reestablished in heat stress		http://51.154.166.15:1197/jbrowse/?data=tair10&loc=Chr2%3A144387..154391&tracks=Araport11%2CONSEN_insertions%2CRNAseq%20hcLines%2CH2AZ%2CchromatinStates&highlight=
2	589966	599970	Line_10	L33	-	5	Yes	Coding Exon	-	No	No (Normal)	No	From insertion till TES (S)	5	Truncated before insertion		http://51.154.166.15:1197/jbrowse/?data=tair10&loc=Chr2%3A589966..599970&tracks=Araport11%2CONSEN_insertions%2CRNAseq%20hcLines%2CH2AZ%2CchromatinStates&highlight=
2	602430	612434	Line_11	L45	+	4	Yes	Intron	-	No	No (Normal)	No	No (Normal)	4	No global effect		http://51.154.166.15:1197/jbrowse/?data=tair10&loc=Chr2%3A602430..612434&tracks=Araport11%2CONSEN_insertions%2CRNAseq%20hcLines%2CH2AZ%2CchromatinStates&highlight=
2	666210	676214	Line_10	L33	-	6	Yes	Coding Exon	-	Yes	Extra intron transcribed	Yes	Extra intron transcribed	6	Extra intron transcribed		http://51.154.166.15:1197/jbrowse/?data=tair10&loc=Chr2%3A666210..676214&tracks=Araport11%2CONSEN_insertions%2CRNAseq%20hcLines%2CH2AZ%2CchromatinStates&highlight=
2	1394891	1404895	Line_11	L45	+	5	Yes	Intergenic	+	No	No (Normal)	No	From insertion till end of previous gene (backward)	5	From insertion till end of previous gene (backward)		http://51.154.166.15:1197/jbrowse/?data=tair10&loc=Chr2%3A1394891..1404895&tracks=Araport11%2CONSEN_insertions%2CRNAseq%20hcLines%2CH2AZ%2CchromatinStates&highlight=
2	5692545	5702549	Line_06	L18	-	6	Yes	Coding Exon	+	No	No (Normal)	No	From insertion till TES (S)	6	Truncated before insertion		http://51.154.166.15:1197/jbrowse/?data=tair10&loc=Chr2%3A5692545..5702549&tracks=Araport11%2CONSEN_insertions%2CRNAseq%20hcLines%2CH2AZ%2CchromatinStates&highlight=
2	6684250	6694254	Line_10	L33	+	5	Yes	Coding Exon	-	No	No (Normal)	No	From insertion till TSS (AS)	5	Truncated before insertion, includes an intron		http://51.154.166.15:1197/jbrowse/?data=tair10&loc=Chr2%3A6684250..6694254&tracks=Araport11%2CONSEN_insertions%2CRNAseq%20hcLines%2CH2AZ%2CchromatinStates&highlight=
2	7428326	7438330	Line_10	L33	-	5	Weak	Coding Exon	-	No	No	No	No	5	No global effect		http://51.154.166.15:1197/jbrowse/?data=tair10&loc=Chr2%3A7428326..7438330&tracks=Araport11%2CONSEN_insertions%2CRNAseq%20hcLines%2CH2AZ%2CchromatinStates&highlight=
2	7582816	7592820	Line_10	L33	+	5	Yes	Coding Exon	-	Yes	No	Yes	From insertion till TSS (AS)	5	Truncated after insertion		http://51.154.166.15:1197/jbrowse/?data=tair10&loc=Chr2%3A7582816..7592820&tracks=Araport11%2CONSEN_insertions%2CRNAseq%20hcLines%2CH2AZ%2CchromatinStates&highlight=
2	8865028	8875032	Line_10	L33	+	2	Yes	Coding Exon	-	Yes	No	Yes	From insertion till TSS (AS) & From insertion till TES (S)	5	Two truncated transcripts		http://51.154.166.15:1197/jbrowse/?data=tair10&loc=Chr2%3A8865028..8875032&tracks=Araport11%2CONSEN_insertions%2CRNAseq%20hcLines%2CH2AZ%2CchromatinStates&highlight=
2	9834577	9844581	Line_10	L33	-	2	Yes	Coding Exon	-	Yes	No	Yes	From Insertion till TES (S)	2	*5 Truncated before insertion, partially reestablished after heat stress		http://51.154.166.15:1197/jbrowse/?data=tair10&loc=Chr2%3A9834577..9844581&tracks=Araport11%2CONSEN_insertions%2CRNAseq%20hcLines%2CH2AZ%2CchromatinStates&highlight=
2	10520797	10530801	Line_10	L33	+	5	Weak	Coding Exon	-	No	No (Normal)	No	Partial	5	Weak whole gene transcription		http://51.154.166.15:1197/jbrowse/?data=tair10&loc=Chr2%3A10520797..10530801&tracks=Araport11%2CONSEN_insertions%2CRNAseq%20hcLines%2CH2AZ%2CchromatinStates&highlight=
2	10570382	10580386	Line_11	L45	+	1	Weak	Coding Exon	+	Yes	Truncated between insertion and next exon	Yes	Truncated between insertion and next exon	1	*3*1 Truncated between insertion and next exon		http://51.154.166.15:1197/jbrowse/?data=tair10&loc=Chr2%3A10570382..10580386&tracks=Araport11%2CONSEN_insertions%2CRNAseq%20hcLines%2CH2AZ%2CchromatinStates&highlight=
2	11866960	11876964	Line_10	L33	-	5	Yes	Coding Exon	+	No	No	No	Whole gene properly transcribed	5	*4*6 Whole gene properly transcribed		http://51.154.166.15:1197/jbrowse/?data=tair10&loc=Chr2%3A11866960..11876964&tracks=Araport11%2CONSEN_insertions%2CRNAseq%20hcLines%2CH2AZ%2CchromatinStates&highlight=
2	12678607	12688611	Line_02	L7	+	1	Yes	Coding Exon	-	Yes	Truncated for 55 bp inside exon with insertion	Yes	Truncated between insertion and next exon	1	*2*6 Truncated between insertion and next exon		http://51.154.166.15:1197/jbrowse/?data=tair10&loc=Chr2%3A12678607..12688611&tracks=Araport11%2CONSEN_insertions%2CRNAseq%20hcLines%2CH2AZ%2CchromatinStates&highlight=
2	13923182	13933186	Line_11	L45	-	5	Yes	Coding Exon	-	No	No (Normal)	No	From Insertion till TES (S)	5	Truncated before insertion		http://51.154.166.15:1197/jbrowse/?data=tair10&loc=Chr2%3A13923182..13933186&tracks=Araport11%2CONSEN_insertions%2CRNAseq%20hcLines%2CH2AZ%2CchromatinStates&highlight=
2	14681010	14691014	Line_10	L33	+	5	Yes	Coding Exon	+	Yes	Truncated after insertion	Yes	Truncated after insertion	5	Truncated after insertion		http://51.154.166.15:1197/jbrowse/?data=tair10&loc=Chr2%3A14681010..14691014&tracks=Araport11%2CONSEN_insertions%2CRNAseq%20hcLines%2CH2AZ%2CchromatinStates&highlight=
2	14708933	14718937	Line_11	L45	+	5	Yes	Coding Exon	-	No	No (Normal)	No	From insertion till TES (S) & from insertion till ATCOPIA57 (S)	5	Truncated before insertion *4 Whole ATCOPIA57. Both transcript in sens but different strand		http://51.154.166.15:1197/jbrowse/?data=tair10&loc=Chr2%3A14708933..14718937&tracks=Araport11%2CONSEN_insertions%2CRNAseq%20hcLines%2CH2AZ%2CchromatinStates&highlight=
2	14927046	14937050	Line_05	L4	-	5	Yes	Coding Exon	-	Partial	Partial	Yes	From insertion till end of next gene (Chimeric S-S)	5	Truncated before insertion		http://51.154.166.15:1197/jbrowse/?data=tair10&loc=Chr2%3A14927046..14937050&tracks=Araport11%2CONSEN_insertions%2CRNAseq%20hcLines%2CH2AZ%2CchromatinStates&highlight=
2	19003504	19013508	Line_06	L18	-	2	Yes	Coding Exon	+	No	No (Normal)	No	From insertion till end of next gene (Chimeric AS-S)	2	*1 From insertion till end of next gene (Chimeric AS-S)		http://51.154.166.15:1197/jbrowse/?data=tair10&loc=Chr2%3A19003504..19013508&tracks=Araport11%2CONSEN_insertions%2CRNAseq%20hcLines%2CH2AZ%2CchromatinStates&highlight=
3	13447	23451	Line_11	L45	+	1	Yes	Intron	-	Yes	Yes (Normal)	Yes	Yes (Normal)	1	No global effect		http://51.154.166.15:1197/jbrowse/?data=tair10&loc=Chr3%3A13447..23451&tracks=Araport11%2CONSEN_insertions%2CRNAseq%20hcLines%2CH2AZ%2CchromatinStates&highlight=
3	305328	315332	Line_09	L34	-	1	Yes	5' UTR	+	Yes	No	Yes	From Insertion till TES (S)	1	*2 Truncated before insertion, partially reestablished in heat stress		http://51.154.166.15:1197/jbrowse/?data=tair10&loc=Chr3%3A305328..315332&tracks=Araport11%2CONSEN_insertions%2CRNAseq%20hcLines%2CH2AZ%2CchromatinStates&highlight=
3	310042	320046	Line_05	L4	+	6	Weak	Intron	-	Yes	Extra intron transcribed	Yes	Truncated after insertion & from insertion till 3 intons (Chimeric AS)	6	*3 Chimeric transcriipt (S) and Chimeric HS transcript (AS)		http://51.154.166.15:1197/jbrowse/?data=tair10&loc=Chr3%3A310042..320046&tracks=Araport11%2CONSEN_insertions%2CRNAseq%20hcLines%2CH2AZ%2CchromatinStates&highlight=
3	551783	561787	Line_11	L45	+	2	Yes	Coding Exon	+	Yes	Yes (Normal)	Yes	Yes (Normal)	2	No global effect		http://51.154.166.15:1197/jbrowse/?data=tair10&loc=Chr3%3A551783..561787&tracks=Araport11%2CONSEN_insertions%2CRNAseq%20hcLines%2CH2AZ%2CchromatinStates&highlight=
3	618354	628358	Line_06	L18	+	6	Yes	Coding Exon	-	Partial	Partial	Yes	From insertion till TSS (AS)	2	Truncated after insertion		http://51.154.166.15:1197/jbrowse/?data=tair10&loc=Chr3%3A618354..628358&tracks=Araport11%2CONSEN_insertions%2CRNAseq%20hcLines%2CH2AZ%2CchromatinStates&highlight=
3	821274	831278	Line_05	L4	-	2	Yes	Coding Exon	-	Yes	No	Yes	From insertion till TES (S)	2	Truncated before insertion		http://51.154.166.15:1197/jbrowse/?data=tair10&loc=Chr3%3A821274..831278&tracks=Araport11%2CONSEN_insertions%2CRNAseq%20hcLines%2CH2AZ%2CchromatinStates&highlight=
3	881145	891149	Line_10	L33	+	2	Yes	Coding Exon	+	No	No (Normal)	No	From insertion till TES (S)	2	*6 Truncated before insertion		http://51.154.166.15:1197/jbrowse/?data=tair10&loc=Chr3%3A881145..891149&tracks=Araport11%2CONSEN_insertions%2CRNAseq%20hcLines%2CH2AZ%2CchromatinStates&highlight=
3	1104545	1114549	Line_11	L45	-	5	Yes	Coding Exon	-	No	No (Normal)	No	From insertion till TES (S)	2	*5 Truncated before insertion		http://51.154.166.15:1197/jbrowse/?data=tair10&loc=Chr3%3A1104545..1114549&tracks=Araport11%2CONSEN_insertions%2CRNAseq%20hcLines%2CH2AZ%2CchromatinStates&highlight=
3	1655301	1665305	Line_02	L7	+	1	Yes	5' UTR	-	Yes	First exon is missing from transcript (where insertion is)	Yes	Yes (Normal)	1	*3*7*6 Normal transcription after heat stress		http://51.154.166.15:1197/jbrowse/?data=tair10&loc=Chr3%3A1655301..1665305&tracks=Araport11%2CONSEN_insertions%2CRNAseq%20hcLines%2CH2AZ%2CchromatinStates&highlight=
3	1712355	1722359	Line_05	L4	-	4	Yes	Coding Exon	-	No	No (Normal)	No	From insertion till first exon of next gene (Chimeric S-S)	4	*6 Truncated before insertion		http://51.154.166.15:1197/jbrowse/?data=tair10&loc=Chr3%3A1712355..1722359&tracks=Araport11%2CONSEN_insertions%2CRNAseq%20hcLines%2CH2AZ%2CchromatinStates&highlight=
3	2531775	2541779	Line_10	L33	-	6	Weak	Coding Exon	-	No	No (Normal)	No	No (Normal)	6	*3*1 No global effect		http://51.154.166.15:1197/jbrowse/?data=tair10&loc=Chr3%3A2531775..2541779&tracks=Araport11%2CONSEN_insertions%2CRNAseq%20hcLines%2CH2AZ%2CchromatinStates&highlight=
3	2889969	2899973	Line_06	L18	+	6	Weak	3' UTR	-	No	No (Normal)	No	From insertion till next exon (AS)	6	Truncated after insertion		http://51.154.166.15:1197/jbrowse/?data=tair10&loc=Chr3%3A2889969..2899973&tracks=Araport11%2CONSEN_insertions%2CRNAseq%20hcLines%2CH2AZ%2CchromatinStates&highlight=
3	3035663	3045667	Line_11	L45	-	6	Weak	Coding Exon	-	Yes	Truncated after insertion	Yes	Truncated after insertion & overexpression of downstream gene	6	*4*5 Truncated after insertion and downstrean gene overexpressed in HS		http://51.154.166.15:1197/jbrowse/?data=tair10&loc=Chr3%3A3035663..3045667&tracks=Araport11%2CONSEN_insertions%2CRNAseq%20hcLines%2CH2AZ%2CchromatinStates&highlight=
3	3489582	3499586	Line_10	L33	+	5	Yes	Coding Exon	-	Yes	Yes (Normal)	Yes	Yes (Normal)	5	No global effect		http://51.154.166.15:1197/jbrowse/?data=tair10&loc=Chr3%3A3489582..3499586&tracks=Araport11%2CONSEN_insertions%2CRNAseq%20hcLines%2CH2AZ%2CchromatinStates&highlight=
3	3556549	3566553	Line_06	L18	+	5	Yes	Coding Exon	+	No	No (Normal)	No	From insertion till TES (S)	5	Truncated before insertion		http://51.154.166.15:1197/jbrowse/?data=tair10&loc=Chr3%3A3556549..3566553&tracks=Araport11%2CONSEN_insertions%2CRNAseq%20hcLines%2CH2AZ%2CchromatinStates&highlight=
3	4291959	4301963	Line_10	L33	+	2	Yes	Coding Exon	-	No	No (Normal)	No	No (Normal)	2	No global effect		http://51.154.166.15:1197/jbrowse/?data=tair10&loc=Chr3%3A4291959..4301963&tracks=Araport11%2CONSEN_insertions%2CRNAseq%20hcLines%2CH2AZ%2CchromatinStates&highlight=
3	4385644	4395648	Line_06	L18	+	2	Weak	Coding Exon	+	Yes	Yes (Normal)	Yes	Yes (Normal)	2	No global effect		http://51.154.166.15:1197/jbrowse/?data=tair10&loc=Chr3%3A4385644..4395648&tracks=Araport11%2CONSEN_insertions%2CRNAseq%20hcLines%2CH2AZ%2CchromatinStates&highlight=
3	4762099	4772103	Line_10	L33	-	2	Yes	Coding Exon	-	No	No (Normal)	No	No (Normal)	2	No global effect		http://51.154.166.15:1197/jbrowse/?data=tair10&loc=Chr3%3A4762099..4772103&tracks=Araport11%2CONSEN_insertions%2CRNAseq%20hcLines%2CH2AZ%2CchromatinStates&highlight=
3	4884534	4894538	Line_06	L18	-	2	Yes	Coding Exon	+	Yes	Truncated after insertion	Yes	Truncated after insertion	2	Truncated after insertion		http://51.154.166.15:1197/jbrowse/?data=tair10&loc=Chr3%3A4884534..4894538&tracks=Araport11%2CONSEN_insertions%2CRNAseq%20hcLines%2CH2AZ%2CchromatinStates&highlight=
3	5370508	5380512	Line_11	L45	-	3	Weak	Coding Exon	+	Yes	Truncated after insertion	Yes	Truncated after insertion	3	Truncated after insertion		http://51.154.166.15:1197/jbrowse/?data=tair10&loc=Chr3%3A5370508..5380512&tracks=Araport11%2CONSEN_insertions%2CRNAseq%20hcLines%2CH2AZ%2CchromatinStates&highlight=
3	5891863	5901867	Line_05	L4	+	5	Yes	Coding Exon	-	No	No (Normal)	No	From insertion till TES (S)	5	Truncated before insertion		http://51.154.166.15:1197/jbrowse/?data=tair10&loc=Chr3%3A5891863..5901867&tracks=Araport11%2CONSEN_insertions%2CRNAseq%20hcLines%2CH2AZ%2CchromatinStates&highlight=
3	6004401	6014405	Line_10	L33	-	5	Yes	Promoter	+	No	No (Normal)	No	No (Normal)	5	No global effect		http://51.154.166.15:1197/jbrowse/?data=tair10&loc=Chr3%3A6004401..6014405&tracks=Araport11%2CONSEN_insertions%2CRNAseq%20hcLines%2CH2AZ%2CchromatinStates&highlight=
3	6238389	6248393	Line_02	L7	-	5	Weak	Intergenic	+	No	No (Normal)	No	No (Normal)	5	No global effect		http://51.154.166.15:1197/jbrowse/?data=tair10&loc=Chr3%3A6238389..6248393&tracks=Araport11%2CONSEN_insertions%2CRNAseq%20hcLines%2CH2AZ%2CchromatinStates&highlight=
3	6385422	6395426	Line_10	L33	+	5	Weak	Coding Exon	+	No	No (Normal)	No	No (Normal)	5	No global effect		http://51.154.166.15:1197/jbrowse/?data=tair10&loc=Chr3%3A6385422..6395426&tracks=Araport11%2CONSEN_insertions%2CRNAseq%20hcLines%2CH2AZ%2CchromatinStates&highlight=
3	6388332	6398336	Line_02	L7	-	5	Weak	Promoter	+	Yes	Underexpressed	Partial	Partial	5	Lower expression of gene in control condition.		http://51.154.166.15:1197/jbrowse/?data=tair10&loc=Chr3%3A6388332..6398336&tracks=Araport11%2CONSEN_insertions%2CRNAseq%20hcLines%2CH2AZ%2CchromatinStates&highlight=
3	6537700	6547704	Line_06	L18	+	2	Yes	Coding Exon	+	Yes	No	Yes	From insertion till TES (S)	2	Truncated before insertion		http://51.154.166.15:1197/jbrowse/?data=tair10&loc=Chr3%3A6537700..6547704&tracks=Araport11%2CONSEN_insertions%2CRNAseq%20hcLines%2CH2AZ%2CchromatinStates&highlight=
3	7349379	7359383	Line_10	L33	-	5	Yes	Coding Exon	-	Yes	From insertion till TES (S)	Yes	From insertion till TES (S)	5	*2 Truncated before insertion		http://51.154.166.15:1197/jbrowse/?data=tair10&loc=Chr3%3A7349379..7359383&tracks=Araport11%2CONSEN_insertions%2CRNAseq%20hcLines%2CH2AZ%2CchromatinStates&highlight=
3	7715765	7725769	Line_10	L33	-	5	Yes	Coding Exon	+	No	From insertion till TSS (AS)	No	From insertion till TSS (AS)	5	Truncated after insertion		http://51.154.166.15:1197/jbrowse/?data=tair10&loc=Chr3%3A7715765..7725769&tracks=Araport11%2CONSEN_insertions%2CRNAseq%20hcLines%2CH2AZ%2CchromatinStates&highlight=
3	7718362	7728366	Line_10	L33	-	5	Yes	Coding Exon	+	No	From insertion till TSS (AS)	No	From insertion till TSS (AS)	5	Truncated after insertion		http://51.154.166.15:1197/jbrowse/?data=tair10&loc=Chr3%3A7718362..7728366&tracks=Araport11%2CONSEN_insertions%2CRNAseq%20hcLines%2CH2AZ%2CchromatinStates&highlight=
3	8613520	8623524	Line_10	L33	+	4	Weak	Intron	-	No	No (Normal)	No	From insertion till end of next gene (Chimeric AS-S)	4	*2*6*2 Truncated after insertion and chimeric with other gene		http://51.154.166.15:1197/jbrowse/?data=tair10&loc=Chr3%3A8613520..8623524&tracks=Araport11%2CONSEN_insertions%2CRNAseq%20hcLines%2CH2AZ%2CchromatinStates&highlight=
3	9035960	9045964	Line_05	L4	-	1	Weak	Coding Exon	+	Yes	Underexpressed	Yes	From insertion till TSS (AS)	1	*3*6 Truncated after insertion		http://51.154.166.15:1197/jbrowse/?data=tair10&loc=Chr3%3A9035960..9045964&tracks=Araport11%2CONSEN_insertions%2CRNAseq%20hcLines%2CH2AZ%2CchromatinStates&highlight=
3	9047844	9057848	Line_05	L4	+	4	Weak	Promoter	+	No	No	Partial	From insertion till TES (S)	4	*5 Includes a short bit of promoter sequence in the transcript		http://51.154.166.15:1197/jbrowse/?data=tair10&loc=Chr3%3A9047844..9057848&tracks=Araport11%2CONSEN_insertions%2CRNAseq%20hcLines%2CH2AZ%2CchromatinStates&highlight=
3	10005914	10015918	Line_10	L33	+	5	Weak	Coding Exon	-	Yes	No	Yes	From insertion till TES (S)	5	Truncated before insertion		http://51.154.166.15:1197/jbrowse/?data=tair10&loc=Chr3%3A10005914..10015918&tracks=Araport11%2CONSEN_insertions%2CRNAseq%20hcLines%2CH2AZ%2CchromatinStates&highlight=
3	10574703	10584707	Line_05	L4	+	6	Yes	Coding Exon	-	No	No (Normal)	No	From insertion till TSS (AS) & Chimeric with next gene (S)	6	*2*5 Truncated after insertion and chimeric with next gene		http://51.154.166.15:1197/jbrowse/?data=tair10&loc=Chr3%3A10574703..10584707&tracks=Araport11%2CONSEN_insertions%2CRNAseq%20hcLines%2CH2AZ%2CchromatinStates&highlight=
3	11103980	11113984	Line_10	L33	+	5	Yes	Coding Exon	-	No	No (Normal)	No	No (Normal)	5	No global effect		http://51.154.166.15:1197/jbrowse/?data=tair10&loc=Chr3%3A11103980..11113984&tracks=Araport11%2CONSEN_insertions%2CRNAseq%20hcLines%2CH2AZ%2CchromatinStates&highlight=
3	15982251	15992255	Line_10	L33	-	2	Yes	Coding Exon	+	Yes	Truncated from insertion till next exon	Yes	Truncated from insertion till middle of intron (chimeric)	2	Truncated after insertion and chimeric with intron in HS		http://51.154.166.15:1197/jbrowse/?data=tair10&loc=Chr3%3A15982251..15992255&tracks=Araport11%2CONSEN_insertions%2CRNAseq%20hcLines%2CH2AZ%2CchromatinStates&highlight=
3	16620773	16630777	Line_05	L4	+	8	No	Intergenic	+	No	No (Normal)	No	From insertion spanning through 2 TEs (AS-AS)	8	*4 New transcript chimeric of 2 TEs in HS		http://51.154.166.15:1197/jbrowse/?data=tair10&loc=Chr3%3A16620773..16630777&tracks=Araport11%2CONSEN_insertions%2CRNAseq%20hcLines%2CH2AZ%2CchromatinStates&highlight=
3	16668596	16678600	Line_11	L45	+	5	Yes	Coding Exon	+	No	No (Normal)	No	From insertion till TES (S)	5	Truncated before insertion		http://51.154.166.15:1197/jbrowse/?data=tair10&loc=Chr3%3A16668596..16678600&tracks=Araport11%2CONSEN_insertions%2CRNAseq%20hcLines%2CH2AZ%2CchromatinStates&highlight=
3	17217169	17227173	Line_02	L7	-	6	Yes	Coding Exon	-	No	No (Normal)	No	From insertion till TES (S) & till before next gene	6	Truncated before insertion		http://51.154.166.15:1197/jbrowse/?data=tair10&loc=Chr3%3A17217169..17227173&tracks=Araport11%2CONSEN_insertions%2CRNAseq%20hcLines%2CH2AZ%2CchromatinStates&highlight=
3	17385561	17395565	Line_02	L7	-	5	Yes	3' UTR	+	No	No (Normal)	No	No (Normal)	5	No global effect		http://51.154.166.15:1197/jbrowse/?data=tair10&loc=Chr3%3A17385561..17395565&tracks=Araport11%2CONSEN_insertions%2CRNAseq%20hcLines%2CH2AZ%2CchromatinStates&highlight=
3	18012140	18022144	Line_09	L34	-	4	Yes	Intron	+	No	No (Normal)	No	From Insertion till TES (S) & chimeric with intron	4	*5 Truncated before insertion		http://51.154.166.15:1197/jbrowse/?data=tair10&loc=Chr3%3A18012140..18022144&tracks=Araport11%2CONSEN_insertions%2CRNAseq%20hcLines%2CH2AZ%2CchromatinStates&highlight=
3	19007183	19017188	Line_10	L33	-	2	Weak	Intergenic	+	No	No (Normal)	No	No (Normal)	2	No global effect		http://51.154.166.15:1197/jbrowse/?data=tair10&loc=Chr3%3A19007183..19017188&tracks=Araport11%2CONSEN_insertions%2CRNAseq%20hcLines%2CH2AZ%2CchromatinStates&highlight=
3	19020701	19030705	Line_02	L7	-	2	Yes	Coding Exon	+	Yes	No	Yes	Overexpressed from insertion till TES (S)	2	*6 Reestablished with overexpression after insertion in HS		http://51.154.166.15:1197/jbrowse/?data=tair10&loc=Chr3%3A19020701..19030705&tracks=Araport11%2CONSEN_insertions%2CRNAseq%20hcLines%2CH2AZ%2CchromatinStates&highlight=
3	19082184	19092188	Line_10	L33	-	1	Yes	Coding Exon	+	Yes	Truncated after insertion	Yes	Truncated after insertion	1	*2 Truncated after insertion		http://51.154.166.15:1197/jbrowse/?data=tair10&loc=Chr3%3A19082184..19092188&tracks=Araport11%2CONSEN_insertions%2CRNAseq%20hcLines%2CH2AZ%2CchromatinStates&highlight=
3	19295993	19305997	Line_01	L31	+	5	Yes	Coding Exon	+	No	No (Normal)	No	From insertion till end of next gene (Chimeric S-S-S)	5	*2 Truncated before insertion		http://51.154.166.15:1197/jbrowse/?data=tair10&loc=Chr3%3A19295993..19305997&tracks=Araport11%2CONSEN_insertions%2CRNAseq%20hcLines%2CH2AZ%2CchromatinStates&highlight=
3	21733361	21743365	Line_07	L2	-	5	Weak	5' UTR	+	No	No (Normal)	No	From insertion till intergenic (Chimeric)	5	*4 New transcript chimeric intergenic		http://51.154.166.15:1197/jbrowse/?data=tair10&loc=Chr3%3A21733361..21743365&tracks=Araport11%2CONSEN_insertions%2CRNAseq%20hcLines%2CH2AZ%2CchromatinStates&highlight=
3	21897041	21907045	Line_02	L7	+	5	Yes	Coding Exon	-	Yes	No	Yes	From insertion till next insertion (S) & chimeric with intron	5	Truncated before and after BOTH insertions		http://51.154.166.15:1197/jbrowse/?data=tair10&loc=Chr3%3A21897041..21907045&tracks=Araport11%2CONSEN_insertions%2CRNAseq%20hcLines%2CH2AZ%2CchromatinStates&highlight=
3	21897992	21907996	Line_02	L7	-	5	Yes	Coding Exon	-	Yes	No	Yes	From insertion till next insertion (S) & chimeric with intron	5	Truncated before and after BOTH insertions		http://51.154.166.15:1197/jbrowse/?data=tair10&loc=Chr3%3A21897992..21907996&tracks=Araport11%2CONSEN_insertions%2CRNAseq%20hcLines%2CH2AZ%2CchromatinStates&highlight=
3	22007895	22017899	Line_10	L33	+	4	Weak	Intergenic	+	No	No (Normal)	No	From insertion till end of next gene (Chimeric S-S)	4	*5 From insertion till end of next gene (Chimeric S-S)		http://51.154.166.15:1197/jbrowse/?data=tair10&loc=Chr3%3A22007895..22017899&tracks=Araport11%2CONSEN_insertions%2CRNAseq%20hcLines%2CH2AZ%2CchromatinStates&highlight=
3	22158559	22168563	Line_11	L45	+	5	Yes	5' UTR	-	No	No (Normal)	Yes	From insertion till TES (S)	5	Truncated before insertion		http://51.154.166.15:1197/jbrowse/?data=tair10&loc=Chr3%3A22158559..22168563&tracks=Araport11%2CONSEN_insertions%2CRNAseq%20hcLines%2CH2AZ%2CchromatinStates&highlight=
3	22626755	22636759	Line_01	L31	+	2	Yes	Coding Exon	+	Yes	Underexpressed	Yes	Yes (Normal)	2	Sligth under expression of exon containing the insertion		http://51.154.166.15:1197/jbrowse/?data=tair10&loc=Chr3%3A22626755..22636759&tracks=Araport11%2CONSEN_insertions%2CRNAseq%20hcLines%2CH2AZ%2CchromatinStates&highlight=
3	23022153	23032157	Line_02	L7	-	5	Yes	Coding Exon	-	No	No (Normal)	No	From Insertion till TES (S)	5	Truncated before insertion		http://51.154.166.15:1197/jbrowse/?data=tair10&loc=Chr3%3A23022153..23032157&tracks=Araport11%2CONSEN_insertions%2CRNAseq%20hcLines%2CH2AZ%2CchromatinStates&highlight=
3	23341932	23351936	Line_10	L33	+	2	Yes	Coding Exon	+	Yes	Truncated after insertion	Yes	Reestablished with heat stress	2	Truncated after insertion, reestablished in heat stress		http://51.154.166.15:1197/jbrowse/?data=tair10&loc=Chr3%3A23341932..23351936&tracks=Araport11%2CONSEN_insertions%2CRNAseq%20hcLines%2CH2AZ%2CchromatinStates&highlight=
4	375252	385256	Line_10	L33	-	5	Yes	Coding Exon	-	No	No (Normal)	No	From insertion till TES (S)	5	Truncated before insertion		http://51.154.166.15:1197/jbrowse/?data=tair10&loc=Chr4%3A375252..385256&tracks=Araport11%2CONSEN_insertions%2CRNAseq%20hcLines%2CH2AZ%2CchromatinStates&highlight=
4	680873	690877	Line_06	L18	+	2	Yes	Coding Exon	+	Yes	Yes (Normal)	Yes	Yes (Normal)	2	No global effect		http://51.154.166.15:1197/jbrowse/?data=tair10&loc=Chr4%3A680873..690877&tracks=Araport11%2CONSEN_insertions%2CRNAseq%20hcLines%2CH2AZ%2CchromatinStates&highlight=
4	816129	826133	Line_07	L2	-	1	Yes	Coding Exon	-	Yes	Exon with insertion is missing from transcript	Yes	Truncated before insertion, chimeric with next intron	1	*2 Chimeric with missing exon © and extra intron (HS)		http://51.154.166.15:1197/jbrowse/?data=tair10&loc=Chr4%3A816129..826133&tracks=Araport11%2CONSEN_insertions%2CRNAseq%20hcLines%2CH2AZ%2CchromatinStates&highlight=
4	825408	835412	Line_02	L7	-	2	Yes	Coding Exon	-	Yes	Yes (Normal)	Yes	Overexpressed from insertion till TES (S)	2	*4 Overexpressed after insertion in HS		http://51.154.166.15:1197/jbrowse/?data=tair10&loc=Chr4%3A825408..835412&tracks=Araport11%2CONSEN_insertions%2CRNAseq%20hcLines%2CH2AZ%2CchromatinStates&highlight=
4	2518250	2528254	Line_10	L33	-	7	No	Coding Exon	-	Yes	Truncated after insertion	Yes	Truncated after insertion	7	*6 Truncated after insertion		http://51.154.166.15:1197/jbrowse/?data=tair10&loc=Chr4%3A2518250..2528254&tracks=Araport11%2CONSEN_insertions%2CRNAseq%20hcLines%2CH2AZ%2CchromatinStates&highlight=
4	6349758	6359762	Line_10	L33	-	4	Yes	Coding Exon	+	No	No (Normal)	Yes	Truncated after insertion	4	Truncated after insertion		http://51.154.166.15:1197/jbrowse/?data=tair10&loc=Chr4%3A6349758..6359762&tracks=Araport11%2CONSEN_insertions%2CRNAseq%20hcLines%2CH2AZ%2CchromatinStates&highlight=
4	7003455	7013459	Line_02	L7	+	5	Yes	Promoter	+	No	No (Normal)	No	No (Normal)	5	No global effect		http://51.154.166.15:1197/jbrowse/?data=tair10&loc=Chr4%3A7003455..7013459&tracks=Araport11%2CONSEN_insertions%2CRNAseq%20hcLines%2CH2AZ%2CchromatinStates&highlight=
4	7215428	7225432	Line_10	L33	-	5	Yes	Coding Exon	-	Partial	Partial	Partial	From insertion till TES (S)	5	Truncated before insertion		http://51.154.166.15:1197/jbrowse/?data=tair10&loc=Chr4%3A7215428..7225432&tracks=Araport11%2CONSEN_insertions%2CRNAseq%20hcLines%2CH2AZ%2CchromatinStates&highlight=
4	7267741	7277745	Line_09	L34	+	5	Yes	Intergenic	+	No	No (Normal)	No	Chimeric transcript of 2 genes upstream (AS-S) and downstream intron	5	Chimeric transcript of 2 genes upstream (AS-S) and downstream intron		http://51.154.166.15:1197/jbrowse/?data=tair10&loc=Chr4%3A7267741..7277745&tracks=Araport11%2CONSEN_insertions%2CRNAseq%20hcLines%2CH2AZ%2CchromatinStates&highlight=
4	7760651	7770655	Line_05	L4	+	4	No	Intron	+	Yes	Yes (Normal)	Yes	Chimeric transcript including piece of intron where insertion is	4	Chimeric transcript including piece of intron where insertion is		http://51.154.166.15:1197/jbrowse/?data=tair10&loc=Chr4%3A7760651..7770655&tracks=Araport11%2CONSEN_insertions%2CRNAseq%20hcLines%2CH2AZ%2CchromatinStates&highlight=
4	8708973	8718977	Line_10	L33	-	5	Yes	5' UTR	+	Yes	Truncated before insertion	Yes	Truncated before insertion & Next gene (AT4G15270) transcribed (S)	5	Truncated before insertion & Next gene (AT4G15270) transcribed (S)		http://51.154.166.15:1197/jbrowse/?data=tair10&loc=Chr4%3A8708973..8718977&tracks=Araport11%2CONSEN_insertions%2CRNAseq%20hcLines%2CH2AZ%2CchromatinStates&highlight=
4	9930161	9940165	Line_10	L33	-	1	Yes	Coding Exon	-	Yes	Truncated after insertion	Yes	Truncated after insertion	1	Truncated after insertion		http://51.154.166.15:1197/jbrowse/?data=tair10&loc=Chr4%3A9930161..9940165&tracks=Araport11%2CONSEN_insertions%2CRNAseq%20hcLines%2CH2AZ%2CchromatinStates&highlight=
4	10805624	10815628	Line_10	L33	-	2	Yes	Coding Exon	+	Yes	No	Yes	No	2	Transcript supressed		http://51.154.166.15:1197/jbrowse/?data=tair10&loc=Chr4%3A10805624..10815628&tracks=Araport11%2CONSEN_insertions%2CRNAseq%20hcLines%2CH2AZ%2CchromatinStates&highlight=
4	11221812	11231816	Line_10	L33	-	5	Yes	Coding Exon	-	No	No (Normal)	No	From insertion till TES (S)	5	Truncated before insertion		http://51.154.166.15:1197/jbrowse/?data=tair10&loc=Chr4%3A11221812..11231816&tracks=Araport11%2CONSEN_insertions%2CRNAseq%20hcLines%2CH2AZ%2CchromatinStates&highlight=
4	11698555	11708559	Line_10	L33	+	5	Yes	Intergenic	+	No	No (Normal)	No	No (Normal)	5	No global effect		http://51.154.166.15:1197/jbrowse/?data=tair10&loc=Chr4%3A11698555..11708559&tracks=Araport11%2CONSEN_insertions%2CRNAseq%20hcLines%2CH2AZ%2CchromatinStates&highlight=
4	12723126	12733130	Line_02	L7	-	6	Yes	Coding Exon	-	Yes	Downexpressed	Yes	Downexpressed	6	Downregulated		http://51.154.166.15:1197/jbrowse/?data=tair10&loc=Chr4%3A12723126..12733130&tracks=Araport11%2CONSEN_insertions%2CRNAseq%20hcLines%2CH2AZ%2CchromatinStates&highlight=
4	12970972	12980976	Line_10	L33	-	5	Yes	Coding Exon	-	Partial	Partial	Partial	Partial	5	No global effect		http://51.154.166.15:1197/jbrowse/?data=tair10&loc=Chr4%3A12970972..12980976&tracks=Araport11%2CONSEN_insertions%2CRNAseq%20hcLines%2CH2AZ%2CchromatinStates&highlight=
4	12980906	12990910	Line_11	L45	+	2	Yes	Coding Exon	+	Yes	No	Yes	Overexpressed	2	*5 Overexpressed in HS		http://51.154.166.15:1197/jbrowse/?data=tair10&loc=Chr4%3A12980906..12990910&tracks=Araport11%2CONSEN_insertions%2CRNAseq%20hcLines%2CH2AZ%2CchromatinStates&highlight=
4	14502678	14512682	Line_10	L33	-	5	Yes	Coding Exon	+	No	No (Normal)	Yes	From insertion till TSS (AS) & From insertion till TES (S)	5	Truncated after insertion		http://51.154.166.15:1197/jbrowse/?data=tair10&loc=Chr4%3A14502678..14512682&tracks=Araport11%2CONSEN_insertions%2CRNAseq%20hcLines%2CH2AZ%2CchromatinStates&highlight=
4	15544208	15554212	Line_10	L33	+	4	Yes	Intron	+	No	No (Normal)	No	From Insertion till TES (S) & chimeric with intron	4	*6*4*2 Truncated before insertion		http://51.154.166.15:1197/jbrowse/?data=tair10&loc=Chr4%3A15544208..15554212&tracks=Araport11%2CONSEN_insertions%2CRNAseq%20hcLines%2CH2AZ%2CchromatinStates&highlight=
4	15836423	15846427	Line_10	L33	-	1	Yes	Intron	-	Yes	No	Yes	From insertion till TES (S)	1	*3*7 Truncated before insertion		http://51.154.166.15:1197/jbrowse/?data=tair10&loc=Chr4%3A15836423..15846427&tracks=Araport11%2CONSEN_insertions%2CRNAseq%20hcLines%2CH2AZ%2CchromatinStates&highlight=
4	16055385	16065389	Line_02	L7	-	5	Yes	Coding Exon	-	Yes	Yes (Normal)	Yes	Yes (Normal)	5	No global effect		http://51.154.166.15:1197/jbrowse/?data=tair10&loc=Chr4%3A16055385..16065389&tracks=Araport11%2CONSEN_insertions%2CRNAseq%20hcLines%2CH2AZ%2CchromatinStates&highlight=
4	16087901	16097905	Line_02	L7	+	3	Weak	Intron	+	Yes	Yes (Normal)	Yes	Chimeric transcript including piece of intron where insertion is	3	*6*4*5 Chimeric including intron where the insertion is		http://51.154.166.15:1197/jbrowse/?data=tair10&loc=Chr4%3A16087901..16097905&tracks=Araport11%2CONSEN_insertions%2CRNAseq%20hcLines%2CH2AZ%2CchromatinStates&highlight=
4	16224479	16234483	Line_10	L33	+	5	Weak	Intergenic	-	No	No (Normal)	No	No (Normal)	5	No global effect		http://51.154.166.15:1197/jbrowse/?data=tair10&loc=Chr4%3A16224479..16234483&tracks=Araport11%2CONSEN_insertions%2CRNAseq%20hcLines%2CH2AZ%2CchromatinStates&highlight=
4	16606199	16616203	Line_10	L33	+	3	Weak	Coding Exon	-	Yes	Yes (Normal)	Yes	Overexpressed from insertion till TES (S)	3	Overexpressed from insertion till TES (S)		http://51.154.166.15:1197/jbrowse/?data=tair10&loc=Chr4%3A16606199..16616203&tracks=Araport11%2CONSEN_insertions%2CRNAseq%20hcLines%2CH2AZ%2CchromatinStates&highlight=
4	16892437	16902441	Line_02	L7	-	2	Weak	Intron	+	Yes	Yes (Normal)	Yes	Yes (Normal)	2	No global effect		http://51.154.166.15:1197/jbrowse/?data=tair10&loc=Chr4%3A16892437..16902441&tracks=Araport11%2CONSEN_insertions%2CRNAseq%20hcLines%2CH2AZ%2CchromatinStates&highlight=
4	17365599	17375603	Line_11	L45	-	2	Yes	Intron	+	Yes	Yes (Normal)	Yes	From insertion till TSS (AS) & Truncated after insertion	2	*4*5*4 Truncated after insertion		http://51.154.166.15:1197/jbrowse/?data=tair10&loc=Chr4%3A17365599..17375603&tracks=Araport11%2CONSEN_insertions%2CRNAseq%20hcLines%2CH2AZ%2CchromatinStates&highlight=
4	17560193	17570197	Line_06	L18	-	5	Yes	Coding Exon	-	No	No (Normal)	No	From insertion till TES (S)	5	Truncated before insertion		http://51.154.166.15:1197/jbrowse/?data=tair10&loc=Chr4%3A17560193..17570197&tracks=Araport11%2CONSEN_insertions%2CRNAseq%20hcLines%2CH2AZ%2CchromatinStates&highlight=
4	17763286	17773290	Line_10	L33	-	1	Yes	Coding Exon	+	Yes	No	Yes	From insertion till TES (S), but on wrong strand	1	*2 Truncated before insertion		http://51.154.166.15:1197/jbrowse/?data=tair10&loc=Chr4%3A17763286..17773290&tracks=Araport11%2CONSEN_insertions%2CRNAseq%20hcLines%2CH2AZ%2CchromatinStates&highlight=
4	17851675	17861679	Line_11	L45	-	5	Yes	Coding Exon	+	Yes	No	Yes	Truncated after insertion	5	Truncated after insertion		http://51.154.166.15:1197/jbrowse/?data=tair10&loc=Chr4%3A17851675..17861679&tracks=Araport11%2CONSEN_insertions%2CRNAseq%20hcLines%2CH2AZ%2CchromatinStates&highlight=
4	18572392	18582396	Line_11	L45	+	5	Yes	Coding Exon	+	Yes	Truncated after insertion	Yes	Truncated after insertion	5	Truncated after insertion		http://51.154.166.15:1197/jbrowse/?data=tair10&loc=Chr4%3A18572392..18582396&tracks=Araport11%2CONSEN_insertions%2CRNAseq%20hcLines%2CH2AZ%2CchromatinStates&highlight=
5	72458	82462	Line_10	L33	+	2	Yes	Coding Exon	+	Yes	Yes (Normal)	Yes	Yes (Normal)	2	No global effect		http://51.154.166.15:1197/jbrowse/?data=tair10&loc=Chr5%3A72458..82462&tracks=Araport11%2CONSEN_insertions%2CRNAseq%20hcLines%2CH2AZ%2CchromatinStates&highlight=
5	190890	200894	Line_10	L33	-	5	Yes	Intron	+	No	No (Normal)	No	From Insertion till TES (S) & chimeric with intron	5	Truncated before insertion		http://51.154.166.15:1197/jbrowse/?data=tair10&loc=Chr5%3A190890..200894&tracks=Araport11%2CONSEN_insertions%2CRNAseq%20hcLines%2CH2AZ%2CchromatinStates&highlight=
5	534885	544889	Line_10	L33	+	5	Yes	Coding Exon	-	Yes	Truncated after insertion	Yes	Truncated after insertion	5	Truncated after insertion		http://51.154.166.15:1197/jbrowse/?data=tair10&loc=Chr5%3A534885..544889&tracks=Araport11%2CONSEN_insertions%2CRNAseq%20hcLines%2CH2AZ%2CchromatinStates&highlight=
5	675661	685665	Line_11	L45	+	5	Yes	Coding Exon	+	No	No (Normal)	No	From insertion till TES (S)	5	Truncated before insertion		http://51.154.166.15:1197/jbrowse/?data=tair10&loc=Chr5%3A675661..685665&tracks=Araport11%2CONSEN_insertions%2CRNAseq%20hcLines%2CH2AZ%2CchromatinStates&highlight=
5	734047	744051	Line_07	L2	-	1	Yes	Coding Exon	-	Yes	Truncated after insertion	Yes	Truncated after insertion	1	Truncated after insertion		http://51.154.166.15:1197/jbrowse/?data=tair10&loc=Chr5%3A734047..744051&tracks=Araport11%2CONSEN_insertions%2CRNAseq%20hcLines%2CH2AZ%2CchromatinStates&highlight=
5	829438	839442	Line_10	L33	+	1	Yes	5' UTR	-	Yes	From insertion till TES (S)	Yes	From insertion till TES (S)	1	Alternative unannotated first exon		http://51.154.166.15:1197/jbrowse/?data=tair10&loc=Chr5%3A829438..839442&tracks=Araport11%2CONSEN_insertions%2CRNAseq%20hcLines%2CH2AZ%2CchromatinStates&highlight=
5	848776	858780	Line_01	L31	+	5	Yes	Coding Exon	-	No	From insertion till end of coding region (and end of this chromatine state)	No	From insertion till end of coding region (and end of this chromatine state)	2	Truncated before insertion, Alternative unannotated last exon		http://51.154.166.15:1197/jbrowse/?data=tair10&loc=Chr5%3A848776..858780&tracks=Araport11%2CONSEN_insertions%2CRNAseq%20hcLines%2CH2AZ%2CchromatinStates&highlight=
5	1275088	1285092	Line_05	L4	+	1	Yes	Coding Exon	+	Yes	Truncated after insertion	Yes	Truncated after insertion	1	*3 Truncated after insertion		http://51.154.166.15:1197/jbrowse/?data=tair10&loc=Chr5%3A1275088..1285092&tracks=Araport11%2CONSEN_insertions%2CRNAseq%20hcLines%2CH2AZ%2CchromatinStates&highlight=
5	3174194	3184198	Line_11	L45	-	2	Yes	Coding Exon	-	Partial	Partial	Partial	Partial	2	*5 No global effect		http://51.154.166.15:1197/jbrowse/?data=tair10&loc=Chr5%3A3174194..3184198&tracks=Araport11%2CONSEN_insertions%2CRNAseq%20hcLines%2CH2AZ%2CchromatinStates&highlight=
5	3226375	3236379	Line_05	L4	-	5	Yes	Intron	-	No	No (Normal)	No	No (Normal)	5	No global effect		http://51.154.166.15:1197/jbrowse/?data=tair10&loc=Chr5%3A3226375..3236379&tracks=Araport11%2CONSEN_insertions%2CRNAseq%20hcLines%2CH2AZ%2CchromatinStates&highlight=
5	3511678	3521682	Line_06	L18	-	1	Yes	Coding Exon	-	Yes	Truncated after insertion	Yes	Reestablished with heat stress	1	Truncated after insertion, reestablished in heat stress		http://51.154.166.15:1197/jbrowse/?data=tair10&loc=Chr5%3A3511678..3521682&tracks=Araport11%2CONSEN_insertions%2CRNAseq%20hcLines%2CH2AZ%2CchromatinStates&highlight=
5	3699521	3709525	Line_10	L33	-	5	Yes	Coding Exon	-	Yes	Truncated after insertion	Yes	Reestablished with heat stress	5	Truncated after insertion, reestablished in heat stress		http://51.154.166.15:1197/jbrowse/?data=tair10&loc=Chr5%3A3699521..3709525&tracks=Araport11%2CONSEN_insertions%2CRNAseq%20hcLines%2CH2AZ%2CchromatinStates&highlight=
5	4801827	4811831	Line_02	L7	+	5	Yes	Coding Exon	+	No	No (Normal)	No	From insertion till TES (S)	5	Truncated before insertion		http://51.154.166.15:1197/jbrowse/?data=tair10&loc=Chr5%3A4801827..4811831&tracks=Araport11%2CONSEN_insertions%2CRNAseq%20hcLines%2CH2AZ%2CchromatinStates&highlight=
5	5163836	5173840	Line_11	L45	-	5	Yes	Coding Exon	+	Yes	No	Yes	Yes (Normal)	5	Reestablished with heat stress		http://51.154.166.15:1197/jbrowse/?data=tair10&loc=Chr5%3A5163836..5173840&tracks=Araport11%2CONSEN_insertions%2CRNAseq%20hcLines%2CH2AZ%2CchromatinStates&highlight=
5	5615029	5625033	Line_11	L45	-	5	Yes	Intron	+	No	No (Normal)	No	No (Normal)	5	No global effect		http://51.154.166.15:1197/jbrowse/?data=tair10&loc=Chr5%3A5615029..5625033&tracks=Araport11%2CONSEN_insertions%2CRNAseq%20hcLines%2CH2AZ%2CchromatinStates&highlight=
5	5623888	5633892	Line_10	L33	-	5	Yes	Coding Exon	-	No	No (Normal)	No	No (Normal)	5	No global effect		http://51.154.166.15:1197/jbrowse/?data=tair10&loc=Chr5%3A5623888..5633892&tracks=Araport11%2CONSEN_insertions%2CRNAseq%20hcLines%2CH2AZ%2CchromatinStates&highlight=
5	5857008	5867012	Line_07	L2	+	2	Yes	Coding Exon	-	Yes	Truncated after insertion	Yes	Reestablished with heat stress & from insertion till TSS (AS)	2	*4 Reestablished with heat stress & from insertion till TSS (AS)		http://51.154.166.15:1197/jbrowse/?data=tair10&loc=Chr5%3A5857008..5867012&tracks=Araport11%2CONSEN_insertions%2CRNAseq%20hcLines%2CH2AZ%2CchromatinStates&highlight=
5	6070121	6080125	Line_10	L33	-	5	Yes	Coding Exon	-	No	No (Normal)	No	No (Normal)	5	No global effect		http://51.154.166.15:1197/jbrowse/?data=tair10&loc=Chr5%3A6070121..6080125&tracks=Araport11%2CONSEN_insertions%2CRNAseq%20hcLines%2CH2AZ%2CchromatinStates&highlight=
5	6478935	6488939	Line_02	L7	-	5	Yes	Promoter	-	No	No (Normal)	No	From insertion till end of next gene (S) & chimeric with intergenic region	5	From insertion till end of next gene (S) & chimeric with intergenic region		http://51.154.166.15:1197/jbrowse/?data=tair10&loc=Chr5%3A6478935..6488939&tracks=Araport11%2CONSEN_insertions%2CRNAseq%20hcLines%2CH2AZ%2CchromatinStates&highlight=
5	7505110	7515114	Line_05	L4	+	5	Yes	5' UTR	+	No	No (Normal)	No	From insertion till TES (S)	5	Truncated before insertion		http://51.154.166.15:1197/jbrowse/?data=tair10&loc=Chr5%3A7505110..7515114&tracks=Araport11%2CONSEN_insertions%2CRNAseq%20hcLines%2CH2AZ%2CchromatinStates&highlight=
5	7657556	7667560	Line_10	L33	-	5	Yes	Coding Exon	-	No	No (Normal)	No	No (Normal)	5	No global effect		http://51.154.166.15:1197/jbrowse/?data=tair10&loc=Chr5%3A7657556..7667560&tracks=Araport11%2CONSEN_insertions%2CRNAseq%20hcLines%2CH2AZ%2CchromatinStates&highlight=
5	7834710	7844714	Line_09	L34	+	2	Yes	Coding Exon	+	Yes	From insertion till TES (S)	Yes	From insertion till TES (S) & Overexpressed	2	Truncated before insertion, overexpressed after insertion in HS		http://51.154.166.15:1197/jbrowse/?data=tair10&loc=Chr5%3A7834710..7844714&tracks=Araport11%2CONSEN_insertions%2CRNAseq%20hcLines%2CH2AZ%2CchromatinStates&highlight=
5	7914061	7924065	Line_09	L34	-	3	Yes	3' UTR	+	Yes	From insertion till end of exon (AS)		From insertion till end of exon (AS) & Overexpressed	3	*6 Truncated before insertion & overexpressed in HS		http://51.154.166.15:1197/jbrowse/?data=tair10&loc=Chr5%3A7914061..7924065&tracks=Araport11%2CONSEN_insertions%2CRNAseq%20hcLines%2CH2AZ%2CchromatinStates&highlight=
5	8610133	8620137	Line_10	L33	+	4	No	Transposable Element	+	No	No (Normal)	No	No (Normal)	4	No global effect		http://51.154.166.15:1197/jbrowse/?data=tair10&loc=Chr5%3A8610133..8620137&tracks=Araport11%2CONSEN_insertions%2CRNAseq%20hcLines%2CH2AZ%2CchromatinStates&highlight=
5	9326918	9336922	Line_11	L45	+	5	Yes	Coding Exon	-	Yes	Truncated after insertion	Yes	Truncated after insertion	5	Truncated after insertion		http://51.154.166.15:1197/jbrowse/?data=tair10&loc=Chr5%3A9326918..9336922&tracks=Araport11%2CONSEN_insertions%2CRNAseq%20hcLines%2CH2AZ%2CchromatinStates&highlight=
5	9679160	9689164	Line_02	L7	+	2	Yes	Coding Exon	+	Yes	No	Yes	No	2	Knockout by insertion		http://51.154.166.15:1197/jbrowse/?data=tair10&loc=Chr5%3A9679160..9689164&tracks=Araport11%2CONSEN_insertions%2CRNAseq%20hcLines%2CH2AZ%2CchromatinStates&highlight=
5	10627816	10637820	Line_01	L31	-	8	No	Coding Exon	+	Yes	Truncated after insertion	Yes	Truncated after insertion	8	Truncated after insertion		http://51.154.166.15:1197/jbrowse/?data=tair10&loc=Chr5%3A10627816..10637820&tracks=Araport11%2CONSEN_insertions%2CRNAseq%20hcLines%2CH2AZ%2CchromatinStates&highlight=
5	13591671	13601675	Line_09	L34	-	6	Yes	Promoter	+&-	No	No (Normal)	No	From insertion till TES (S), Chimeric with promoter region & From insertion till TES (S), Chimeric with promoter region	6	From insertion till TES (S), Chimeric with promoter region & From insertion till TES (S), Chimeric with promoter region		http://51.154.166.15:1197/jbrowse/?data=tair10&loc=Chr5%3A13591671..13601675&tracks=Araport11%2CONSEN_insertions%2CRNAseq%20hcLines%2CH2AZ%2CchromatinStates&highlight=
5	14273097	14283101	Line_10	L33	+	4	Yes	Coding Exon	-	No	No (Normal)	No	From insertion till TSS (AS)	4	Truncated before insertion		http://51.154.166.15:1197/jbrowse/?data=tair10&loc=Chr5%3A14273097..14283101&tracks=Araport11%2CONSEN_insertions%2CRNAseq%20hcLines%2CH2AZ%2CchromatinStates&highlight=
5	16204436	16214440	Line_10	L33	+	2	Yes	Coding Exon	-	Yes	No	Yes	From insertion till TSS (AS) & From insertion till TES (S)	2	Truncated before and after insertion		http://51.154.166.15:1197/jbrowse/?data=tair10&loc=Chr5%3A16204436..16214440&tracks=Araport11%2CONSEN_insertions%2CRNAseq%20hcLines%2CH2AZ%2CchromatinStates&highlight=
5	16399244	16409248	Line_02	L7	-	2	Yes	Coding Exon	-	Yes	Yes (Normal)	Yes	Yes (Normal)	2	*6*7*3 No global effect		http://51.154.166.15:1197/jbrowse/?data=tair10&loc=Chr5%3A16399244..16409248&tracks=Araport11%2CONSEN_insertions%2CRNAseq%20hcLines%2CH2AZ%2CchromatinStates&highlight=
5	18113246	18123250	Line_05	L4	-	4	Weak	Coding Exon	+	Yes	Truncated after insertion	Yes	Truncated after insertion	4	*2 Truncated after insertion		http://51.154.166.15:1197/jbrowse/?data=tair10&loc=Chr5%3A18113246..18123250&tracks=Araport11%2CONSEN_insertions%2CRNAseq%20hcLines%2CH2AZ%2CchromatinStates&highlight=
5	18146734	18156738	Line_07	L2	+	5	Yes	Coding Exon	+	No	No (Normal)	No	From insertion till TES (S)	5	Truncated before insertion		http://51.154.166.15:1197/jbrowse/?data=tair10&loc=Chr5%3A18146734..18156738&tracks=Araport11%2CONSEN_insertions%2CRNAseq%20hcLines%2CH2AZ%2CchromatinStates&highlight=
5	18281302	18291306	Line_10	L33	-	5	Yes	Intron	-	No	No (Normal)	No	From Insertion till TES (S)	5	Truncated before insertion		http://51.154.166.15:1197/jbrowse/?data=tair10&loc=Chr5%3A18281302..18291306&tracks=Araport11%2CONSEN_insertions%2CRNAseq%20hcLines%2CH2AZ%2CchromatinStates&highlight=
5	18798350	18808354	Line_10	L33	-	5	Weak	Intron	-	Yes	Downexpressed	Yes	Overexpressed & chimeric with intron	5	Overexpressed & chimeric with intron in HS		http://51.154.166.15:1197/jbrowse/?data=tair10&loc=Chr5%3A18798350..18808354&tracks=Araport11%2CONSEN_insertions%2CRNAseq%20hcLines%2CH2AZ%2CchromatinStates&highlight=
5	18845327	18855331	Line_01	L31	+	2	Weak	Promoter	+	No	No (Normal)	No	No (Normal)	2	No global effect		http://51.154.166.15:1197/jbrowse/?data=tair10&loc=Chr5%3A18845327..18855331&tracks=Araport11%2CONSEN_insertions%2CRNAseq%20hcLines%2CH2AZ%2CchromatinStates&highlight=
5	19325023	19335027	Line_05	L4	+	1	Yes	5' UTR	+	Yes	Downexpressed	Yes	From insertion till TES (S)	1	*3 Truncated before insertion		http://51.154.166.15:1197/jbrowse/?data=tair10&loc=Chr5%3A19325023..19335027&tracks=Araport11%2CONSEN_insertions%2CRNAseq%20hcLines%2CH2AZ%2CchromatinStates&highlight=
5	20203609	20213613	Line_02	L7	-	2	Yes	Coding Exon	-	Yes	Yes (Normal)	Yes	Yes (Normal)	2	No global effect		http://51.154.166.15:1197/jbrowse/?data=tair10&loc=Chr5%3A20203609..20213613&tracks=Araport11%2CONSEN_insertions%2CRNAseq%20hcLines%2CH2AZ%2CchromatinStates&highlight=
5	20215026	20225030	Line_05	L4	-	6	Yes	Coding Exon	-	Yes	Truncated before insertion	Yes	Truncated before insertion	5	*6*2*1 Truncated before insertion		http://51.154.166.15:1197/jbrowse/?data=tair10&loc=Chr5%3A20215026..20225030&tracks=Araport11%2CONSEN_insertions%2CRNAseq%20hcLines%2CH2AZ%2CchromatinStates&highlight=
5	20870133	20880137	Line_10	L33	+	5	Yes	Intergenic	+	No	No (Normal)	No	No (Normal)	5	No global effect		http://51.154.166.15:1197/jbrowse/?data=tair10&loc=Chr5%3A20870133..20880137&tracks=Araport11%2CONSEN_insertions%2CRNAseq%20hcLines%2CH2AZ%2CchromatinStates&highlight=
5	21019125	21029129	Line_11	L45	+	4	Weak	lncRNA	-	No	No (Normal)	No	No (Normal)	4	No global effect		http://51.154.166.15:1197/jbrowse/?data=tair10&loc=Chr5%3A21019125..21029129&tracks=Araport11%2CONSEN_insertions%2CRNAseq%20hcLines%2CH2AZ%2CchromatinStates&highlight=
5	21043584	21053588	Line_10	L33	-	5	Yes	Coding Exon	+	No	No (Normal)	No	No (Normal)	5	No global effect		http://51.154.166.15:1197/jbrowse/?data=tair10&loc=Chr5%3A21043584..21053588&tracks=Araport11%2CONSEN_insertions%2CRNAseq%20hcLines%2CH2AZ%2CchromatinStates&highlight=
5	21045239	21055243	Line_01	L31	-	5	Weak	Intron	+	No	No (Normal)	No	No (Normal)	5	No global effect		http://51.154.166.15:1197/jbrowse/?data=tair10&loc=Chr5%3A21045239..21055243&tracks=Araport11%2CONSEN_insertions%2CRNAseq%20hcLines%2CH2AZ%2CchromatinStates&highlight=
5	21045457	21055461	Line_02	L7	-	5	Yes	Intron	+	No	No (Normal)	No	No (Normal)	5	No global effect		http://51.154.166.15:1197/jbrowse/?data=tair10&loc=Chr5%3A21045457..21055461&tracks=Araport11%2CONSEN_insertions%2CRNAseq%20hcLines%2CH2AZ%2CchromatinStates&highlight=
5	21597030	21607034	Line_01	L31	-	4	Yes	Coding Exon	+	No	No (Normal)	Yes	Yes (Normal)	4	No global effect		http://51.154.166.15:1197/jbrowse/?data=tair10&loc=Chr5%3A21597030..21607034&tracks=Araport11%2CONSEN_insertions%2CRNAseq%20hcLines%2CH2AZ%2CchromatinStates&highlight=
5	22841432	22851436	Line_01	L31	-	5	Yes	Intron	-	No	No (Normal)	No	No (Normal)	5	No global effect		http://51.154.166.15:1197/jbrowse/?data=tair10&loc=Chr5%3A22841432..22851436&tracks=Araport11%2CONSEN_insertions%2CRNAseq%20hcLines%2CH2AZ%2CchromatinStates&highlight=
5	22844832	22854836	Line_10	L33	+	5	Yes	Coding Exon	-	No	No (Normal)	No	No (Normal)	5	No global effect		http://51.154.166.15:1197/jbrowse/?data=tair10&loc=Chr5%3A22844832..22854836&tracks=Araport11%2CONSEN_insertions%2CRNAseq%20hcLines%2CH2AZ%2CchromatinStates&highlight=
5	23086441	23096445	Line_07	L2	-	3	Weak	Intron	+	Yes	Yes (Normal)	Yes	Truncated after insertion	3	Truncated after insertion in HS		http://51.154.166.15:1197/jbrowse/?data=tair10&loc=Chr5%3A23086441..23096445&tracks=Araport11%2CONSEN_insertions%2CRNAseq%20hcLines%2CH2AZ%2CchromatinStates&highlight=
5	23858071	23868075	Line_06	L18	-	5	No	Promoter	-	No	No (Normal)	No	From insertion till TES (S)	5	New transcript including a small piece of promoter sequence		http://51.154.166.15:1197/jbrowse/?data=tair10&loc=Chr5%3A23858071..23868075&tracks=Araport11%2CONSEN_insertions%2CRNAseq%20hcLines%2CH2AZ%2CchromatinStates&highlight=
5	23889853	23899857	Line_10	L33	+	5	Yes	Coding Exon	-	Yes	Truncated after insertion	Yes	Truncated after insertion	5	Truncated after insertion		http://51.154.166.15:1197/jbrowse/?data=tair10&loc=Chr5%3A23889853..23899857&tracks=Araport11%2CONSEN_insertions%2CRNAseq%20hcLines%2CH2AZ%2CchromatinStates&highlight=
5	24060027	24070031	Line_10	L33	+	1	Yes	Coding Exon	-	Yes	Downexpressed	Yes	Yes (Normal)	1	Downregulated in control condition		http://51.154.166.15:1197/jbrowse/?data=tair10&loc=Chr5%3A24060027..24070031&tracks=Araport11%2CONSEN_insertions%2CRNAseq%20hcLines%2CH2AZ%2CchromatinStates&highlight=
5	24092154	24102158	Line_11	L45	+	5	Yes	Coding Exon	-	No	No (Normal)	No	From insertion till TSS (AS)	5	*4 Truncated before insertion		http://51.154.166.15:1197/jbrowse/?data=tair10&loc=Chr5%3A24092154..24102158&tracks=Araport11%2CONSEN_insertions%2CRNAseq%20hcLines%2CH2AZ%2CchromatinStates&highlight=
5	24696636	24706640	Line_10	L33	+	2	Yes	Coding Exon	-	Yes	Truncated after insertion	Yes	Truncated after insertion	5	Truncated after insertion		http://51.154.166.15:1197/jbrowse/?data=tair10&loc=Chr5%3A24696636..24706640&tracks=Araport11%2CONSEN_insertions%2CRNAseq%20hcLines%2CH2AZ%2CchromatinStates&highlight=
5	24794307	24804311	Line_11	L45	-	5	Yes	Intergenic	+	No	No (Normal)	No	No (Normal)	5	No global effect		http://51.154.166.15:1197/jbrowse/?data=tair10&loc=Chr5%3A24794307..24804311&tracks=Araport11%2CONSEN_insertions%2CRNAseq%20hcLines%2CH2AZ%2CchromatinStates&highlight=
5	25020940	25030944	Line_11	L45	+	6	Yes	Intron	+	No	No (Normal)	Yes	Overexpressed from insertion till TES (S)	5	Overexpressed from insertion till TES (S)		http://51.154.166.15:1197/jbrowse/?data=tair10&loc=Chr5%3A25020940..25030944&tracks=Araport11%2CONSEN_insertions%2CRNAseq%20hcLines%2CH2AZ%2CchromatinStates&highlight=
5	25456975	25466979	Line_02	L7	-	5	Yes	Coding Exon	-	Yes	Truncated after insertion	Yes	Partially Reestablished after insertion	5	Partially reestablished after insertion in HS		http://51.154.166.15:1197/jbrowse/?data=tair10&loc=Chr5%3A25456975..25466979&tracks=Araport11%2CONSEN_insertions%2CRNAseq%20hcLines%2CH2AZ%2CchromatinStates&highlight=
5	25646218	25656222	Line_10	L33	-	5	Yes	Coding Exon	-	Yes	No	Yes	From insertion till TES (S)	5	Truncated before insertion		http://51.154.166.15:1197/jbrowse/?data=tair10&loc=Chr5%3A25646218..25656222&tracks=Araport11%2CONSEN_insertions%2CRNAseq%20hcLines%2CH2AZ%2CchromatinStates&highlight=
5	25832292	25842296	Line_09	L34	+	1	Yes	Coding Exon	+	Yes	Yes (Normal)	Yes	Yes (Normal)	1	No global effect		http://51.154.166.15:1197/jbrowse/?data=tair10&loc=Chr5%3A25832292..25842296&tracks=Araport11%2CONSEN_insertions%2CRNAseq%20hcLines%2CH2AZ%2CchromatinStates&highlight=
5	25861096	25871100	Line_05	L4	+	5	Weak	Coding Exon	-	Yes	Truncated after insertion	Yes	Truncated after insertion	5	Truncated after insertion		http://51.154.166.15:1197/jbrowse/?data=tair10&loc=Chr5%3A25861096..25871100&tracks=Araport11%2CONSEN_insertions%2CRNAseq%20hcLines%2CH2AZ%2CchromatinStates&highlight=
5	25970034	25980038	Line_10	L33	-	5	Yes	Coding Exon	+	Yes	Truncated after insertion	Yes	Truncated after insertion	5	Truncated after insertion		http://51.154.166.15:1197/jbrowse/?data=tair10&loc=Chr5%3A25970034..25980038&tracks=Araport11%2CONSEN_insertions%2CRNAseq%20hcLines%2CH2AZ%2CchromatinStates&highlight=
5	26860253	26870257	Line_10	L33	+	6	Weak	Coding Exon	+	Yes	Truncated after insertion	Yes	Truncated after insertion	5	Truncated after insertion		http://51.154.166.15:1197/jbrowse/?data=tair10&loc=Chr5%3A26860253..26870257&tracks=Araport11%2CONSEN_insertions%2CRNAseq%20hcLines%2CH2AZ%2CchromatinStates&highlight=
