# Supplementary material for: Genomic impact of stress-induced transposable element mobility in Arabidopsis
Source: Nucleic Acids Res. 2021 Sep 22;49(18):10431–47. doi: 10.1093/nar/gkab828 (PMC8501995; doi:10.1093/nar/gkab828)
Supplement: gkab828_Supplemental_Files [file gkab828_supplemental_files.zip › Supplementary File 7 - ONSEN hotspots.xlsx]

## Sheet: All hotspots coordinates
Supplementary File 7: List of regions were two or more insertions were found 10 kb or less appart from each other, using the insertions from our hcline as well as the nrpd1 and natural insertions documented by Quadrana et al., 2016
Chromosome	Start	Stop	Hotspot size (bp)	Number of insertions	Lines with ONSEN insertions	Annotated Feature in the hotspot (Araport11)
1	3868456	3868472	16	2	hcline4; Natural	AT1G11482
1	4145780	4151213	5433	2	hcline5; nrpd1	AT1G12220; AT1G12230
1	5977296	5977912	616	2	nrpd1 (x2)	AT1G17420
1	6473882	6473957	75	2	nrpd1; Natural	AT1G18770
1	6701001	6701498	497	2	nrpd1; Natural	AT1G19390
1	7451616	7453903	2287	2	hcline33; Natural	AT1TE24000;AT1TE24005;AT1G21310;AT1G21313
1	10607665	10607825	160	2	nrpd1; Natural	AT1G30160
1	11905694	11906010	316	2	nrpd1; Natural	AT1G32850
1	12044147	12054060	9913	3	hcline45; Natural (x2)	AT1TE39040; AT1G33200; AT1G33220; AT1G33240
1	17340236	17347825	7589	2	Natural (x2)	AT1G47300; AT1TE57460; AT1G07347; AT1G47310; AT1TE57470; AT1TE57475; AT1TE57480; AT1TE57485; AT1TE57490; AT1TE57495; AT1G47317
1	17359201	17366713	7512	2	hcline33; Natural	AT1G47350; AT1TE57530; AT1G47360; AT1G47370
1	19159880	19160850	970	2	hcline33; hcline45	AT1G51680
1	19266295	19282797	16502	4	hcline33; nrpdi1 (x2), Natural	AT1G51870; AT1G51880, AT1G51890; AT1G51900; AT1TE63860; AT1TE63865; AT1TE63870; AT1TE63875; AT1TE63880; AT1TE63885; AT1TE63910
1	19904919	19908084	3165	3	hcline33; Natural	AT1G53350; AT1G53360
1	20690072	20693251	3179	3	hcline2; nrpd1; Natural	AT1G55410; AT1G55420; AT1G55410
1	21761315	21761955	640	2	hcline31; Natural	AT1G58602
1	21761950	21768396	6446	2	hcline31; hcline45	AT1G58602; AT1G58643; AT1TE71840
1	21931172	21936506	5334	2	hcline9; Natural	AT1G59670; AT1G59675; AT1G59680; AT1G59690; AT1G59700; AT1TE72370
1	22169059	22174574	5515	2	hcline33; nrpd1	AT1G60110; AT1G60120; AT1G60130; AT1TE73215; AT1TE73220; AT1G08307
1	23255474	23258417	2943	2	nrpd1; Natural	AT1G62800; AT1G62810
1	23439812	23445006	5194	2	Natural (x2)	AT1G63206; AT1G63210
1	23705520	23714990	9470	3	nrpd1; Natural (x2)	AT1G63860; AT1G63870; AT1G63880; AT1TE78070; AT1TE78075
1	24211552	24216309	4757	3	nrpd1; Natural (x2)	AT1G65180; AT1G65190; AT1TE79630
1	24572779	24572901	122	2	hcline4; nrpd1	AT1G65990
1	26900979	26907680	6701	2	hcline18; nrpd1	AT1G71380; AT1G71390; AT1G09243
1	29126778	29136510	9732	2	hcline33; hcline45	AT1G77510; AT1G77520; AT1G77525; AT1G77530; AT1TE95290; AT1TE95295; AT1TE95300
1	29344382	29345033	651	2	nrpd1; Natural	AT1G09773; AT1G78040
1	29578703	29578803	100	2	nrpd1; Natural	N/A
1	30416641	30418390	1749	2	hcline7; hcline33	AT1G80960
2	148097	149391	1294	2	hcline31; nrpd1	AT2G01280; AT2G01290; AT2G03925
2	245353	250371	5018	2	Natural (x2)	AT2G01550; AT2G01554; AT2G01560; AT2TE01000
2	594966	607434	12468	5	hcline33; hcline45; nrpd1 (x2), Natural	AT2G02250; AT2G02260; AT2G02270; AT2G02280; AT2G02290; AT2G02300; AT2TE02530; AT2TE02540; AT2TE02545; AT2TE02550; AT2TE02555
2	735481	739289	3808	2	Natural (x2)	AT2G02650; AT2G02660; AT2TE03205; AT2TE03210; AT2TE03215; AT2TE03220
2	773801	779103	5302	2	Natural (x2)	AT2G02760; AT2G02765; AT2G02770
2	10395567	10403649	8082	2	nrpd1; Natural	AT2G08030; AT2G24470; AT2G24480, AT2G24490; AT2G24500; MIR5019
2	12683607	12687251	3644	2	hcline4; nrpd1	AT2G29670
2	14739080	14745698	6618	2	nrpd1; Natural	AT2G34930; AT2G34940; AT2G34950; AT2G34960; AT2G00870
2	14932046	14941944	9898	2	hcline7; nrpd1	AT2G35570; AT2G35580; AT2G35585; AT2G35590; AT2G35600
2	18609245	18610370	1125	3	nrpd1 (x2); Natural	AT2G45135
2	19560448	19562249	1801	2	nrpd1 (x2)	AT2G47750
2	19640304	19645309	5005	2	nrpd1 (x2)	AT2G48000; AT2G48010; AT2G48020
2	19685040	19686120	1080	2	nrpd1 (x2)	AT2G48130
3	310328	315046	4718	2	hcline7; hcline34	AT3G01890; AT3G01900; AT3G01910
3	1647584	1647767	183	2	Natural (x2)	AT3G05650
3	3494582	3498266	3684	2	hcline33; Natural	AT3G11150; AT3G11160; AT3G11165; AT3TE14700
3	3950092	3956404	6312	4	nrpd1; Natural (x3)	AT3G12430; AT3G12440; AT3G12450; AT3G12460; AT3G12470; AT3TE16630
3	4729941	4730807	866	2	nrpd1; Natural	AT3G14210
3	5837468	5841618	4150	2	nrpd1; Natural	AT3G17110; AT3G17120; AT3TE24545; AT3TE24550; AT3TE24555; AT3TE24560; AT3TE24565
3	6291450	6291828	378	2	nrpd1; Natural	AT3G18330
3	6390422	6393336	2914	2	hcline4; hcline33	AT3G00370; AT3G03725; AT3G03735
3	6542700	6546920	4220	2	hcline18; Natural	AT3G18960; AT3G18970; AT3G18980; AT3TE27500
3	7347231	7363102	15871	3	hcline33; Natural (x2)	AT3G20970; AT3G20975; AT3G20978; AT3G20980; AT3G20990; AT3G20993; AT3G20997; AT3TE30900; AT3TE30905; AT3TE30910; AT3TE30915; AT3TE30920; AT3TE30925; AT3TE30935; AT3TE30940; AT3TE30945
3	7720765	7723366	2601	2	hcline33 (x2)	AT3G21920; AT3G21930; AT3TE32415
3	9040960	9042314	1354	2	hcline7; nrpd1	AT3G24760
3	10579703	10580291	588	2	hcline7; nrpd1	AT3G28315; AT3TE44000
3	16048809	16055038	6229	2	nrpd1; Natural	AT3G44400; AT3G44405; AT3G44410; AT3G06805; AT3TE64950; AT3TE64955; AT3TE64960; AT3TE64965
3	16991917	16991934	17	2	Natural (x2)	AT3G46250
3	19011275	19012951	1676	3	hcline33; nrpdi1; Natural	AT3G51171; AT3G08185
3	21763053	21777805	14752	3	nrpd1 (x2); Natural	AT3G58860; AT3G58865; AT3G58875; AT3G58877; AT3G58880; AT3G58890; AT3G58900; AT3G58910; AT3G58920; AT3TE88640
3	21897019	21902996	5977	3	hcline4 (x2); Natural	AT3G59230; AT3G59240; AT3G59245; AT3G59250
3	22012297	22012899	602	2	hcline33; Natural	AT3G59580
4	821129	830412	9283	2	hcline2; hcline4	AT4G01897; AT4G01900; AT4G01910; AT4G01915; AT4G01920; AT4TE04220
4	6353251	6354762	1511	2	hcline33; Natural	AT4G10200
4	6972011	6979851	7840	2	nrpd1 (x2)	AT4G11480; AT4G11485; AT4G11490; AT4TE30120; AT4TE30125; AT4TE30130
4	7271566	7272745	1179	2	hcline34; nrpd1	AT4G12160; AT4TE31665
4	8713973	8720056	6083	7	hcline33; Natural (x6)	AT4G15260; AT4G15270; AT4G15280; AT4TE38920
4	12975972	12985910	9938	2	hcline33; hcline45	AT4G25380; AT4G25390; AT4G25400; AT4G25410; AT4G07375
4	13999441	14001161	1720	2	Natural (x2)	AT4G28250
4	18168773	18169534	761	2	nrpd1 (x2)	AT4G38990
4	18387959	18388182	223	2	Natural (x2)	AT4G39590
5	193633	195894	2261	2	hcline33; Natural	AT5G01480; AT5G01490; AT5G00770; AT5G00775
5	676005	682613	6608	3	hcline45; nrpd1; Natural	AT5G02910; AT5G02920; AT5G02930; AT5TE02440; AT5TE02445; AT5TE02450
5	739047	739686	639	2	hcline2; nrpd1	AT5G03140
5	2475569	2477571	2002	3	nrpd1; Natural (x2)	AT5G07770
5	3008349	3014312	5963	3	nrpd1 (x2); Natural	AT5G09710; AT5G09711; AT5G09720
5	3176177	3183334	7157	5	hcline45; Natural (x4)	AT5G01675; AT5G10140; AT5G10150
5	3704521	3704953	432	2	hcline33; nrpd1	AT5G11540
5	5620029	5628892	8863	2	hcline33; hcline45	AT5G17080; AT5G17090; AT5G17100; AT5G17110; AT5G17120; AT5TE20380; AT5TE20385
5	6069773	6075125	5352	2	hcline33; nrpd1	AT5G18330; AT5G18340; AT5G18350; AT5TE21970; AT5TE21975; AT5TE21980; AT5TE21985; AT5TE21990
5	7510110	7510215	105	2	hcline7; Natural	AT5G22600
5	7826091	7827402	1311	2	nrpd1 (x2)	AT5G03585; AT5G23230; AT5G23235; AT5G23240
5	8658246	8658989	743	2	nrpd1 (x2)	AT5G25110
5	8740934	8742565	1631	2	nrpd1; Natural	AT5G25230
5	9902694	9904030	1336	3	Natural (x3)	AT5G27889; AT5G27890; AT5TE36075
5	15274357	15277560	3203	2	nrpd1; Natural	AT5G38230; AT5G38240; AT5TE55260; AT5TE55265; AT5TE55270
5	16613406	16619806	6400	3	nrpd1; Natural (x2)	AT5G41540; AT5G41550
5	17117149	17118602	1453	2	nrpd1 (x2)	AT5G42690
5	19282087	19287627	5540	2	nrpd1; Natural	AT5G47530; AT5G47540; AT5G47550; AT5G47560
5	21048584	21050461	1877	3	hcline4; hcline31; hcline33	AT5G51800
5	22836166	22849836	13670	6	hcline31; hcline 33; Natural (x6)	AT5G56370; AT5G56380, AT5G56390; AT5G56400; AT5G56410; AT5TE82170; AT5TE82190
5	23178761	23188300	9539	2	nrpd1; Natural	AT5G57200; AT5G57210; AT5G57220; AT5TE83380
5	23844450	23851936	7486	2	nrpd1 (x2)	AT5G59060; AT5G59070; AT5G59080; AT5G59090
5	23894853	23901999	7146	2	hcline33; nrpd1	AT5G59220; AT5G59230; AT5G08895
5	24191298	24196643	5345	2	nrpd1 (x2)	AT5G60070; AT5G60080; AT5G60090
5	24795380	24799311	3931	2	hcline45; nrpd1	AT5G61700
5	25025940	25028245	2305	2	hcline45; Natural	AT5G62310
5	25093301	25095790	2489	2	Natural (x2)	AT5G62500; AT5G62500
5	25645789	25651222	5433	2	hcline33; nrpd1	AT5G64080; AT5G64090; AT5G64100; AT5TE92290
5	25859429	25866100	6671	2	hcline7; Natural	AT5G64687; AT5G64690; AT5G64700; AT5TE93060; AT5TE93065; AT5TE93070; AT5TE93075
5	25973980	25975038	1058	2	hcline33; nrpd1	AT5G65020
5	26897459	26898658	1199	2	nrpd1 (x2)	AT5G67410; AT5G67411

## Sheet: Genes with several insertions
Gene list with two or more ONSEN insertions, using using the insertions from our hcline as well as the nrpd1 and natural insertions documented by Quadrana et al., 2016
39 genes with 2 insertions	Lines with ONSEN insertions		6 genes with 3 insertions
AT1G17420	nrpd1 (x2)		Gene	Function	Lines with ONSEN insertions
AT1G18770	nrpd1; Natural		AT4G15260	UDP-Glycosyltransferase superfamily protein	hcline 33; Natural (x2)
AT1G19390	nrpd1; Natural		AT4G15280	UDP-GLUCOSYL TRANSFERASE 71B5, UGT71B5	Natural (x3)
AT1G30160	nrpd1; Natural		AT5G07770	Actin-binding FH2 protein	nrpd1; Natural (x2)
AT1G32850	nrpd1; Natural		AT5G51800	Protein kinase superfamily protein	hcline4; hcline31; hcline33
AT1G51680	hcline33; hcline45		AT5G01675/AT5G10140	MADS-box protein encoded by FLOWERING LOCUS C	hcline45; Natural (x2)
AT1G51880	nrpd1; Natural
AT1G53360	hcline33; Natural
AT1G55410	hcline2; nrpd1		3 genes with 2 insertions within 5 BP
AT1G58602	hcline31; Natural		Gene	Function	Lines with ONSEN insertions
AT1G63860	Natural (x2)		AT1G11482	pseudogene of hypothetical protein	hcline 4; Natural
AT1G65990	hcline4; nrpd1		AT5G56400	FBD, F-box, Skp2-like and Leucine Rich Repeat domains containing protein	hcline31; Natural
AT1G09773	nrpd1; Natural		AT3G46250	pseudogene of receptor protein kinase-like protei	Natural (x2)
AT1G80960	hcline7; hcline33
AT2G45135	nrpd1; Natural
AT2G47750	nrpd1 (x2)
AT3G05650	Natural (x2)
AT3G14210	nrpd1; Natural
AT3G18330	nrpd1; Natural
AT3TE44000	hcline7; nrpd1
AT3G46250	Natural (x2)
AT3G59250	hcline4 (x2)
AT4G10200	hcline33; Natural
AT4G15260	hcline33; Natural
AT4G15280	Natural (x2)
AT4G38990	nrpd1 (x2)
AT4G39590	Natural (x2)
AT5G03140	hcline2; nrpd1
AT5G09720	nrpd1; Natural
AT5G10150	Natural (x2)
AT5G11540	hcline33; nrpd1
AT5G22600	hcline7; Natural
AT5G25110	nrpd1 (x2)
AT5G25230	nrpd1; Natural
AT5G41540	nrpd1; Natural
AT5G42690	nrpd1 (x2)
AT5G56400	hcline31; Natural
AT5G62310	hcline45; Natural
AT5G65020	hcline33; nrpd1
