# Supplementary material for: Genomic impact of stress-induced transposable element mobility in Arabidopsis
Source: Nucleic Acids Res. 2021 Sep 22;49(18):10431–47. doi: 10.1093/nar/gkab828 (PMC8501995; doi:10.1093/nar/gkab828)
Supplement: gkab828_Supplemental_Files [file gkab828_supplemental_files.zip › Supplementary File 8 - DEG RNAseq.xlsx]

## Sheet: Summary RNAseq
Supplementary File 8: Number of differentially expressed genes (DEG) in all hclines compared to a wt (Col-0) control. Minimum log2 fold change of 0.5 and adjusted p-value < 0.05
As our RNAseq experiment was strand-specific, we quantified the DEG using all the RNAseq data (regardless if the orientation of the transcript matched the annotation) and by separating sense and antisense transcripts.
		Control Condition						Heat Stress Condition
		Both Strands		Sense Only		Antisense Only		Both Strands		Sense Only		Antisense Only
hcline	New ONSEN Copies	Upregulated	Downregulated	Upregulated	Downregulated	Upregulated	Downregulated	Upregulated	Downregulated	Upregulated	Downregulated	Upregulated	Downregulated
L2	8	1658	4883	1658	4881	208	621	83	104	84	105	9	20
L4	33	1496	3903	1498	3901	122	529	17	5	17	5	7	1
L7	26	3034	2848	3035	2848	57	301	100	24	100	24	5	8
L9	3	1417	2582	1416	2582	96	40	99	46	99	46	1	0
L18	13	1194	2154	1194	2147	67	39	13	9	13	10	3	1
L31	10	981	3499	981	3500	74	61	5	5	5	6	1	1
L33a	99*	1625	3111	1620	3115	65	49	39	16	40	16	10	5
L33d	99*	1694	2641	1696	2639	62	53	41	41	41	41	11	5
L34	7	167	2281	167	2279	4	25	83	27	27	27	22	5
L45a	38*	934	1054	934	1055	26	32	22	25	25	25	12	4
L45b	38*	274	798	275	799	10	11	429	399	395	395	24	7
L45c	38*	272	1571	272	1571	9	15	20	54	53	53	9	2
L45d	38*	692	1496	692	1501	14	20	37	16	16	16	6	4
wtHS	0	211	410	210	410	0	7	79	57	57	57	9	8
wtAZ	0	568	1493	567	1492	15	14	94	90	91	91	14	3
	Unique Genes	6116	9573	6117	9571	436	1140	765	586	759	582	71	57
*. Genomes of lines 33 and 45 were sequenced as a pool of 2 and 4 siblings, respectively. Hence the number of insertions here are the one quantified in the pools, and not the one of the individual lines.

## Sheet: DEG_Ctrl_All
Significant DEG (log2(FC) > 0.5; p-adj < 0.05) for all hclines when compared to the wt Col-0 in control condition, for all transcripts.
Sample	GeneID	Base mean	log2(FC)	StdErr	Wald-Stats	P-value	P-adj
L2_Ctrl	AT1G29920	86405.8	4.97148	0.243641	20.4049	1.51186e-92	3.31461e-88
L2_Ctrl	AT5G35970	2724.37	4.01841	0.202101	19.8832	5.68664e-88	6.2337e-84
L2_Ctrl	AT2G05100	30848.5	3.77877	0.194322	19.4459	3.15548e-84	2.30602e-80
L2_Ctrl	AT3G54500	538.731	3.8395	0.204068	18.8148	5.71303e-79	3.13131e-75
L2_Ctrl	AT1G07180	953.922	4.69247	0.249566	18.8025	7.20173e-79	3.15782e-75
L2_Ctrl	AT3G20810	767.452	-4.06164	0.218129	-18.6203	2.19845e-77	8.03313e-74
L2_Ctrl	AT3G55500	376.343	-4.3379	0.23671	-18.3258	5.14749e-75	1.61219e-71
L2_Ctrl	AT2G46830	371.395	4.92834	0.271091	18.1797	7.47749e-74	2.0492e-70
L2_Ctrl	AT5G24120	616.783	3.74287	0.209976	17.8252	4.50286e-71	1.0969e-67
L2_Ctrl	AT2G39800	1894.03	3.74071	0.219021	17.0792	2.12067e-65	4.64936e-62
L2_Ctrl	AT5G17760	254.472	-4.10432	0.242418	-16.9308	2.66811e-64	5.31778e-61
L2_Ctrl	AT3G01060	1512.13	2.93816	0.177733	16.5313	2.18261e-61	3.98762e-58
L2_Ctrl	AT3G56290	1484.15	3.53185	0.216224	16.3343	5.63048e-60	9.49559e-57
L2_Ctrl	AT5G67030	3004.27	2.75799	0.17101	16.1276	1.63161e-58	2.5551e-55
L2_Ctrl	AT3G27690	8902.16	4.28848	0.268787	15.955	2.63138e-57	3.84603e-54
L2_Ctrl	AT1G73870	239.36	4.19263	0.269248	15.5716	1.13547e-54	1.55588e-51
L2_Ctrl	AT1G01060	190.01	3.7413	0.245816	15.2199	2.6093e-52	3.36507e-49
L2_Ctrl	AT1G31580	7887.54	3.33848	0.221344	15.0828	2.10165e-51	2.55981e-48
L2_Ctrl	AT4G35090	16334.9	3.03532	0.204221	14.8629	5.73496e-50	6.61754e-47
L2_Ctrl	AT1G32900	422.73	3.56577	0.241616	14.758	2.73298e-49	2.99589e-46
L2_Ctrl	AT2G05070	24034.3	3.26909	0.224161	14.5836	3.56966e-48	3.72673e-45
L2_Ctrl	AT5G45820	992.38	3.35818	0.230332	14.5797	3.7808e-48	3.76774e-45
L2_Ctrl	AT4G31870	229.76	4.54449	0.312139	14.5592	5.10454e-48	4.86574e-45
L2_Ctrl	AT2G22240	318.365	3.18968	0.223374	14.2796	2.93488e-46	2.68101e-43
L2_Ctrl	AT1G79440	1422.74	-2.66462	0.187187	-14.2351	5.54973e-46	4.86689e-43
L2_Ctrl	AT1G02820	456.625	4.06026	0.287246	14.1351	2.30735e-45	1.94563e-42
L2_Ctrl	AT4G03400	939.424	2.49522	0.177532	14.055	7.17389e-45	5.8252e-42
L2_Ctrl	AT5G22300	518.163	3.24345	0.231811	13.9918	1.74869e-44	1.36922e-41
L2_Ctrl	AT5G64170	767.736	2.79856	0.203049	13.7827	3.23907e-43	2.44874e-40
L2_Ctrl	AT4G32770	439.123	2.77481	0.201391	13.7782	3.44531e-43	2.51783e-40
L2_Ctrl	AT1G09500	216.599	4.27088	0.310151	13.7703	3.84412e-43	2.71866e-40
L2_Ctrl	AT1G12080	1147.15	-2.79935	0.203599	-13.7494	5.13816e-43	3.52028e-40
L2_Ctrl	AT4G21850	629.117	-2.74961	0.201717	-13.631	2.61888e-42	1.73989e-39
L2_Ctrl	AT2G29650	1147.36	2.30595	0.171022	13.4834	1.95948e-41	1.26352e-38
L2_Ctrl	AT5G49730	2331.88	3.17518	0.236558	13.4224	4.47153e-41	2.80097e-38
L2_Ctrl	AT3G15950	3166.29	-2.23103	0.166349	-13.4118	5.15703e-41	3.14063e-38
L2_Ctrl	AT5G24150	491.869	3.76178	0.284742	13.2112	7.56125e-40	4.48035e-37
L2_Ctrl	AT5G59130	214.159	2.85033	0.215891	13.2026	8.47295e-40	4.88845e-37
L2_Ctrl	AT3G12320	213.541	3.54008	0.268613	13.1791	1.15782e-39	6.50871e-37
L2_Ctrl	AT3G01550	232.222	3.90075	0.296781	13.1435	1.85402e-39	1.01619e-36
L2_Ctrl	AT4G23680	6361.01	-3.33056	0.253849	-13.1202	2.5212e-39	1.34817e-36
L2_Ctrl	AT4G36530	1465.88	2.07087	0.158278	13.0838	4.07639e-39	2.12787e-36
L2_Ctrl	AT2G04039	1014.6	2.24104	0.172981	12.9554	2.18912e-38	1.11615e-35
L2_Ctrl	AT1G64970	379.157	2.92302	0.226817	12.8871	5.31863e-38	2.65013e-35
L2_Ctrl	AT2G19800	1430.09	-3.4825	0.272175	-12.7951	1.74686e-37	8.51069e-35
L2_Ctrl	AT5G23020	440.371	-3.0489	0.238403	-12.7888	1.89299e-37	9.02216e-35
L2_Ctrl	AT3G47500	568.914	2.29583	0.185231	12.3944	2.8017e-35	1.3069e-32
L2_Ctrl	AT1G54010	4723.31	-2.0286	0.166033	-12.218	2.49034e-34	1.13746e-31
L2_Ctrl	AT5G64840	4203	2.08486	0.171045	12.189	3.55908e-34	1.59244e-31
L2_Ctrl	AT1G62480	10328.2	-2.37957	0.195458	-12.1744	4.25769e-34	1.86691e-31
L2_Ctrl	AT5G07440	2551.46	-2.37301	0.195071	-12.1648	4.78366e-34	2.05641e-31
L2_Ctrl	AT1G28660	811.239	-2.31982	0.193406	-11.9945	3.79499e-33	1.60003e-30
L2_Ctrl	AT5G50100	357.675	2.22628	0.187985	11.8428	2.34441e-32	9.69789e-30
L2_Ctrl	AT1G75280	2149.58	1.94571	0.164487	11.829	2.76392e-32	1.12215e-29
L2_Ctrl	AT1G76960	490.048	3.41583	0.289011	11.819	3.11273e-32	1.24079e-29
L2_Ctrl	AT3G02380	291.227	2.70981	0.229712	11.7965	4.06685e-32	1.59217e-29
L2_Ctrl	AT1G62250	425.234	2.50524	0.213246	11.7481	7.22212e-32	2.77786e-29
L2_Ctrl	AT2G29090	248.108	2.49342	0.213793	11.6627	1.97584e-31	7.46868e-29
L2_Ctrl	AT1G28230	228.361	2.42138	0.208563	11.6098	3.67482e-31	1.36554e-28
L2_Ctrl	AT4G27310	612.004	2.55947	0.221034	11.5795	5.23424e-31	1.91259e-28
L2_Ctrl	AT5G15120	117.862	-3.58272	0.311192	-11.5129	1.13621e-30	4.08366e-28
L2_Ctrl	AT3G09260	29661.5	-1.91747	0.167052	-11.4782	1.69686e-30	6.00032e-28
L2_Ctrl	AT2G31810	1823.68	-2.17253	0.189641	-11.456	2.194e-30	7.63513e-28
L2_Ctrl	AT3G28740	1368.44	2.59691	0.22677	11.4517	2.30475e-30	7.77375e-28
L2_Ctrl	AT4G30170	91.6211	-4.45617	0.389108	-11.4523	2.29071e-30	7.77375e-28
L2_Ctrl	AT2G43620	1853.47	-3.43617	0.304024	-11.3023	1.27807e-29	4.2455e-27
L2_Ctrl	AT1G76955	127.929	3.30159	0.294955	11.1936	4.38499e-29	1.43487e-26
L2_Ctrl	AT4G09750	223.935	2.39918	0.214952	11.1615	6.2944e-29	2.02939e-26
L2_Ctrl	AT2G37240	740.902	2.16663	0.195338	11.0917	1.37675e-28	4.37446e-26
L2_Ctrl	AT1G43910	251.773	-2.69742	0.243368	-11.0837	1.50494e-28	4.71347e-26
L2_Ctrl	AT5G52570	126.564	3.33586	0.302477	11.0285	2.78595e-28	8.6027e-26
L2_Ctrl	AT1G16730	259.149	3.02109	0.275168	10.9791	4.81864e-28	1.46728e-25
L2_Ctrl	AT1G52342	725.72	1.93364	0.177096	10.9186	9.39374e-28	2.78308e-25
L2_Ctrl	AT5G64940	2267.27	1.80291	0.16511	10.9194	9.31109e-28	2.78308e-25
L2_Ctrl	AT5G59570	313.137	-2.6113	0.239802	-10.8894	1.29445e-27	3.78394e-25
L2_Ctrl	AT5G55570	66.6561	4.12121	0.380579	10.8288	2.51488e-27	7.25478e-25
L2_Ctrl	AT5G48490	697.066	2.38351	0.220362	10.8163	2.88096e-27	8.20288e-25
L2_Ctrl	AT5G02810	1092.95	1.91222	0.176814	10.8149	2.92622e-27	8.22492e-25
L2_Ctrl	AT3G44450	386.853	2.4998	0.231216	10.8116	3.03495e-27	8.42255e-25
L2_Ctrl	AT3G16460	5262.12	-2.22236	0.205661	-10.8059	3.22657e-27	8.84242e-25
L2_Ctrl	AT5G24420	406.471	3.08365	0.28596	10.7835	4.11848e-27	1.11474e-24
L2_Ctrl	AT5G01820	778.128	2.07807	0.194549	10.6815	1.2431e-26	3.32364e-24
L2_Ctrl	AT4G34550	63.0475	4.40258	0.413232	10.654	1.66985e-26	4.41082e-24
L2_Ctrl	AT4G16880	661.145	2.34441	0.220947	10.6107	2.65689e-26	6.93447e-24
L2_Ctrl	AT2G31380	621.974	2.21772	0.209186	10.6017	2.92658e-26	7.37497e-24
L2_Ctrl	AT4G12980	497.436	2.38424	0.22488	10.6023	2.90827e-26	7.37497e-24
L2_Ctrl	AT5G60100	490.392	-2.03716	0.192118	-10.6037	2.86468e-26	7.37497e-24
L2_Ctrl	AT1G71030	1586.29	2.2582	0.213043	10.5997	2.988e-26	7.4442e-24
L2_Ctrl	AT1G59960	465.561	-1.88951	0.178389	-10.5921	3.24229e-26	7.98695e-24
L2_Ctrl	AT4G15390	106.721	-3.26964	0.308976	-10.5822	3.60437e-26	8.78026e-24
L2_Ctrl	AT3G21720	73.6442	-4.41073	0.416905	-10.5797	3.70108e-26	8.81983e-24
L2_Ctrl	AT5G62720	3867.65	-1.70944	0.161569	-10.5802	3.68032e-26	8.81983e-24
L2_Ctrl	AT5G06980	268.823	2.15919	0.205394	10.5125	7.56904e-26	1.78434e-23
L2_Ctrl	AT5G52640	586.853	-2.26202	0.2156	-10.4918	9.42456e-26	2.19813e-23
L2_Ctrl	AT4G05390	1106.58	-2.11969	0.202478	-10.4688	1.20211e-25	2.77421e-23
L2_Ctrl	AT4G04850	804.684	1.59763	0.152787	10.4566	1.36617e-25	3.11998e-23
L2_Ctrl	AT5G13630	33286.1	2.18698	0.209623	10.4329	1.75424e-25	3.96495e-23
L2_Ctrl	AT1G04040	3339.24	-2.73433	0.262288	-10.4249	1.90819e-25	4.2689e-23
L2_Ctrl	AT5G54585	127.065	3.12009	0.299371	10.4221	1.96464e-25	4.35078e-23
L2_Ctrl	AT2G40610	1399.96	2.63372	0.25277	10.4194	2.02123e-25	4.43134e-23
L2_Ctrl	AT2G45660	655.722	1.92628	0.185767	10.3693	3.42014e-25	7.42407e-23
L2_Ctrl	AT1G55960	1421.57	1.84927	0.178922	10.3356	4.86288e-25	1.04523e-22
L2_Ctrl	AT4G26860	648.177	1.88385	0.182606	10.3164	5.93784e-25	1.26389e-22
L2_Ctrl	AT1G76160	3074.45	-1.65601	0.161021	-10.2845	8.28035e-25	1.74556e-22
L2_Ctrl	AT4G39070	111.383	-3.63089	0.354888	-10.2311	1.43899e-24	3.0046e-22
L2_Ctrl	AT1G73480	284.864	2.31349	0.226973	10.1928	2.13543e-24	4.41671e-22
L2_Ctrl	AT2G23000	260.276	3.22325	0.316445	10.1858	2.29407e-24	4.70049e-22
L2_Ctrl	AT5G43150	341.892	2.38041	0.234736	10.1408	3.64073e-24	7.39069e-22
L2_Ctrl	AT2G22170	2114.11	-1.64816	0.163011	-10.1107	4.95375e-24	9.96386e-22
L2_Ctrl	AT1G66330	806.324	1.60894	0.159444	10.0909	6.05906e-24	1.20763e-21
L2_Ctrl	AT5G42530	5018.01	2.07964	0.206667	10.0628	8.06981e-24	1.5939e-21
L2_Ctrl	AT4G37760	1685.34	1.77396	0.176386	10.0573	8.53372e-24	1.67048e-21
L2_Ctrl	AT1G44446	2359.94	1.7993	0.179431	10.0278	1.15063e-23	2.23243e-21
L2_Ctrl	AT1G13650	199.493	3.04648	0.305806	9.96215	2.23193e-23	4.29235e-21
L2_Ctrl	AT5G35935	59.8369	4.09623	0.414306	9.88697	4.74174e-23	9.03982e-21
L2_Ctrl	AT3G28220	446.997	2.90896	0.294918	9.86363	5.98471e-23	1.13111e-20
L2_Ctrl	AT2G34300	656.371	-1.92816	0.195936	-9.84075	7.51498e-23	1.40819e-20
L2_Ctrl	AT1G64780	621.363	2.74221	0.279354	9.81625	9.58428e-23	1.78073e-20
L2_Ctrl	AT3G20470	2804.81	-2.82299	0.288006	-9.80184	1.10554e-22	2.03679e-20
L2_Ctrl	AT5G65010	5961.47	-1.65632	0.169022	-9.79949	1.13159e-22	2.06741e-20
L2_Ctrl	AT4G23990	209.7	2.48036	0.253818	9.77221	1.48189e-22	2.68503e-20
L2_Ctrl	AT3G22840	264.263	2.66433	0.272984	9.76	1.6716e-22	3.00394e-20
L2_Ctrl	AT1G30110	261.021	-2.04551	0.210196	-9.73145	2.21424e-22	3.94675e-20
L2_Ctrl	AT5G57345	1979.99	1.88823	0.194429	9.71166	2.68912e-22	4.75453e-20
L2_Ctrl	AT2G34460	1616.87	1.43844	0.14858	9.68129	3.62111e-22	6.35114e-20
L2_Ctrl	AT1G65310	186.159	-2.24558	0.233465	-9.6185	6.68012e-22	1.16234e-19
L2_Ctrl	AT5G37260	955.985	-2.05349	0.213539	-9.61647	6.81273e-22	1.17608e-19
L2_Ctrl	AT1G14210	952.001	-2.14821	0.22369	-9.60354	7.72468e-22	1.32309e-19
L2_Ctrl	AT5G56795	107.843	-3.30292	0.346098	-9.54331	1.38349e-21	2.35129e-19
L2_Ctrl	AT1G75750	8131.18	-2.15826	0.226287	-9.53774	1.45979e-21	2.46189e-19
L2_Ctrl	AT4G33010	39061.5	1.80916	0.189797	9.53208	1.54166e-21	2.5801e-19
L2_Ctrl	AT1G53870	183.131	3.05819	0.32198	9.49807	2.13817e-21	3.52744e-19
L2_Ctrl	AT2G46790	75.5655	3.4762	0.365993	9.49799	2.13989e-21	3.52744e-19
L2_Ctrl	AT1G03870	3268.48	-1.58393	0.167048	-9.48185	2.49805e-21	4.08711e-19
L2_Ctrl	AT5G14920	5509.56	-1.47804	0.155925	-9.47919	2.56262e-21	4.16169e-19
L2_Ctrl	AT4G35250	3347.01	1.49404	0.157666	9.47596	2.64318e-21	4.26095e-19
L2_Ctrl	AT1G62510	2270.63	2.15288	0.228282	9.4308	4.06981e-21	6.51289e-19
L2_Ctrl	AT1G23740	3574.88	1.50941	0.160183	9.42304	4.38223e-21	6.96202e-19
L2_Ctrl	AT3G20370	1527.71	-1.84685	0.196276	-9.40942	4.98898e-21	7.86894e-19
L2_Ctrl	AT4G12550	56.2589	-4.29106	0.457724	-9.37478	6.93208e-21	1.08556e-18
L2_Ctrl	AT4G27860	333.603	-1.7653	0.188958	-9.34225	9.43074e-21	1.46638e-18
L2_Ctrl	AT3G16420	21429.1	-1.91018	0.204813	-9.32643	1.09493e-20	1.6905e-18
L2_Ctrl	AT4G14690	167.971	2.87397	0.308208	9.32477	1.11222e-20	1.7052e-18
L2_Ctrl	AT2G47420	1060.65	-1.51872	0.162954	-9.31989	1.16464e-20	1.77317e-18
L2_Ctrl	AT3G57020	758.286	1.6834	0.180728	9.31456	1.22464e-20	1.85166e-18
L2_Ctrl	AT4G22880	82.955	3.41934	0.370086	9.23931	2.48089e-20	3.72541e-18
L2_Ctrl	AT2G31980	116.671	-3.53878	0.383509	-9.22739	2.77317e-20	4.13599e-18
L2_Ctrl	AT3G60160	151.102	-2.08037	0.225532	-9.22428	2.85483e-20	4.22901e-18
L2_Ctrl	AT2G29170	156.55	2.26281	0.245912	9.20169	3.52372e-20	5.18484e-18
L2_Ctrl	AT3G21670	1271.17	1.60309	0.17476	9.17314	4.59446e-20	6.71526e-18
L2_Ctrl	AT5G40850	2559.78	-1.50434	0.164124	-9.16583	4.9167e-20	7.13866e-18
L2_Ctrl	AT1G11545	508.261	-1.64601	0.179828	-9.15324	5.52501e-20	7.9691e-18
L2_Ctrl	AT4G13900	164.915	2.41174	0.263598	9.1493	5.73054e-20	8.21152e-18
L2_Ctrl	AT4G01897	140.992	-2.31639	0.253201	-9.1484	5.77852e-20	8.22651e-18
L2_Ctrl	AT2G22450	665.673	-1.52947	0.167304	-9.14187	6.13797e-20	8.68187e-18
L2_Ctrl	AT1G23090	784.058	-1.8329	0.200937	-9.12178	7.39014e-20	1.0386e-17
L2_Ctrl	AT5G23730	283.676	2.22301	0.243746	9.12019	7.49932e-20	1.04723e-17
L2_Ctrl	AT5G26280	2009.77	-2.43623	0.267939	-9.09251	9.6781e-20	1.34293e-17
L2_Ctrl	AT1G33110	571.601	1.5485	0.170399	9.08751	1.01336e-19	1.39728e-17
L2_Ctrl	AT4G19170	2903.35	2.04032	0.224811	9.07572	1.12928e-19	1.54739e-17
L2_Ctrl	AT1G64860	1320.63	1.45482	0.160352	9.07267	1.16134e-19	1.58144e-17
L2_Ctrl	AT4G27820	411.968	2.15988	0.238095	9.07154	1.17348e-19	1.5881e-17
L2_Ctrl	AT5G54470	63.0062	3.59199	0.396179	9.06659	1.22799e-19	1.65169e-17
L2_Ctrl	AT4G11460	170.106	-2.42166	0.267214	-9.06265	1.2732e-19	1.70206e-17
L2_Ctrl	AT3G47470	76910	1.94722	0.21588	9.01993	1.88216e-19	2.50088e-17
L2_Ctrl	AT3G19030	1616.71	-1.36482	0.151549	-9.00581	2.14071e-19	2.82728e-17
L2_Ctrl	AT2G24540	239.523	2.58582	0.28732	8.99978	2.26165e-19	2.96913e-17
L2_Ctrl	AT1G22400	878.41	-2.21978	0.246877	-8.99144	2.44011e-19	3.18434e-17
L2_Ctrl	AT2G25510	5449.3	2.14574	0.238842	8.98391	2.61321e-19	3.39006e-17
L2_Ctrl	AT1G75100	437.901	1.70919	0.191208	8.93887	3.9318e-19	5.07064e-17
L2_Ctrl	AT2G32290	136.675	2.27759	0.255395	8.91791	4.75181e-19	6.09232e-17
L2_Ctrl	AT1G07090	347.083	-1.78931	0.200756	-8.91285	4.97358e-19	6.33958e-17
L2_Ctrl	AT5G54270	54473.4	2.10873	0.236825	8.90415	5.37959e-19	6.81746e-17
L2_Ctrl	AT2G23840	314.562	1.73177	0.195293	8.86756	7.47688e-19	9.42087e-17
L2_Ctrl	AT3G51895	203.748	2.38064	0.269323	8.83937	9.62556e-19	1.20589e-16
L2_Ctrl	AT4G25290	287.48	1.80467	0.204551	8.82257	1.11865e-18	1.39349e-16
L2_Ctrl	AT1G22160	228.828	2.66759	0.302457	8.81972	1.14745e-18	1.42128e-16
L2_Ctrl	AT2G30870	8258.95	-1.83099	0.208	-8.80284	1.334e-18	1.64307e-16
L2_Ctrl	AT3G24190	1241.3	1.41635	0.161154	8.78881	1.51149e-18	1.85128e-16
L2_Ctrl	AT4G11570	2373.42	1.53989	0.175494	8.77461	1.71504e-18	2.08892e-16
L2_Ctrl	AT5G18840	79.8455	-2.97587	0.339565	-8.76377	1.88828e-18	2.28722e-16
L2_Ctrl	AT1G29700	628.448	1.58309	0.181008	8.74599	2.21071e-18	2.66306e-16
L2_Ctrl	AT3G09600	100.086	2.57398	0.296694	8.67554	4.11583e-18	4.9309e-16
L2_Ctrl	AT1G18265	168.272	2.35035	0.270954	8.67435	4.15931e-18	4.95591e-16
L2_Ctrl	AT1G26945	304.155	1.84531	0.214255	8.61269	7.13652e-18	8.45735e-16
L2_Ctrl	AT2G45680	437.705	-1.56038	0.181481	-8.59803	8.10928e-18	9.55849e-16
L2_Ctrl	AT1G20030	342.739	2.43168	0.28367	8.57221	1.0152e-17	1.19023e-15
L2_Ctrl	AT5G25190	235.322	2.87721	0.335921	8.56514	1.07948e-17	1.25886e-15
L2_Ctrl	AT1G29910	97971.1	1.44434	0.169033	8.54474	1.28826e-17	1.49438e-15
L2_Ctrl	AT3G56940	25848	1.35977	0.159571	8.5214	1.57639e-17	1.81898e-15
L2_Ctrl	AT4G21410	302.214	-2.51912	0.29679	-8.4879	2.10413e-17	2.41523e-15
L2_Ctrl	AT5G53460	5716.86	-1.4952	0.17625	-8.48339	2.18724e-17	2.49756e-15
L2_Ctrl	AT5G47990	39.4005	-3.51968	0.415216	-8.47675	2.3158e-17	2.63065e-15
L2_Ctrl	AT4G09020	514.591	-1.44772	0.170953	-8.46857	2.48418e-17	2.80738e-15
L2_Ctrl	AT1G48930	41.7478	-4.00477	0.473055	-8.46577	2.54465e-17	2.86097e-15
L2_Ctrl	AT5G64770	1459.48	1.41321	0.167031	8.46078	2.65596e-17	2.97088e-15
L2_Ctrl	AT4G21870	1093.89	-1.47321	0.174241	-8.45505	2.78972e-17	3.10466e-15
L2_Ctrl	AT1G27565	34.4545	3.77184	0.446149	8.45422	2.8095e-17	3.11089e-15
L2_Ctrl	AT5G11090	980.148	-1.31839	0.155989	-8.45182	2.86803e-17	3.15973e-15
L2_Ctrl	AT3G58110	1194.55	-1.3247	0.156888	-8.44358	3.07775e-17	3.37383e-15
L2_Ctrl	AT3G62820	1082.28	-1.45499	0.172434	-8.43798	3.2288e-17	3.5218e-15
L2_Ctrl	AT5G42800	89.1563	3.50423	0.415501	8.43376	3.34721e-17	3.63288e-15
L2_Ctrl	AT5G42760	215.957	2.57526	0.306021	8.41531	3.91849e-17	4.23197e-15
L2_Ctrl	AT5G60250	66.2953	-3.30858	0.393378	-8.41068	4.07628e-17	4.3808e-15
L2_Ctrl	AT4G12545	39.2799	-3.82593	0.455871	-8.39258	4.75605e-17	5.08642e-15
L2_Ctrl	AT1G07010	725.362	1.65628	0.197744	8.37589	5.48087e-17	5.83314e-15
L2_Ctrl	AT2G27402	1733.81	-1.79647	0.214735	-8.36596	5.96281e-17	6.31539e-15
L2_Ctrl	AT1G52100	1529.84	-1.43941	0.172352	-8.35161	6.73359e-17	7.09747e-15
L2_Ctrl	AT2G06850	7763.56	-1.46395	0.175478	-8.34261	7.26656e-17	7.62259e-15
L2_Ctrl	AT1G62420	175.165	-2.91077	0.350046	-8.31538	9.14623e-17	9.54866e-15
L2_Ctrl	AT4G24110	112.449	-3.11208	0.37477	-8.30398	1.00676e-16	1.04608e-14
L2_Ctrl	AT2G18050	237.595	2.36616	0.285237	8.29542	1.08201e-16	1.11896e-14
L2_Ctrl	AT1G76570	181.252	1.81526	0.21911	8.28472	1.18386e-16	1.21855e-14
L2_Ctrl	AT5G13710	2247.43	-1.39088	0.168273	-8.26563	1.38953e-16	1.42356e-14
L2_Ctrl	AT2G35660	278.708	1.89904	0.230151	8.25131	1.5667e-16	1.59628e-14
L2_Ctrl	AT5G40450	2702.95	-2.09778	0.25425	-8.25085	1.57269e-16	1.59628e-14
L2_Ctrl	AT5G03120	294.556	-1.96875	0.238975	-8.23833	1.74628e-16	1.76431e-14
L2_Ctrl	AT3G10985	1673.71	-1.52074	0.184946	-8.22261	1.99125e-16	2.00258e-14
L2_Ctrl	AT2G27385	2982.03	1.69962	0.206872	8.21579	2.10775e-16	2.11006e-14
L2_Ctrl	AT2G38740	264.807	1.92544	0.234795	8.20052	2.39355e-16	2.38528e-14
L2_Ctrl	AT1G24260	345.285	-2.0383	0.2496	-8.16628	3.18042e-16	3.1551e-14
L2_Ctrl	AT1G68110	98.9845	-2.26179	0.277055	-8.16367	3.24989e-16	3.20949e-14
L2_Ctrl	AT4G27030	778.93	1.54699	0.189577	8.16024	3.3437e-16	3.28733e-14
L2_Ctrl	AT1G10070	102.322	-2.65492	0.32601	-8.1437	3.83385e-16	3.74915e-14
L2_Ctrl	AT3G22200	2840.81	-1.3443	0.165081	-8.14326	3.84765e-16	3.74915e-14
L2_Ctrl	AT2G25730	781.446	-1.282	0.157767	-8.12594	4.43922e-16	4.30643e-14
L2_Ctrl	AT3G17800	2041.71	1.20741	0.14869	8.12029	4.65077e-16	4.49179e-14
L2_Ctrl	AT4G39800	2049.51	1.48294	0.182808	8.11202	4.97862e-16	4.78734e-14
L2_Ctrl	AT5G39890	50.7165	-3.00573	0.370656	-8.10921	5.09479e-16	4.87765e-14
L2_Ctrl	AT5G26260	259.1	-2.71442	0.335346	-8.09437	5.75611e-16	5.48682e-14
L2_Ctrl	AT3G16050	283.114	-1.65992	0.205391	-8.08175	6.38413e-16	6.05912e-14
L2_Ctrl	AT1G75690	4328.71	1.4626	0.181069	8.07757	6.60699e-16	6.24361e-14
L2_Ctrl	AT1G71480	903.451	1.5983	0.198527	8.05078	8.22658e-16	7.74076e-14
L2_Ctrl	AT3G58140	3485.48	-1.11033	0.137951	-8.04871	8.36688e-16	7.83912e-14
L2_Ctrl	AT3G16430	277.71	-1.88804	0.234598	-8.04801	8.41519e-16	7.85084e-14
L2_Ctrl	AT2G35260	2532.6	1.23441	0.15351	8.04128	8.89017e-16	8.25882e-14
L2_Ctrl	AT1G08230	424.26	-1.44684	0.180024	-8.03692	9.2122e-16	8.52187e-14
L2_Ctrl	AT3G60130	634.74	-2.01412	0.250813	-8.03037	9.71822e-16	8.95219e-14
L2_Ctrl	AT5G58870	1159.89	1.34152	0.16711	8.02774	9.9283e-16	9.10745e-14
L2_Ctrl	AT2G36895	449.704	1.81915	0.227048	8.01216	1.12713e-15	1.02963e-13
L2_Ctrl	AT1G52870	2136.85	1.74535	0.218238	7.99747	1.26997e-15	1.15531e-13
L2_Ctrl	AT3G29575	146.691	2.53856	0.317596	7.99304	1.31654e-15	1.19272e-13
L2_Ctrl	AT1G08630	148.27	-2.48514	0.311567	-7.97626	1.50832e-15	1.36084e-13
L2_Ctrl	AT1G25275	4878.51	-1.70275	0.213526	-7.97447	1.5303e-15	1.37501e-13
L2_Ctrl	AT1G10370	545.661	1.68424	0.2113	7.97086	1.5758e-15	1.41012e-13
L2_Ctrl	AT4G38400	102.444	-2.16183	0.271346	-7.96706	1.62497e-15	1.4482e-13
L2_Ctrl	AT2G37060	242.216	-1.83533	0.230739	-7.95412	1.80403e-15	1.60128e-13
L2_Ctrl	AT2G21320	265.97	2.31077	0.291375	7.93055	2.18171e-15	1.9287e-13
L2_Ctrl	AT3G27960	254.785	-1.67035	0.210977	-7.91722	2.42874e-15	2.13846e-13
L2_Ctrl	AT4G34810	67.0455	-2.74459	0.346787	-7.91432	2.48611e-15	2.18022e-13
L2_Ctrl	AT1G55810	381.263	-1.68449	0.21297	-7.90955	2.58312e-15	2.25627e-13
L2_Ctrl	AT1G73650	733.26	1.28634	0.162922	7.89546	2.89238e-15	2.51637e-13
L2_Ctrl	AT3G45970	238.452	-2.21929	0.281496	-7.88393	3.17234e-15	2.74903e-13
L2_Ctrl	AT3G59930	49.6889	-3.03678	0.386048	-7.86632	3.65228e-15	3.15247e-13
L2_Ctrl	AT5G47590	107.076	-2.73198	0.348361	-7.84239	4.42048e-15	3.80057e-13
L2_Ctrl	AT2G16650	251.543	-1.56229	0.199246	-7.841	4.46972e-15	3.8279e-13
L2_Ctrl	AT3G23510	57.7296	2.92425	0.37376	7.82386	5.12265e-15	4.37e-13
L2_Ctrl	AT1G53875	67.144	2.38514	0.304976	7.82074	5.25126e-15	4.46235e-13
L2_Ctrl	AT5G42250	221.692	2.01477	0.25798	7.80981	5.72754e-15	4.84829e-13
L2_Ctrl	AT3G26570	6077.45	1.20132	0.154209	7.79018	6.69144e-15	5.64243e-13
L2_Ctrl	AT1G66540	135.777	2.2872	0.29412	7.77643	7.45972e-15	6.26616e-13
L2_Ctrl	AT3G46640	1594.37	-1.71218	0.221023	-7.7466	9.4386e-15	7.89816e-13
L2_Ctrl	AT5G53970	370.507	1.46232	0.188903	7.74111	9.85529e-15	8.21549e-13
L2_Ctrl	AT1G10640	409.557	2.04131	0.263726	7.74025	9.92201e-15	8.23977e-13
L2_Ctrl	AT2G31730	156.595	-1.95044	0.252121	-7.73611	1.02505e-14	8.48049e-13
L2_Ctrl	AT2G41660	113.372	-2.0562	0.266394	-7.71867	1.17552e-14	9.68874e-13
L2_Ctrl	AT3G21890	50.9163	3.42791	0.444268	7.71586	1.2017e-14	9.86748e-13
L2_Ctrl	AT3G14990	3256.73	-1.49658	0.194031	-7.71308	1.22815e-14	1.0047e-12
L2_Ctrl	AT2G46820	19171.6	1.34864	0.174969	7.70787	1.2793e-14	1.04266e-12
L2_Ctrl	AT2G19590	105.149	-2.66727	0.346202	-7.70437	1.31494e-14	1.06773e-12
L2_Ctrl	AT3G30775	5779.07	-3.23765	0.420282	-7.7035	1.32386e-14	1.07101e-12
L2_Ctrl	AT1G24147	112.126	2.97344	0.386511	7.69302	1.43698e-14	1.15825e-12
L2_Ctrl	AT3G48170	1533.54	-1.12214	0.146041	-7.68372	1.54539e-14	1.24107e-12
L2_Ctrl	AT4G27150	42.1076	-3.7123	0.483432	-7.67905	1.60278e-14	1.28246e-12
L2_Ctrl	AT5G03230	733.56	-1.60271	0.208753	-7.67756	1.62148e-14	1.29271e-12
L2_Ctrl	AT1G22530	1884	-1.95686	0.255184	-7.66845	1.74089e-14	1.38287e-12
L2_Ctrl	AT1G79600	2868.33	1.12712	0.147058	7.66448	1.7956e-14	1.42118e-12
L2_Ctrl	AT5G65750	1098.37	-1.35256	0.176807	-7.64993	2.01088e-14	1.58584e-12
L2_Ctrl	AT3G50790	674.069	1.26168	0.165061	7.64368	2.11103e-14	1.65886e-12
L2_Ctrl	AT3G14230	3168.61	-1.38017	0.180826	-7.63261	2.30055e-14	1.80133e-12
L2_Ctrl	AT3G58270	119.182	-2.66542	0.349781	-7.62026	2.53175e-14	1.97531e-12
L2_Ctrl	AT1G55020	581.61	-1.85271	0.24356	-7.60678	2.81007e-14	2.18468e-12
L2_Ctrl	AT2G22490	543.122	-1.42603	0.187598	-7.60154	2.92634e-14	2.26703e-12
L2_Ctrl	AT2G32550	59.2213	2.79804	0.368765	7.5876	3.25889e-14	2.51577e-12
L2_Ctrl	AT5G02120	2744.89	1.47215	0.194411	7.57238	3.66439e-14	2.81888e-12
L2_Ctrl	AT3G50570	161.159	-1.96423	0.259419	-7.57167	3.68458e-14	2.8245e-12
L2_Ctrl	AT2G42220	6487.37	1.17349	0.155002	7.5708	3.7092e-14	2.83347e-12
L2_Ctrl	AT4G26260	78.2572	-3.21775	0.425171	-7.56813	3.78621e-14	2.88225e-12
L2_Ctrl	AT4G10270	132.924	-2.67961	0.35419	-7.56546	3.86506e-14	2.9321e-12
L2_Ctrl	AT5G42070	875.346	1.37312	0.181635	7.5598	4.0369e-14	3.0519e-12
L2_Ctrl	AT3G14870	228.784	-1.59193	0.210687	-7.55589	4.15998e-14	3.13414e-12
L2_Ctrl	AT5G58660	92.7129	-2.55143	0.337705	-7.55522	4.18146e-14	3.13953e-12
L2_Ctrl	AT1G29900	3736.8	-1.22432	0.162478	-7.53531	4.87185e-14	3.64541e-12
L2_Ctrl	AT4G17870	1963.69	-1.30519	0.173246	-7.53372	4.93166e-14	3.67761e-12
L2_Ctrl	AT1G74310	177.177	-1.81423	0.241294	-7.51876	5.52968e-14	4.0957e-12
L2_Ctrl	AT4G02130	707.207	-1.37302	0.182607	-7.51898	5.52037e-14	4.0957e-12
L2_Ctrl	AT1G72930	1304.2	1.32582	0.176362	7.51763	5.57773e-14	4.11738e-12
L2_Ctrl	AT2G22770	261.83	-1.67275	0.222638	-7.51333	5.76399e-14	4.24059e-12
L2_Ctrl	AT1G63940	2738.74	-1.30581	0.173858	-7.51078	5.87744e-14	4.3096e-12
L2_Ctrl	AT1G24170	1072.67	-1.31413	0.175167	-7.50217	6.27704e-14	4.58726e-12
L2_Ctrl	AT3G48360	2643.1	-2.17282	0.290174	-7.48801	6.99241e-14	5.09308e-12
L2_Ctrl	AT4G12420	2991.98	-1.08856	0.145396	-7.48688	7.0531e-14	5.12027e-12
L2_Ctrl	AT3G02550	312.323	-2.54012	0.339512	-7.48168	7.33763e-14	5.30925e-12
L2_Ctrl	AT5G61440	562.721	-1.68668	0.225821	-7.46909	8.07491e-14	5.8235e-12
L2_Ctrl	AT1G58520	192.557	1.7776	0.238117	7.46524	8.31497e-14	5.97696e-12
L2_Ctrl	AT2G36830	8652.43	-1.2412	0.166448	-7.45702	8.84995e-14	6.32008e-12
L2_Ctrl	AT4G28250	649.716	2.14455	0.287586	7.45707	8.84652e-14	6.32008e-12
L2_Ctrl	AT2G44670	2151.49	-1.33911	0.17964	-7.45438	9.02882e-14	6.42688e-12
L2_Ctrl	AT1G05810	309.215	-1.84073	0.247723	-7.43062	1.08092e-13	7.6693e-12
L2_Ctrl	AT5G15600	51.4192	2.56359	0.345324	7.42374	1.13863e-13	8.04501e-12
L2_Ctrl	AT5G19140	7338.72	1.55967	0.2101	7.42343	1.14121e-13	8.04501e-12
L2_Ctrl	AT4G22890	5596.56	1.24806	0.168137	7.42288	1.14601e-13	8.05295e-12
L2_Ctrl	AT1G65930	10665.6	-1.16596	0.157222	-7.41602	1.20689e-13	8.45365e-12
L2_Ctrl	AT3G57520	4531.19	-1.62076	0.219364	-7.38845	1.48545e-13	1.03717e-11
L2_Ctrl	AT4G35630	1459.59	-1.20693	0.163376	-7.38741	1.49715e-13	1.04202e-11
L2_Ctrl	AT4G04020	2111.27	1.47957	0.200507	7.37915	1.59304e-13	1.10525e-11
L2_Ctrl	AT1G74730	4335.51	1.21429	0.164643	7.3753	1.63975e-13	1.13406e-11
L2_Ctrl	AT4G24520	1940.18	-1.09267	0.148343	-7.36587	1.75999e-13	1.2134e-11
L2_Ctrl	AT1G25175	270.191	2.55426	0.347862	7.34275	2.09255e-13	1.43816e-11
L2_Ctrl	AT1G64770	2461.26	1.15339	0.157192	7.33747	2.17662e-13	1.49126e-11
L2_Ctrl	AT4G04223	48.968	-2.98939	0.409237	-7.3048	2.7768e-13	1.89653e-11
L2_Ctrl	AT4G35290	89.3469	2.27305	0.311658	7.29339	3.02243e-13	2.05788e-11
L2_Ctrl	AT1G79270	356.604	1.69812	0.233045	7.28667	3.17721e-13	2.15657e-11
L2_Ctrl	AT3G27050	595.118	1.14524	0.157239	7.28347	3.25341e-13	2.1947e-11
L2_Ctrl	AT5G18030	204.13	1.90428	0.26145	7.28353	3.25208e-13	2.1947e-11
L2_Ctrl	AT1G17050	703.435	1.19045	0.163662	7.27384	3.4941e-13	2.34984e-11
L2_Ctrl	AT1G18500	1682.51	-1.15033	0.158214	-7.27072	3.5757e-13	2.39736e-11
L2_Ctrl	AT5G12470	1532.77	1.08836	0.149762	7.26728	3.66802e-13	2.45176e-11
L2_Ctrl	AT5G02190	188.662	2.15176	0.296881	7.24787	4.23365e-13	2.81268e-11
L2_Ctrl	AT5G20250	11455	-1.97956	0.273112	-7.24818	4.22397e-13	2.81268e-11
L2_Ctrl	AT3G59400	2983.31	1.1186	0.154419	7.24389	4.35995e-13	2.88784e-11
L2_Ctrl	AT4G17840	869.133	1.49833	0.207013	7.23785	4.55846e-13	3.01023e-11
L2_Ctrl	AT1G13640	1668.14	-1.21568	0.168134	-7.23043	4.81454e-13	3.16979e-11
L2_Ctrl	AT2G39450	666.217	1.50044	0.207634	7.22639	4.95994e-13	3.25574e-11
L2_Ctrl	AT2G22660	1291.08	-1.46662	0.203201	-7.2176	5.29146e-13	3.46298e-11
L2_Ctrl	AT1G78270	480.296	-1.60464	0.222373	-7.21598	5.35465e-13	3.49391e-11
L2_Ctrl	AT4G23400	2748.35	-1.44934	0.200898	-7.21433	5.42002e-13	3.52607e-11
L2_Ctrl	AT1G70580	1062.4	1.23102	0.17074	7.20989	5.59988e-13	3.6323e-11
L2_Ctrl	AT1G53890	137.416	2.38615	0.331602	7.19584	6.20795e-13	4.01484e-11
L2_Ctrl	AT1G32220	1676.41	1.13084	0.157327	7.18787	6.58114e-13	4.24367e-11
L2_Ctrl	AT4G37530	260.78	-2.04719	0.285343	-7.17448	7.25821e-13	4.66654e-11
L2_Ctrl	AT2G32240	1779.73	-1.33069	0.185837	-7.16055	8.03565e-13	5.15127e-11
L2_Ctrl	AT3G51750	45.2617	2.79516	0.390549	7.157	8.24607e-13	5.27075e-11
L2_Ctrl	AT5G64860	895.605	-1.20069	0.167776	-7.15651	8.27551e-13	5.27419e-11
L2_Ctrl	AT4G37410	549.711	-1.86314	0.260421	-7.15432	8.40915e-13	5.34383e-11
L2_Ctrl	AT1G61890	396.001	-1.61654	0.226055	-7.15109	8.60907e-13	5.45507e-11
L2_Ctrl	AT5G64570	6674.33	-1.55609	0.217649	-7.14953	8.70731e-13	5.50141e-11
L2_Ctrl	AT4G10120	2345.3	1.84663	0.258564	7.14186	9.20794e-13	5.801e-11
L2_Ctrl	AT3G22540	42.7394	2.85262	0.399553	7.13952	9.36596e-13	5.88365e-11
L2_Ctrl	AT5G36880	1576.25	-1.06531	0.149316	-7.13461	9.70623e-13	6.07998e-11
L2_Ctrl	AT2G41120	278.037	1.39207	0.19541	7.12383	1.04968e-12	6.55647e-11
L2_Ctrl	AT5G19550	2207.39	-1.81142	0.254368	-7.12127	1.06935e-12	6.66036e-11
L2_Ctrl	AT3G58020	282.827	-1.34549	0.189448	-7.10216	1.22822e-12	7.6282e-11
L2_Ctrl	AT3G58180	483.16	-1.46416	0.20626	-7.09859	1.26037e-12	7.80577e-11
L2_Ctrl	AT1G72430	1702.83	-1.63917	0.231025	-7.09523	1.29138e-12	7.97528e-11
L2_Ctrl	AT2G46915	302.052	1.44451	0.203744	7.08979	1.34316e-12	8.27174e-11
L2_Ctrl	AT1G21500	3896.65	1.2859	0.181693	7.07734	1.46945e-12	9.02417e-11
L2_Ctrl	AT3G24500	121.627	-1.66714	0.235608	-7.07592	1.48466e-12	9.09207e-11
L2_Ctrl	AT1G78600	798.01	1.35637	0.191709	7.07514	1.49303e-12	9.11786e-11
L2_Ctrl	AT4G33490	327.86	-1.48572	0.210259	-7.06615	1.59286e-12	9.70053e-11
L2_Ctrl	AT1G49130	304.277	-1.62267	0.229799	-7.06126	1.64997e-12	1.00205e-10
L2_Ctrl	AT4G19690	62.6348	-3.59901	0.509751	-7.06033	1.66106e-12	1.006e-10
L2_Ctrl	AT2G33570	441.788	-1.30774	0.185243	-7.05963	1.66944e-12	1.00829e-10
L2_Ctrl	AT3G57990	1936.93	-1.01903	0.144498	-7.05218	1.7613e-12	1.06084e-10
L2_Ctrl	AT1G26761	872.849	1.44299	0.204725	7.04841	1.80968e-12	1.087e-10
L2_Ctrl	AT4G34350	5069.06	1.0456	0.1485	7.04107	1.90772e-12	1.14276e-10
L2_Ctrl	AT3G51910	154.514	-1.95538	0.27788	-7.03679	1.96722e-12	1.17519e-10
L2_Ctrl	AT5G43260	862.561	1.3098	0.186259	7.03216	2.03356e-12	1.21151e-10
L2_Ctrl	AT3G46370	42.1835	2.64086	0.375598	7.03108	2.04948e-12	1.21769e-10
L2_Ctrl	AT1G13270	1605.6	-1.29661	0.184618	-7.02318	2.16869e-12	1.28504e-10
L2_Ctrl	AT1G32520	308.808	1.51608	0.21632	7.00849	2.40903e-12	1.4236e-10
L2_Ctrl	AT2G45560	2049.18	1.04662	0.149395	7.00574	2.45687e-12	1.44797e-10
L2_Ctrl	AT5G49740	969.737	1.55581	0.222504	6.99228	2.7045e-12	1.58964e-10
L2_Ctrl	AT1G61740	4427.72	-1.68634	0.241368	-6.98662	2.81596e-12	1.65072e-10
L2_Ctrl	AT3G26310	243.918	1.77258	0.25386	6.9825	2.89979e-12	1.69534e-10
L2_Ctrl	AT3G14310	7925.47	-1.40832	0.201908	-6.97504	3.05779e-12	1.78295e-10
L2_Ctrl	AT4G28680	83.2155	2.0294	0.290991	6.97412	3.07801e-12	1.78998e-10
L2_Ctrl	AT5G27920	120.03	-2.08996	0.299978	-6.96703	3.2369e-12	1.8774e-10
L2_Ctrl	AT1G20160	194.053	1.88622	0.270799	6.9654	3.27474e-12	1.89434e-10
L2_Ctrl	AT1G23020	1535.91	-1.79394	0.257593	-6.96426	3.30137e-12	1.90472e-10
L2_Ctrl	AT5G24280	147.563	-2.26661	0.325584	-6.96167	3.36251e-12	1.9349e-10
L2_Ctrl	AT2G05620	2997.81	1.37323	0.197326	6.95916	3.42297e-12	1.96453e-10
L2_Ctrl	AT1G68530	8753.08	-1.60703	0.231266	-6.94884	3.68294e-12	2.10822e-10
L2_Ctrl	AT2G26080	12190.7	1.21764	0.175298	6.94609	3.75539e-12	2.14409e-10
L2_Ctrl	AT5G12030	41.4259	-2.7161	0.391509	-6.93752	3.99031e-12	2.2723e-10
L2_Ctrl	AT1G12110	3675.21	-1.88437	0.271914	-6.93002	4.20782e-12	2.38996e-10
L2_Ctrl	AT4G38540	701.824	-1.88093	0.271641	-6.92431	4.38117e-12	2.48199e-10
L2_Ctrl	AT5G66052	1831.16	-1.52783	0.220914	-6.91595	4.64724e-12	2.62593e-10
L2_Ctrl	AT2G15020	637.307	3.49057	0.504806	6.91467	4.68943e-12	2.63618e-10
L2_Ctrl	AT4G26850	4747.15	1.38819	0.200755	6.91485	4.68374e-12	2.63618e-10
L2_Ctrl	AT1G35320	248.282	-1.80121	0.260566	-6.91267	4.75604e-12	2.66679e-10
L2_Ctrl	AT2G01190	796.063	-1.23002	0.177986	-6.91079	4.81977e-12	2.69563e-10
L2_Ctrl	AT3G54110	1186.57	-1.22509	0.17737	-6.90699	4.9503e-12	2.76159e-10
L2_Ctrl	AT5G13010	1242.86	-1.05564	0.153011	-6.89909	5.23354e-12	2.91219e-10
L2_Ctrl	AT1G04350	1120.82	1.38905	0.201421	6.89626	5.33902e-12	2.96336e-10
L2_Ctrl	AT1G06430	2092.48	1.19263	0.17302	6.89304	5.46138e-12	3.02362e-10
L2_Ctrl	AT2G33470	1161.18	-1.21006	0.175658	-6.88873	5.62909e-12	3.10862e-10
L2_Ctrl	AT1G21310	4643.64	-1.92882	0.280702	-6.87142	6.35672e-12	3.50163e-10
L2_Ctrl	AT2G43400	413.584	-1.45981	0.21277	-6.86095	6.84023e-12	3.74913e-10
L2_Ctrl	AT5G50335	332.571	2.39278	0.348751	6.86101	6.83764e-12	3.74913e-10
L2_Ctrl	AT4G38860	1036.33	1.51349	0.220773	6.8554	7.11146e-12	3.88807e-10
L2_Ctrl	AT5G60460	357.121	-1.34025	0.195571	-6.853	7.23158e-12	3.94391e-10
L2_Ctrl	AT1G52750	94.1225	-1.81823	0.265354	-6.85208	7.27854e-12	3.95967e-10
L2_Ctrl	AT2G30930	789.415	-1.68112	0.245399	-6.85056	7.35636e-12	3.9921e-10
L2_Ctrl	AT2G43018	19.6835	3.28886	0.480678	6.84211	7.80331e-12	4.22419e-10
L2_Ctrl	AT5G17220	43.3705	2.96175	0.432899	6.84166	7.82804e-12	4.22714e-10
L2_Ctrl	AT1G50480	4375.57	-1.01774	0.148823	-6.83856	7.99933e-12	4.30902e-10
L2_Ctrl	AT1G48100	162.873	2.00245	0.292986	6.83463	8.22183e-12	4.41803e-10
L2_Ctrl	AT4G14130	143.441	-2.16505	0.317069	-6.82833	8.59068e-12	4.60494e-10
L2_Ctrl	AT3G49120	4438.88	-1.96118	0.287621	-6.81863	9.19096e-12	4.9147e-10
L2_Ctrl	AT1G64330	540.012	-1.28198	0.188176	-6.81268	9.57952e-12	5.11001e-10
L2_Ctrl	AT1G69523	84.4044	2.06416	0.303127	6.80957	9.7893e-12	5.20924e-10
L2_Ctrl	AT5G26570	3370.3	-1.03393	0.151875	-6.80776	9.91283e-12	5.2622e-10
L2_Ctrl	AT5G23350	77.2451	-1.88084	0.276402	-6.80473	1.01239e-11	5.36127e-10
L2_Ctrl	AT1G61667	115.621	-1.76814	0.260009	-6.80028	1.04413e-11	5.51605e-10
L2_Ctrl	AT4G32480	625.805	-1.79902	0.264607	-6.79885	1.05461e-11	5.558e-10
L2_Ctrl	AT1G36050	750.208	-1.07112	0.157588	-6.797	1.06822e-11	5.6162e-10
L2_Ctrl	AT3G21460	82.163	2.51539	0.370152	6.79556	1.07896e-11	5.6591e-10
L2_Ctrl	AT3G48780	621.817	-1.12831	0.16605	-6.79498	1.08331e-11	5.66836e-10
L2_Ctrl	AT1G12010	102.356	-2.19356	0.32303	-6.79057	1.11693e-11	5.83036e-10
L2_Ctrl	AT1G58280	90.3734	2.28545	0.336669	6.78844	1.13355e-11	5.90305e-10
L2_Ctrl	AT1G32080	6180.7	1.2674	0.186768	6.78594	1.15331e-11	5.99176e-10
L2_Ctrl	AT1G37130	31204.8	-1.24989	0.184276	-6.78272	1.17931e-11	6.1078e-10
L2_Ctrl	AT3G14610	260.527	-2.20832	0.325591	-6.78249	1.18122e-11	6.1078e-10
L2_Ctrl	AT5G43860	114.749	1.77227	0.261348	6.78124	1.19145e-11	6.14621e-10
L2_Ctrl	AT2G39010	5761.51	-0.970662	0.143286	-6.7743	1.2501e-11	6.43363e-10
L2_Ctrl	AT3G52470	923.32	-1.14947	0.169746	-6.77169	1.27288e-11	6.53552e-10
L2_Ctrl	AT4G18360	91.4709	-2.43395	0.359791	-6.76491	1.33396e-11	6.83311e-10
L2_Ctrl	AT1G05835	229.294	1.97689	0.292881	6.7498	1.48052e-11	7.5662e-10
L2_Ctrl	AT5G21280	97.4705	-1.88603	0.279926	-6.73761	1.61015e-11	8.20951e-10
L2_Ctrl	AT1G33170	1082.74	1.62343	0.240999	6.73624	1.6254e-11	8.26803e-10
L2_Ctrl	AT1G53480	25.3421	-3.09331	0.459678	-6.72929	1.70494e-11	8.65255e-10
L2_Ctrl	AT5G65390	449.994	-1.82529	0.271447	-6.72429	1.76447e-11	8.93402e-10
L2_Ctrl	AT5G15970	1001.09	1.42699	0.21237	6.71934	1.82549e-11	9.22165e-10
L2_Ctrl	AT1G60590	500.825	1.94644	0.289711	6.71855	1.83538e-11	9.25032e-10
L2_Ctrl	AT4G30190	7533.92	-1.42339	0.211902	-6.71719	1.85256e-11	9.31551e-10
L2_Ctrl	AT1G09460	113.238	-1.75707	0.261627	-6.71594	1.86863e-11	9.37481e-10
L2_Ctrl	AT2G16365	1052.01	1.15771	0.17278	6.7005	2.07708e-11	1.03968e-09
L2_Ctrl	AT1G44000	1665.15	1.34264	0.20045	6.69811	2.11126e-11	1.05438e-09
L2_Ctrl	AT1G78290	173.004	1.62938	0.243323	6.69637	2.13662e-11	1.06326e-09
L2_Ctrl	AT4G17140	728.503	-1.10308	0.164731	-6.69622	2.13874e-11	1.06326e-09
L2_Ctrl	AT3G58050	752.436	-1.14725	0.171421	-6.69259	2.19253e-11	1.08753e-09
L2_Ctrl	AT4G38620	320.105	-1.30159	0.19458	-6.68923	2.24352e-11	1.11032e-09
L2_Ctrl	AT2G23170	413.239	-1.73243	0.25901	-6.68867	2.25212e-11	1.11206e-09
L2_Ctrl	AT1G64500	1146.81	1.20597	0.180636	6.67625	2.4513e-11	1.20769e-09
L2_Ctrl	AT3G60450	357.664	-1.24612	0.186707	-6.67418	2.48625e-11	1.22216e-09
L2_Ctrl	AT5G38520	2401.17	1.2071	0.180976	6.66995	2.55891e-11	1.25459e-09
L2_Ctrl	AT5G57655	3411.17	-1.39297	0.208851	-6.66968	2.56367e-11	1.25459e-09
L2_Ctrl	AT1G33055	87.9023	-2.26278	0.339437	-6.66626	2.62407e-11	1.27845e-09
L2_Ctrl	AT3G44320	187.83	-1.72288	0.258441	-6.6664	2.62145e-11	1.27845e-09
L2_Ctrl	AT1G24180	1366.61	-1.05669	0.158744	-6.65653	2.80366e-11	1.3599e-09
L2_Ctrl	AT2G36530	17616.2	-1.15146	0.172979	-6.65664	2.80159e-11	1.3599e-09
L2_Ctrl	AT1G03055	70.776	2.21617	0.33301	6.65495	2.83402e-11	1.37159e-09
L2_Ctrl	AT2G45290	338.624	-1.52047	0.228497	-6.65423	2.84788e-11	1.37526e-09
L2_Ctrl	AT4G37000	1520.1	1.07395	0.161559	6.64741	2.98296e-11	1.43733e-09
L2_Ctrl	AT1G07450	72.6375	2.14414	0.322709	6.64418	3.04915e-11	1.466e-09
L2_Ctrl	AT5G18020	138.57	1.95609	0.294545	6.64106	3.11439e-11	1.49409e-09
L2_Ctrl	AT4G13810	227.268	1.30258	0.196166	6.64017	3.13312e-11	1.49979e-09
L2_Ctrl	AT4G01120	202.946	-1.33709	0.201761	-6.62708	3.42387e-11	1.6354e-09
L2_Ctrl	AT1G51090	53.7297	2.5685	0.388264	6.61533	3.70713e-11	1.76685e-09
L2_Ctrl	AT4G32290	295.65	-1.42133	0.214927	-6.6131	3.76345e-11	1.7898e-09
L2_Ctrl	AT5G62210	206.442	1.4371	0.217373	6.61122	3.81162e-11	1.80879e-09
L2_Ctrl	AT1G62430	579.455	1.21666	0.184072	6.60969	3.85132e-11	1.82368e-09
L2_Ctrl	AT1G20840	910.939	-1.60337	0.242681	-6.60688	3.92515e-11	1.85463e-09
L2_Ctrl	AT5G19850	273.952	1.58747	0.240658	6.59635	4.21411e-11	1.98689e-09
L2_Ctrl	AT2G47270	73.1461	2.24083	0.339906	6.59249	4.32517e-11	2.03487e-09
L2_Ctrl	AT5G43850	1360.33	1.26723	0.192368	6.58752	4.47232e-11	2.0996e-09
L2_Ctrl	AT5G02180	132.689	1.74694	0.265229	6.58654	4.50181e-11	2.10893e-09
L2_Ctrl	AT3G23450	2096.94	-1.71923	0.261097	-6.58465	4.55958e-11	2.13143e-09
L2_Ctrl	AT3G08940	27612.9	1.33063	0.202336	6.57633	4.822e-11	2.24931e-09
L2_Ctrl	AT5G03610	531.014	-1.09628	0.166732	-6.57511	4.86161e-11	2.26297e-09
L2_Ctrl	AT5G24010	195.012	-1.39114	0.211621	-6.57373	4.907e-11	2.27926e-09
L2_Ctrl	AT1G24280	363.747	-1.57197	0.23923	-6.57096	4.99903e-11	2.31221e-09
L2_Ctrl	AT5G20380	464.432	1.09223	0.166217	6.57113	4.99351e-11	2.31221e-09
L2_Ctrl	AT3G52740	243.805	1.84056	0.280327	6.56577	5.17663e-11	2.38931e-09
L2_Ctrl	AT1G70310	2001.96	-1.02006	0.155423	-6.56309	5.27028e-11	2.42743e-09
L2_Ctrl	AT1G04410	18936	-0.929424	0.141632	-6.56227	5.29951e-11	2.43068e-09
L2_Ctrl	AT3G58470	544.454	-1.12932	0.172086	-6.56256	5.28919e-11	2.43068e-09
L2_Ctrl	AT1G06690	813.442	1.23519	0.188357	6.55771	5.46418e-11	2.49225e-09
L2_Ctrl	AT1G73700	29.5192	2.81878	0.429816	6.55812	5.44907e-11	2.49225e-09
L2_Ctrl	AT4G37450	919.41	-0.983934	0.150045	-6.55761	5.46785e-11	2.49225e-09
L2_Ctrl	AT3G45310	832.821	-1.11511	0.170066	-6.5569	5.49371e-11	2.49884e-09
L2_Ctrl	AT3G10040	132.403	-2.06103	0.31438	-6.55586	5.5321e-11	2.51109e-09
L2_Ctrl	AT4G30910	405.211	-1.33087	0.203114	-6.55232	5.66517e-11	2.56618e-09
L2_Ctrl	AT1G03130	17744.5	1.40911	0.21531	6.54454	5.96773e-11	2.69766e-09
L2_Ctrl	AT4G01750	169.031	-1.77382	0.271053	-6.54416	5.98303e-11	2.69901e-09
L2_Ctrl	AT1G11700	477.331	-1.3895	0.212365	-6.54298	6.03034e-11	2.71477e-09
L2_Ctrl	AT4G27730	365.068	-1.72826	0.264166	-6.54232	6.05723e-11	2.72128e-09
L2_Ctrl	AT3G54890	81017.6	1.41254	0.215924	6.54185	6.07634e-11	2.72429e-09
L2_Ctrl	AT5G55250	78.9144	1.8557	0.283844	6.53774	6.24549e-11	2.79441e-09
L2_Ctrl	AT5G55620	1635.64	1.27743	0.195602	6.5308	6.54209e-11	2.92116e-09
L2_Ctrl	AT1G03220	2076.67	-1.61489	0.247578	-6.52277	6.90198e-11	3.07559e-09
L2_Ctrl	AT5G39530	1572.37	1.29061	0.19791	6.5212	6.97473e-11	3.1017e-09
L2_Ctrl	AT5G24210	689.06	1.29722	0.198937	6.52075	6.99588e-11	3.10481e-09
L2_Ctrl	AT5G40730	103.234	-1.80715	0.277172	-6.51997	7.03193e-11	3.1145e-09
L2_Ctrl	AT5G47180	280.263	-1.31017	0.201025	-6.51745	7.15124e-11	3.16096e-09
L2_Ctrl	AT4G10770	477.648	1.18618	0.182036	6.51615	7.21336e-11	3.182e-09
L2_Ctrl	AT3G22210	1197.81	1.32008	0.202644	6.51427	7.30435e-11	3.21567e-09
L2_Ctrl	AT1G09430	1836.25	-1.21937	0.18725	-6.51198	7.41655e-11	3.25853e-09
L2_Ctrl	AT5G48880	420.525	1.31476	0.20196	6.51001	7.51477e-11	3.29508e-09
L2_Ctrl	AT1G12090	25428.5	0.980026	0.150552	6.50955	7.53739e-11	3.2984e-09
L2_Ctrl	AT2G15830	188.818	1.5658	0.240562	6.50893	7.56866e-11	3.30548e-09
L2_Ctrl	AT1G70980	390.583	-1.40672	0.216187	-6.50696	7.66893e-11	3.34262e-09
L2_Ctrl	AT1G74670	3826.96	1.54716	0.237876	6.50406	7.8183e-11	3.40096e-09
L2_Ctrl	AT4G34730	1583.78	1.11312	0.171181	6.50263	7.89293e-11	3.42663e-09
L2_Ctrl	AT1G79110	398.715	-1.2072	0.185897	-6.49391	8.36393e-11	3.61939e-09
L2_Ctrl	AT3G49940	919.568	-1.26114	0.194207	-6.4938	8.36997e-11	3.61939e-09
L2_Ctrl	AT5G52882	1327.8	-1.10352	0.169974	-6.49227	8.45525e-11	3.64907e-09
L2_Ctrl	AT5G20020	4603.02	-1.15738	0.178283	-6.49181	8.48117e-11	3.65285e-09
L2_Ctrl	AT5G26880	1182.01	-1.06398	0.163903	-6.49152	8.49733e-11	3.65285e-09
L2_Ctrl	AT1G19130	446.691	-1.2702	0.195713	-6.49014	8.57568e-11	3.67932e-09
L2_Ctrl	AT3G46540	636.23	-1.10039	0.169588	-6.48861	8.66292e-11	3.70949e-09
L2_Ctrl	AT5G14120	4140.9	-1.47561	0.227511	-6.4859	8.82049e-11	3.7696e-09
L2_Ctrl	AT5G43310	505.177	-1.1038	0.170238	-6.4839	8.93785e-11	3.81232e-09
L2_Ctrl	AT2G14900	264.09	-1.94676	0.300658	-6.47499	9.48177e-11	4.03647e-09
L2_Ctrl	AT2G35880	918.757	-1.04009	0.160734	-6.47089	9.74254e-11	4.13945e-09
L2_Ctrl	AT1G65840	927.375	-1.53642	0.237468	-6.47	9.80029e-11	4.14993e-09
L2_Ctrl	AT3G06720	1899.27	-1.15172	0.178011	-6.46993	9.80506e-11	4.14993e-09
L2_Ctrl	AT1G71880	1803.35	-1.43714	0.22229	-6.46513	1.0121e-10	4.27538e-09
L2_Ctrl	AT3G24503	2347.14	-1.43445	0.221983	-6.46197	1.03348e-10	4.35729e-09
L2_Ctrl	AT3G50000	1121.71	-0.980968	0.151815	-6.46162	1.03588e-10	4.35906e-09
L2_Ctrl	AT5G65430	3083.72	-1.1317	0.175341	-6.45431	1.08712e-10	4.56592e-09
L2_Ctrl	AT1G57590	42.9142	2.86931	0.445132	6.44598	1.14858e-10	4.8148e-09
L2_Ctrl	AT3G26170	415.462	-1.72644	0.267961	-6.4429	1.17215e-10	4.90426e-09
L2_Ctrl	AT3G55520	403.744	1.30457	0.202601	6.43914	1.20153e-10	5.01759e-09
L2_Ctrl	AT1G70610	285.349	1.30837	0.203362	6.43373	1.24506e-10	5.18949e-09
L2_Ctrl	AT5G24470	739.716	1.54809	0.240661	6.43267	1.25383e-10	5.21612e-09
L2_Ctrl	AT1G07350	292.408	-1.68657	0.262228	-6.43168	1.26201e-10	5.2402e-09
L2_Ctrl	AT2G18230	333.092	1.28651	0.200248	6.42457	1.32242e-10	5.48068e-09
L2_Ctrl	AT3G04720	3409.09	-1.88797	0.293921	-6.42339	1.33273e-10	5.513e-09
L2_Ctrl	AT1G66725	79.4336	2.07266	0.322692	6.42303	1.33591e-10	5.51573e-09
L2_Ctrl	AT1G65490	366.734	1.44983	0.22579	6.42115	1.35248e-10	5.57363e-09
L2_Ctrl	AT2G30990	500.761	-1.40253	0.218474	-6.41967	1.3657e-10	5.61757e-09
L2_Ctrl	AT1G17060	83.4755	-2.05924	0.320839	-6.4183	1.37803e-10	5.65767e-09
L2_Ctrl	AT5G45830	52.0429	2.31014	0.360022	6.41666	1.39299e-10	5.7084e-09
L2_Ctrl	AT1G67265	22.8219	-2.90364	0.453238	-6.40644	1.48955e-10	6.0927e-09
L2_Ctrl	AT1G52270	110.855	-1.75461	0.273993	-6.40383	1.51522e-10	6.18617e-09
L2_Ctrl	AT3G08730	864.287	1.73381	0.270757	6.40355	1.51806e-10	6.18623e-09
L2_Ctrl	AT1G29720	97.8341	1.99991	0.312374	6.40228	1.53072e-10	6.22627e-09
L2_Ctrl	AT2G39730	125275	1.21854	0.190373	6.40081	1.54559e-10	6.27511e-09
L2_Ctrl	AT2G42540	542.279	3.02684	0.472972	6.39962	1.55766e-10	6.31241e-09
L2_Ctrl	AT3G16330	96.5629	-1.77659	0.277747	-6.39643	1.59055e-10	6.4338e-09
L2_Ctrl	AT2G41040	315.982	1.24609	0.194873	6.3944	1.61177e-10	6.50763e-09
L2_Ctrl	AT1G23720	34.718	-3.0392	0.475732	-6.38847	1.67555e-10	6.75273e-09
L2_Ctrl	AT2G30970	1848.49	-0.959751	0.150257	-6.38739	1.68739e-10	6.78796e-09
L2_Ctrl	AT1G44575	31366	1.10999	0.173806	6.38639	1.69846e-10	6.81996e-09
L2_Ctrl	AT1G01430	1981.17	-1.05787	0.165688	-6.3847	1.71736e-10	6.88324e-09
L2_Ctrl	AT1G25230	510.799	-1.21608	0.190789	-6.37397	1.84192e-10	7.36903e-09
L2_Ctrl	AT1G58290	6173.16	1.37631	0.216019	6.37126	1.87479e-10	7.48685e-09
L2_Ctrl	AT4G09350	502.612	1.13263	0.177824	6.3694	1.89764e-10	7.56435e-09
L2_Ctrl	AT5G11110	172.02	-1.37581	0.216043	-6.3682	1.91255e-10	7.60992e-09
L2_Ctrl	AT1G16720	2740.44	1.27025	0.199498	6.3672	1.92513e-10	7.64612e-09
L2_Ctrl	AT4G39840	818.429	-1.25146	0.196688	-6.36265	1.983e-10	7.86172e-09
L2_Ctrl	AT2G47370	78.73	1.75501	0.276128	6.35577	2.0739e-10	8.20724e-09
L2_Ctrl	AT5G07010	36.6532	-2.68177	0.422228	-6.35149	2.13243e-10	8.42368e-09
L2_Ctrl	AT1G23149	145.244	-2.16543	0.341034	-6.34959	2.15894e-10	8.51305e-09
L2_Ctrl	AT4G25990	414.574	-1.32564	0.208826	-6.34807	2.18036e-10	8.58207e-09
L2_Ctrl	AT2G14170	1187.08	-1.07491	0.169353	-6.34712	2.19386e-10	8.61976e-09
L2_Ctrl	AT3G51600	14287.5	-1.4028	0.221245	-6.34049	2.2904e-10	8.98295e-09
L2_Ctrl	AT1G09100	345.28	-1.0846	0.171385	-6.32846	2.47623e-10	9.68874e-09
L2_Ctrl	AT3G10230	2286.63	0.906433	0.143235	6.32827	2.47919e-10	9.68874e-09
L2_Ctrl	AT3G24460	64.5534	2.63166	0.415963	6.32668	2.50493e-10	9.77192e-09
L2_Ctrl	AT1G74640	927.785	1.02293	0.161726	6.32512	2.53043e-10	9.85385e-09
L2_Ctrl	AT5G51970	3709.36	-1.13728	0.179832	-6.32416	2.54616e-10	9.89752e-09
L2_Ctrl	AT5G53880	1900.75	-1.0297	0.162845	-6.32315	2.56277e-10	9.94444e-09
L2_Ctrl	AT3G56160	413.958	1.41577	0.224006	6.32025	2.61148e-10	1.01156e-08
L2_Ctrl	AT3G50480	1852.71	-2.81453	0.445453	-6.31836	2.64356e-10	1.02218e-08
L2_Ctrl	AT5G03552	64.1232	-2.22171	0.351845	-6.31447	2.71081e-10	1.04634e-08
L2_Ctrl	AT5G51460	257.643	-1.32728	0.210235	-6.3133	2.73146e-10	1.05245e-08
L2_Ctrl	AT5G01410	6439.61	0.947239	0.150075	6.31177	2.75859e-10	1.06104e-08
L2_Ctrl	AT1G77090	655.034	1.08289	0.171674	6.3078	2.83021e-10	1.08668e-08
L2_Ctrl	AT2G05510	101.803	-2.17985	0.345645	-6.30661	2.85207e-10	1.09316e-08
L2_Ctrl	AT5G58090	1188.96	-0.970734	0.154102	-6.2993	2.98993e-10	1.144e-08
L2_Ctrl	AT1G30820	1057.17	-1.21957	0.193626	-6.29857	3.00397e-10	1.14737e-08
L2_Ctrl	AT2G46340	1583.86	1.09994	0.174668	6.29734	3.02788e-10	1.15449e-08
L2_Ctrl	AT2G29310	1122.46	1.24888	0.198367	6.29581	3.05793e-10	1.16222e-08
L2_Ctrl	AT3G58500	3600.71	-0.922841	0.146581	-6.29577	3.05876e-10	1.16222e-08
L2_Ctrl	AT3G54900	3531.86	1.05545	0.167685	6.29422	3.08946e-10	1.17186e-08
L2_Ctrl	AT5G19855	1392.25	1.10281	0.175255	6.29258	3.12236e-10	1.18229e-08
L2_Ctrl	AT2G33480	236.815	-1.50208	0.238863	-6.28844	3.20667e-10	1.21049e-08
L2_Ctrl	AT2G41220	935.98	-1.21349	0.192974	-6.28838	3.20788e-10	1.21049e-08
L2_Ctrl	AT1G09310	32851.7	-0.876188	0.139358	-6.28732	3.22999e-10	1.21674e-08
L2_Ctrl	AT3G01350	75.9353	-1.97367	0.313929	-6.287	3.23661e-10	1.21714e-08
L2_Ctrl	AT3G12580	744.893	-1.48051	0.235649	-6.28269	3.32758e-10	1.24912e-08
L2_Ctrl	AT4G34710	14872.6	-1.3243	0.210794	-6.28244	3.33303e-10	1.24912e-08
L2_Ctrl	AT4G17070	341.535	-1.36732	0.217961	-6.27322	3.53658e-10	1.32314e-08
L2_Ctrl	AT2G31010	143.582	-1.43204	0.228597	-6.26447	3.74099e-10	1.39723e-08
L2_Ctrl	AT5G65840	845.637	1.25241	0.200047	6.26055	3.83615e-10	1.43034e-08
L2_Ctrl	AT3G27770	2290.91	-1.58092	0.252577	-6.25918	3.87008e-10	1.44054e-08
L2_Ctrl	AT3G07460	2064.25	-0.957187	0.152941	-6.25855	3.88571e-10	1.4439e-08
L2_Ctrl	AT1G55480	3811.97	0.976603	0.156073	6.25735	3.91583e-10	1.45263e-08
L2_Ctrl	AT5G63680	768.751	-1.02287	0.163537	-6.25469	3.98312e-10	1.4751e-08
L2_Ctrl	AT4G23100	4953.32	-0.95754	0.153474	-6.2391	4.40095e-10	1.62709e-08
L2_Ctrl	AT3G29810	134.539	-1.85208	0.297014	-6.23566	4.49879e-10	1.65767e-08
L2_Ctrl	AT5G63420	1307.13	-1.0488	0.168191	-6.23578	4.49534e-10	1.65767e-08
L2_Ctrl	AT3G05150	27.9199	-2.58502	0.414698	-6.23349	4.56169e-10	1.67803e-08
L2_Ctrl	AT5G64620	1431.74	-0.967978	0.1553	-6.23294	4.57747e-10	1.68101e-08
L2_Ctrl	AT3G01190	31.7831	-2.91949	0.468874	-6.2266	4.76662e-10	1.74755e-08
L2_Ctrl	AT3G20520	20.3765	-2.92566	0.469985	-6.22501	4.81519e-10	1.76241e-08
L2_Ctrl	AT3G02140	293.553	-1.28945	0.20716	-6.2244	4.83391e-10	1.76631e-08
L2_Ctrl	AT2G22330	695.341	-0.996377	0.160104	-6.2233	4.86803e-10	1.77582e-08
L2_Ctrl	AT1G12780	1470.22	-1.39083	0.223606	-6.22001	4.97124e-10	1.80446e-08
L2_Ctrl	AT2G22780	1162.85	-0.927783	0.149151	-6.22042	4.9584e-10	1.80446e-08
L2_Ctrl	AT2G32640	341.963	1.20379	0.193534	6.22003	4.97075e-10	1.80446e-08
L2_Ctrl	AT2G17720	613.97	-1.23329	0.198409	-6.21589	5.10346e-10	1.84939e-08
L2_Ctrl	AT5G59050	126.193	1.58643	0.255454	6.21022	5.29096e-10	1.91418e-08
L2_Ctrl	AT5G17330	483.006	-1.82496	0.293886	-6.20976	5.30666e-10	1.91669e-08
L2_Ctrl	AT1G04620	508.803	-1.16969	0.188461	-6.20655	5.41613e-10	1.95301e-08
L2_Ctrl	AT1G53670	1693.86	0.93225	0.15023	6.20548	5.45313e-10	1.96313e-08
L2_Ctrl	AT5G07820	168.186	-1.47963	0.238464	-6.20484	5.4752e-10	1.96784e-08
L2_Ctrl	AT5G62730	45.6959	-2.69207	0.434075	-6.20187	5.57961e-10	2.00208e-08
L2_Ctrl	AT3G14690	2636.69	1.00118	0.161444	6.2014	5.59624e-10	2.00477e-08
L2_Ctrl	AT2G29280	20.7541	-2.92571	0.471811	-6.20101	5.61023e-10	2.0065e-08
L2_Ctrl	AT1G50020	1918.17	1.20404	0.194226	6.19916	5.67642e-10	2.02687e-08
L2_Ctrl	AT4G32150	2334.91	-1.29229	0.208817	-6.18865	6.06833e-10	2.15977e-08
L2_Ctrl	AT5G65110	1452.91	-1.39013	0.224622	-6.18876	6.0639e-10	2.15977e-08
L2_Ctrl	AT1G35115	409.224	-1.32979	0.214899	-6.18799	6.09375e-10	2.1653e-08
L2_Ctrl	AT3G20330	875.568	-1.17156	0.189412	-6.18522	6.20151e-10	2.20003e-08
L2_Ctrl	AT2G37690	441.213	-1.47782	0.238948	-6.18467	6.22325e-10	2.20418e-08
L2_Ctrl	AT5G44580	3171.28	1.06515	0.172293	6.1822	6.32133e-10	2.2353e-08
L2_Ctrl	AT2G32100	402.748	1.59549	0.258095	6.1818	6.33742e-10	2.23738e-08
L2_Ctrl	AT1G78260	225.957	-1.25383	0.202954	-6.17788	6.49695e-10	2.29002e-08
L2_Ctrl	AT3G50560	223.598	-1.67725	0.271611	-6.17518	6.60862e-10	2.32564e-08
L2_Ctrl	AT5G39410	821.53	-1.06961	0.173247	-6.17387	6.66369e-10	2.34126e-08
L2_Ctrl	AT1G78240	850.173	-1.10824	0.179558	-6.17205	6.741e-10	2.36463e-08
L2_Ctrl	AT5G62430	178.341	1.7287	0.280097	6.17179	6.75227e-10	2.3648e-08
L2_Ctrl	AT5G03290	1540.33	-0.946448	0.153434	-6.16845	6.89645e-10	2.41145e-08
L2_Ctrl	AT1G64220	49.8326	-2.41715	0.392044	-6.16552	7.02527e-10	2.45258e-08
L2_Ctrl	AT5G62050	507.265	-1.10382	0.179053	-6.16478	7.05818e-10	2.46015e-08
L2_Ctrl	AT3G02910	1241.54	-1.29576	0.210313	-6.1611	7.2242e-10	2.51402e-08
L2_Ctrl	AT4G13360	962.164	-0.994905	0.161572	-6.15766	7.38262e-10	2.56508e-08
L2_Ctrl	AT2G21540	319.138	-1.18148	0.191928	-6.15585	7.46762e-10	2.59051e-08
L2_Ctrl	AT3G19130	775.958	-1.21668	0.197692	-6.15444	7.5343e-10	2.60539e-08
L2_Ctrl	AT5G59090	47.7779	-2.40295	0.390433	-6.15458	7.52758e-10	2.60539e-08
L2_Ctrl	AT5G23240	1283.21	-1.53807	0.250325	-6.14428	8.03286e-10	2.77342e-08
L2_Ctrl	AT3G52500	3740.98	-1.19786	0.195021	-6.14221	8.13787e-10	2.80526e-08
L2_Ctrl	AT5G28910	81.8721	1.76065	0.286784	6.13929	8.28914e-10	2.85292e-08
L2_Ctrl	AT5G46180	841.887	-1.34273	0.21881	-6.1365	8.43583e-10	2.89886e-08
L2_Ctrl	AT3G22750	193.554	-1.33218	0.217372	-6.12859	8.86613e-10	3.04196e-08
L2_Ctrl	AT3G13772	1337.85	-0.88294	0.14411	-6.12683	8.9646e-10	3.06614e-08
L2_Ctrl	AT5G09660	16545.2	1.24777	0.203654	6.12694	8.95872e-10	3.06614e-08
L2_Ctrl	AT5G44020	10300.1	-1.46057	0.238412	-6.12626	8.99698e-10	3.07243e-08
L2_Ctrl	AT3G15115	203.114	1.35459	0.221147	6.12528	9.05255e-10	3.0866e-08
L2_Ctrl	AT5G41080	296.903	-2.98673	0.488061	-6.11958	9.38224e-10	3.19404e-08
L2_Ctrl	AT4G18390	1034.28	1.27668	0.20879	6.11467	9.67541e-10	3.28874e-08
L2_Ctrl	AT3G44310	18103.4	-1.01853	0.166707	-6.10968	9.98304e-10	3.38805e-08
L2_Ctrl	AT1G06040	3338.78	0.895614	0.146725	6.10404	1.03418e-09	3.50439e-08
L2_Ctrl	AT1G68238	520.115	-1.24918	0.20468	-6.10308	1.04045e-09	3.51476e-08
L2_Ctrl	AT2G20560	191.893	-1.56575	0.256545	-6.10323	1.03949e-09	3.51476e-08
L2_Ctrl	AT2G05520	34136.8	-1.45204	0.237993	-6.10119	1.05285e-09	3.55117e-08
L2_Ctrl	AT1G61580	789.236	-1.30859	0.214582	-6.09831	1.07194e-09	3.61003e-08
L2_Ctrl	AT4G32810	33.4976	-2.85191	0.468215	-6.09104	1.1218e-09	3.77213e-08
L2_Ctrl	AT5G12170	365.185	-1.17927	0.193635	-6.09018	1.12786e-09	3.78672e-08
L2_Ctrl	AT1G05900	143.232	1.43106	0.23532	6.08134	1.19182e-09	3.99531e-08
L2_Ctrl	AT4G32190	1195.67	0.938379	0.154342	6.07988	1.20273e-09	4.02574e-08
L2_Ctrl	AT3G53480	95.3773	-2.34534	0.385807	-6.07906	1.20886e-09	4.04009e-08
L2_Ctrl	AT1G01120	1173.65	-1.72177	0.283348	-6.07654	1.22804e-09	4.09796e-08
L2_Ctrl	AT4G30470	379.578	-1.43294	0.236214	-6.06629	1.30896e-09	4.36135e-08
L2_Ctrl	AT5G36910	879.409	2.74776	0.452977	6.06601	1.31129e-09	4.36249e-08
L2_Ctrl	AT4G24540	237.562	1.73675	0.286358	6.06498	1.31973e-09	4.3839e-08
L2_Ctrl	AT5G06460	745.54	-0.992145	0.163634	-6.06319	1.33445e-09	4.4261e-08
L2_Ctrl	AT5G53250	30.6751	-2.58372	0.426202	-6.06219	1.34281e-09	4.44709e-08
L2_Ctrl	AT3G03150	2680.75	-1.04134	0.171836	-6.06009	1.36043e-09	4.49865e-08
L2_Ctrl	AT5G13420	1947.19	-1.19651	0.197476	-6.05901	1.3696e-09	4.52216e-08
L2_Ctrl	AT3G19990	480.125	-1.14864	0.189608	-6.05799	1.37835e-09	4.5442e-08
L2_Ctrl	AT5G37990	25.7814	-2.58909	0.427621	-6.05464	1.40728e-09	4.63261e-08
L2_Ctrl	AT5G38530	887.292	-1.14265	0.188857	-6.05034	1.44544e-09	4.7511e-08
L2_Ctrl	AT3G03380	1267.53	-0.925557	0.153106	-6.0452	1.49223e-09	4.89754e-08
L2_Ctrl	AT5G22580	1443.17	1.66165	0.274897	6.04463	1.49754e-09	4.90763e-08
L2_Ctrl	AT1G03090	539.669	-1.44698	0.239413	-6.04387	1.50458e-09	4.92333e-08
L2_Ctrl	AT1G24148	338.054	1.41621	0.234454	6.04046	1.53678e-09	5.02121e-08
L2_Ctrl	AT3G16400	8513.32	-0.93199	0.154307	-6.03985	1.54259e-09	5.03271e-08
L2_Ctrl	AT1G76890	883.823	-1.05158	0.174201	-6.03657	1.57429e-09	5.12849e-08
L2_Ctrl	AT1G79940	1275.87	-0.913222	0.151326	-6.0348	1.59155e-09	5.17703e-08
L2_Ctrl	AT3G62460	307.882	-1.21257	0.201063	-6.03083	1.63119e-09	5.2981e-08
L2_Ctrl	AT5G19780	6026.17	-0.929514	0.154319	-6.02333	1.70866e-09	5.5415e-08
L2_Ctrl	AT1G51760	649.45	-1.34296	0.223074	-6.02025	1.74148e-09	5.63962e-08
L2_Ctrl	AT2G34690	1023.19	-0.962445	0.159981	-6.01601	1.78768e-09	5.78069e-08
L2_Ctrl	AT1G05250	33.5078	-3.01291	0.500943	-6.01449	1.80459e-09	5.82679e-08
L2_Ctrl	AT3G03480	20.1585	2.80504	0.466439	6.01373	1.81308e-09	5.84558e-08
L2_Ctrl	AT2G39570	3664.26	-1.49258	0.248216	-6.01323	1.81867e-09	5.855e-08
L2_Ctrl	AT5G61670	741.099	1.16771	0.194289	6.01017	1.85333e-09	5.95782e-08
L2_Ctrl	AT1G19530	61.7112	-2.66438	0.443492	-6.00772	1.88155e-09	6.03969e-08
L2_Ctrl	AT2G23610	799.86	-0.973474	0.162137	-6.00402	1.92493e-09	6.16992e-08
L2_Ctrl	AT5G67390	203.753	1.41156	0.235131	6.00331	1.9334e-09	6.18801e-08
L2_Ctrl	AT1G26250	27.199	-2.74779	0.457832	-6.00175	1.95203e-09	6.23854e-08
L2_Ctrl	AT5G07350	1979.49	-0.922048	0.15365	-6.00095	1.96163e-09	6.26008e-08
L2_Ctrl	AT4G12320	2506.93	1.12497	0.187481	6.00043	1.96799e-09	6.27126e-08
L2_Ctrl	AT5G48000	73.3807	-1.82794	0.304797	-5.99723	2.00709e-09	6.38656e-08
L2_Ctrl	AT5G07830	752.398	-1.42905	0.238313	-5.99652	2.01587e-09	6.40522e-08
L2_Ctrl	AT5G24400	946.986	-0.907418	0.151402	-5.99342	2.05479e-09	6.51941e-08
L2_Ctrl	AT2G36460	4704.16	-1.02621	0.171342	-5.98929	2.10756e-09	6.6772e-08
L2_Ctrl	AT5G13770	2163.95	1.04448	0.174527	5.98462	2.16892e-09	6.86168e-08
L2_Ctrl	AT5G14590	798	-0.947236	0.158473	-5.97726	2.26929e-09	7.16885e-08
L2_Ctrl	AT1G09340	22503.2	1.03695	0.173536	5.97539	2.29538e-09	7.23046e-08
L2_Ctrl	AT5G38200	130.474	-1.43879	0.240785	-5.97544	2.29468e-09	7.23046e-08
L2_Ctrl	AT4G18810	1502.51	0.947173	0.1588	5.96457	2.45279e-09	7.7152e-08
L2_Ctrl	AT2G47680	152.052	-1.51826	0.255012	-5.95366	2.62209e-09	8.23592e-08
L2_Ctrl	AT3G56950	407.472	-1.04101	0.175049	-5.94695	2.73193e-09	8.56865e-08
L2_Ctrl	AT5G47550	779.327	-1.27112	0.213814	-5.94501	2.76448e-09	8.65834e-08
L2_Ctrl	AT2G38280	959.038	-0.930039	0.156502	-5.94268	2.80391e-09	8.76932e-08
L2_Ctrl	AT3G09450	62.3389	2.57907	0.434053	5.94182	2.81874e-09	8.80314e-08
L2_Ctrl	AT1G22850	2325.6	1.10425	0.185873	5.94087	2.83516e-09	8.84184e-08
L2_Ctrl	AT1G57770	1392.71	1.20267	0.202464	5.94015	2.84758e-09	8.85944e-08
L2_Ctrl	AT3G13040	796.342	1.08974	0.183462	5.93985	2.85291e-09	8.85944e-08
L2_Ctrl	AT3G52060	1890.43	-1.08958	0.183437	-5.93984	2.85293e-09	8.85944e-08
L2_Ctrl	AT2G24270	6553.72	1.17204	0.197409	5.93714	2.90044e-09	8.99424e-08
L2_Ctrl	AT5G51300	937.461	-0.990552	0.166862	-5.93634	2.91451e-09	9.02511e-08
L2_Ctrl	AT4G37870	5185.25	-1.4601	0.245993	-5.93553	2.92903e-09	9.05728e-08
L2_Ctrl	AT4G00360	3676.37	-1.49985	0.252714	-5.93499	2.93868e-09	9.07432e-08
L2_Ctrl	AT3G16450	1958.82	-1.25515	0.211665	-5.92987	3.03183e-09	9.34879e-08
L2_Ctrl	AT4G25200	23.9155	-2.75547	0.464714	-5.92938	3.04074e-09	9.36308e-08
L2_Ctrl	AT4G21990	1953.76	1.34033	0.226077	5.92866	3.05422e-09	9.3914e-08
L2_Ctrl	AT2G22990	4732.15	1.09049	0.184142	5.92201	3.18034e-09	9.76551e-08
L2_Ctrl	AT2G31390	769.99	-1.37975	0.233258	-5.91514	3.316e-09	1.01678e-07
L2_Ctrl	AT1G18060	2568.11	1.19216	0.201591	5.91375	3.34396e-09	1.02393e-07
L2_Ctrl	AT1G13160	551.988	-1.08387	0.183298	-5.91317	3.35587e-09	1.02614e-07
L2_Ctrl	AT2G17440	375.642	-1.10966	0.187834	-5.90768	3.46951e-09	1.05941e-07
L2_Ctrl	AT3G56710	104.225	1.90962	0.323654	5.90018	3.63097e-09	1.10717e-07
L2_Ctrl	AT1G07250	908.36	1.1499	0.194913	5.89955	3.6449e-09	1.10987e-07
L2_Ctrl	AT5G03460	1151.15	-0.99941	0.169505	-5.89604	3.72335e-09	1.13219e-07
L2_Ctrl	AT2G23910	141.39	-1.68088	0.285115	-5.89544	3.7369e-09	1.13473e-07
L2_Ctrl	AT1G01340	64.7134	-1.72313	0.292303	-5.89502	3.74636e-09	1.13603e-07
L2_Ctrl	AT1G18360	296.519	1.28072	0.21727	5.89458	3.75638e-09	1.1375e-07
L2_Ctrl	AT1G14710	1238.35	-0.960222	0.162995	-5.89111	3.83607e-09	1.16003e-07
L2_Ctrl	AT5G03200	282.478	-1.15114	0.195442	-5.88992	3.86391e-09	1.16523e-07
L2_Ctrl	AT5G63410	385.262	-1.22289	0.207619	-5.89007	3.86026e-09	1.16523e-07
L2_Ctrl	AT2G07180	743.767	-0.92279	0.156711	-5.8885	3.89717e-09	1.17365e-07
L2_Ctrl	AT5G25820	100.798	-2.1624	0.367281	-5.8876	3.91853e-09	1.17846e-07
L2_Ctrl	AT3G51920	923.668	0.960274	0.163131	5.88654	3.94373e-09	1.18442e-07
L2_Ctrl	AT5G04740	1352.31	-0.95637	0.162578	-5.88252	4.04072e-09	1.21188e-07
L2_Ctrl	AT2G03890	2163.34	-1.06574	0.181181	-5.88218	4.04907e-09	1.21273e-07
L2_Ctrl	AT2G16060	970.214	-2.92942	0.498193	-5.88008	4.10056e-09	1.22648e-07
L2_Ctrl	AT4G19410	4425.77	-1.06177	0.180932	-5.86835	4.40146e-09	1.31468e-07
L2_Ctrl	AT1G74450	274.055	-1.26735	0.216008	-5.86711	4.43444e-09	1.32273e-07
L2_Ctrl	AT5G61520	836.217	-1.56991	0.267653	-5.86546	4.47889e-09	1.33417e-07
L2_Ctrl	AT1G68830	1588.83	1.14997	0.196175	5.86195	4.57467e-09	1.36086e-07
L2_Ctrl	AT5G19500	178.815	1.28626	0.219719	5.8541	4.79586e-09	1.42472e-07
L2_Ctrl	AT1G19450	830.752	1.19706	0.204568	5.85167	4.86663e-09	1.44184e-07
L2_Ctrl	AT5G04530	1515.67	-1.04836	0.179155	-5.85173	4.86483e-09	1.44184e-07
L2_Ctrl	AT1G13930	20858.8	0.928741	0.158773	5.84949	4.93076e-09	1.45887e-07
L2_Ctrl	AT2G23560	69.6019	-2.15126	0.367972	-5.84626	5.02755e-09	1.4855e-07
L2_Ctrl	AT3G11420	163.18	1.26923	0.217247	5.84235	5.14706e-09	1.51876e-07
L2_Ctrl	AT1G43605	38.3634	-2.33342	0.399785	-5.8367	5.32458e-09	1.56903e-07
L2_Ctrl	AT3G13610	24.7104	-2.65504	0.455796	-5.82507	5.70871e-09	1.67791e-07
L2_Ctrl	AT3G61220	877.795	1.11533	0.191471	5.82506	5.70937e-09	1.67791e-07
L2_Ctrl	AT1G66100	730.346	1.70827	0.293361	5.82311	5.77633e-09	1.69532e-07
L2_Ctrl	AT1G27970	2044.52	-0.897718	0.154198	-5.82184	5.82028e-09	1.70593e-07
L2_Ctrl	AT5G11070	1405.17	-1.10406	0.189656	-5.82137	5.83671e-09	1.70846e-07
L2_Ctrl	AT4G19530	1166.41	-1.64077	0.282148	-5.81526	6.05381e-09	1.76965e-07
L2_Ctrl	AT1G34000	3883.95	0.939577	0.161579	5.81496	6.06473e-09	1.77048e-07
L2_Ctrl	AT3G02720	1040.25	0.97633	0.167928	5.81399	6.10008e-09	1.77843e-07
L2_Ctrl	AT5G08300	1509.69	-0.897863	0.15445	-5.8133	6.12517e-09	1.78338e-07
L2_Ctrl	AT1G05960	866.423	-1.01256	0.174278	-5.81001	6.24673e-09	1.81422e-07
L2_Ctrl	AT5G10930	211.315	1.74604	0.300524	5.80999	6.24764e-09	1.81422e-07
L2_Ctrl	AT2G40460	243.803	1.53644	0.264822	5.80177	6.56173e-09	1.9029e-07
L2_Ctrl	AT5G05730	872.539	-1.07235	0.18487	-5.80056	6.60938e-09	1.91419e-07
L2_Ctrl	AT5G43330	747.056	-0.959769	0.165509	-5.79889	6.67572e-09	1.93085e-07
L2_Ctrl	AT5G60900	46.6285	2.21418	0.381971	5.79674	6.76181e-09	1.95317e-07
L2_Ctrl	AT1G18270	555.724	-1.38836	0.23955	-5.79569	6.80411e-09	1.96281e-07
L2_Ctrl	AT4G23500	287.661	1.11337	0.192126	5.79501	6.83166e-09	1.96816e-07
L2_Ctrl	AT5G14565	368.313	1.10285	0.190345	5.79398	6.87386e-09	1.97772e-07
L2_Ctrl	AT2G42680	2578.72	-1.04544	0.180785	-5.78277	7.3479e-09	2.11134e-07
L2_Ctrl	AT5G26220	64.7791	2.25119	0.389492	5.77981	7.47853e-09	2.14606e-07
L2_Ctrl	AT2G42010	431.593	-1.09899	0.190251	-5.77651	7.62638e-09	2.18563e-07
L2_Ctrl	AT1G11580	473.536	-1.44007	0.249319	-5.77603	7.6484e-09	2.18623e-07
L2_Ctrl	AT3G07650	1122.02	-1.17741	0.203837	-5.77622	7.63953e-09	2.18623e-07
L2_Ctrl	AT1G32170	260.937	-1.82967	0.316878	-5.77403	7.73963e-09	2.20942e-07
L2_Ctrl	AT3G51240	284.296	1.52185	0.263663	5.77197	7.8352e-09	2.2317e-07
L2_Ctrl	AT5G16400	2332.62	1.07669	0.18654	5.77191	7.83802e-09	2.2317e-07
L2_Ctrl	AT5G15850	538.599	1.08512	0.188064	5.76992	7.93101e-09	2.25524e-07
L2_Ctrl	AT2G18960	13948.4	-0.972334	0.168571	-5.7681	8.01719e-09	2.2768e-07
L2_Ctrl	AT1G21550	48.8006	2.29491	0.397933	5.76708	8.06591e-09	2.28767e-07
L2_Ctrl	AT4G17940	760.471	-1.0084	0.174872	-5.76651	8.09295e-09	2.29238e-07
L2_Ctrl	AT3G21351	208.475	-2.89073	0.501351	-5.76587	8.12362e-09	2.29809e-07
L2_Ctrl	AT2G42040	312.709	-1.07172	0.185929	-5.76412	8.20864e-09	2.31915e-07
L2_Ctrl	AT1G78850	5071.67	-1.60531	0.278918	-5.7555	8.6387e-09	2.43751e-07
L2_Ctrl	AT5G40760	377.758	-1.04397	0.181414	-5.75461	8.68402e-09	2.44715e-07
L2_Ctrl	AT2G22910	267.937	-1.09239	0.189881	-5.75301	8.76704e-09	2.46557e-07
L2_Ctrl	AT2G28305	442.934	1.41632	0.246192	5.75291	8.77187e-09	2.46557e-07
L2_Ctrl	AT1G65230	1604.15	1.12121	0.194943	5.75147	8.84723e-09	2.48357e-07
L2_Ctrl	AT3G57800	505.694	-0.926173	0.161149	-5.74733	9.06658e-09	2.54189e-07
L2_Ctrl	AT5G58410	520.805	-0.970402	0.168875	-5.74627	9.12342e-09	2.55456e-07
L2_Ctrl	AT3G57560	1417.31	-0.927875	0.161526	-5.74443	9.22316e-09	2.57919e-07
L2_Ctrl	AT1G07670	777.707	-1.08511	0.188927	-5.74352	9.27272e-09	2.58975e-07
L2_Ctrl	AT3G62040	37.9094	-2.16311	0.377043	-5.73703	9.63488e-09	2.68747e-07
L2_Ctrl	AT5G20010	5175.82	-0.926397	0.161488	-5.73661	9.65902e-09	2.69078e-07
L2_Ctrl	AT5G49480	1956.63	1.3056	0.228191	5.72153	1.05571e-08	2.93723e-07
L2_Ctrl	AT3G09690	360.821	-0.979992	0.171338	-5.71964	1.0675e-08	2.96626e-07
L2_Ctrl	AT1G69530	7677.36	1.10167	0.192779	5.7147	1.09901e-08	3.04995e-07
L2_Ctrl	AT3G22240	126.595	-1.60611	0.281222	-5.71117	1.12204e-08	3.10993e-07
L2_Ctrl	AT1G02470	53.9128	-2.32643	0.407363	-5.71095	1.12346e-08	3.10994e-07
L2_Ctrl	AT1G59710	212.15	-1.24551	0.218163	-5.70907	1.13594e-08	3.14052e-07
L2_Ctrl	AT1G11350	357.912	-1.21559	0.212991	-5.70725	1.14819e-08	3.17039e-07
L2_Ctrl	AT2G04030	7805.93	-1.28803	0.225757	-5.70541	1.16067e-08	3.20081e-07
L2_Ctrl	AT2G44790	137.707	-1.74315	0.305542	-5.70509	1.16283e-08	3.20274e-07
L2_Ctrl	AT2G01070	383.963	-0.988615	0.173346	-5.70312	1.17636e-08	3.23594e-07
L2_Ctrl	AT5G64572	412.16	-1.38827	0.243813	-5.69398	1.24109e-08	3.40973e-07
L2_Ctrl	AT5G02970	408.448	-0.981288	0.172504	-5.68849	1.28165e-08	3.51676e-07
L2_Ctrl	AT5G02490	591.134	-0.961503	0.169159	-5.684	1.31579e-08	3.60592e-07
L2_Ctrl	AT3G21140	398.574	-1.08881	0.191787	-5.6772	1.3692e-08	3.74762e-07
L2_Ctrl	AT4G24700	241.56	1.46227	0.257592	5.6767	1.37318e-08	3.75381e-07
L2_Ctrl	AT4G12830	620.389	1.28253	0.226019	5.67443	1.39153e-08	3.79923e-07
L2_Ctrl	AT1G10020	430.548	-0.999843	0.17626	-5.67255	1.40686e-08	3.83633e-07
L2_Ctrl	AT2G01890	200.705	1.58547	0.279581	5.67086	1.42085e-08	3.86965e-07
L2_Ctrl	AT2G28815	40.7007	-2.95832	0.521776	-5.66971	1.4304e-08	3.89084e-07
L2_Ctrl	AT3G15630	2288.85	-1.73885	0.306703	-5.66949	1.43225e-08	3.89104e-07
L2_Ctrl	AT1G15750	1627.36	-0.884313	0.156035	-5.66742	1.44967e-08	3.92975e-07
L2_Ctrl	AT2G26300	727.42	-1.0267	0.18116	-5.66737	1.45008e-08	3.92975e-07
L2_Ctrl	AT4G22756	314.368	-1.08114	0.19083	-5.66549	1.46605e-08	3.96811e-07
L2_Ctrl	AT4G34250	525.592	1.28188	0.226434	5.66119	1.50331e-08	4.06395e-07
L2_Ctrl	AT5G46830	22.3758	2.86454	0.506432	5.65631	1.54664e-08	4.17593e-07
L2_Ctrl	AT5G01260	253.577	1.20487	0.213028	5.65595	1.54988e-08	4.17953e-07
L2_Ctrl	AT5G02100	216.88	-1.22962	0.217498	-5.65346	1.5725e-08	4.23532e-07
L2_Ctrl	AT2G26250	6992.55	-1.04214	0.184394	-5.6517	1.58866e-08	4.26771e-07
L2_Ctrl	AT4G38960	64.7308	1.74858	0.3094	5.65152	1.59037e-08	4.26771e-07
L2_Ctrl	AT5G24530	301.296	1.14608	0.202791	5.65155	1.59005e-08	4.26771e-07
L2_Ctrl	AT1G23950	510.377	-0.956321	0.16932	-5.648	1.62324e-08	4.35061e-07
L2_Ctrl	AT4G33666	871.884	1.06726	0.188975	5.64759	1.62717e-08	4.35581e-07
L2_Ctrl	AT5G35525	49.2714	-2.30717	0.408648	-5.64586	1.64357e-08	4.39434e-07
L2_Ctrl	AT2G39850	432.698	1.65942	0.29401	5.64411	1.66043e-08	4.43401e-07
L2_Ctrl	AT1G53280	916.952	-1.12355	0.199139	-5.64204	1.68047e-08	4.48207e-07
L2_Ctrl	AT1G80680	841.267	-0.839848	0.148898	-5.64042	1.69638e-08	4.51606e-07
L2_Ctrl	AT4G33560	121.281	-2.27787	0.403855	-5.64032	1.69733e-08	4.51606e-07
L2_Ctrl	AT5G49560	141.933	-1.32513	0.234993	-5.63903	1.71007e-08	4.54442e-07
L2_Ctrl	AT3G62420	1766.34	-0.875033	0.15519	-5.63847	1.71572e-08	4.55392e-07
L2_Ctrl	AT4G20260	6060.37	-1.09285	0.193947	-5.63479	1.75273e-08	4.64653e-07
L2_Ctrl	AT3G48530	1330.47	-0.989171	0.175846	-5.62523	1.85262e-08	4.90542e-07
L2_Ctrl	AT1G71410	655.591	-0.932682	0.165885	-5.62245	1.88265e-08	4.97892e-07
L2_Ctrl	AT5G65660	593.615	-0.894921	0.15924	-5.61995	1.91013e-08	5.0455e-07
L2_Ctrl	AT1G71110	111.35	-1.35208	0.240688	-5.61756	1.9367e-08	5.10952e-07
L2_Ctrl	AT3G24180	833.364	-0.946227	0.16851	-5.61525	1.96275e-08	5.17204e-07
L2_Ctrl	AT4G37540	992.561	-0.89273	0.158989	-5.61503	1.96525e-08	5.17241e-07
L2_Ctrl	AT4G31390	651.007	0.94444	0.168406	5.6081	2.04559e-08	5.37739e-07
L2_Ctrl	AT1G08380	42990.8	1.17558	0.209657	5.60713	2.05714e-08	5.4013e-07
L2_Ctrl	AT2G23680	91.2252	-1.62796	0.290391	-5.6061	2.06939e-08	5.42696e-07
L2_Ctrl	AT3G01540	2926	-0.968901	0.172878	-5.60454	2.08806e-08	5.46938e-07
L2_Ctrl	AT4G19700	382.03	-1.34411	0.23984	-5.60417	2.09252e-08	5.4745e-07
L2_Ctrl	AT5G13650	9965.35	0.859767	0.153453	5.60282	2.10894e-08	5.51088e-07
L2_Ctrl	AT4G26970	2070	-0.987721	0.176309	-5.60222	2.11619e-08	5.52326e-07
L2_Ctrl	AT3G21770	160.853	-1.74437	0.311484	-5.60019	2.14115e-08	5.58176e-07
L2_Ctrl	AT2G05710	5143.25	-0.95221	0.170128	-5.59703	2.1806e-08	5.67354e-07
L2_Ctrl	AT4G34790	95.0917	-1.51179	0.27011	-5.59695	2.18153e-08	5.67354e-07
L2_Ctrl	AT1G50040	56.1547	-1.85746	0.331902	-5.59642	2.18823e-08	5.68092e-07
L2_Ctrl	AT5G55450	584.269	-0.98233	0.175532	-5.59632	2.18955e-08	5.68092e-07
L2_Ctrl	AT1G03860	1911.31	-1.16622	0.208432	-5.59518	2.20388e-08	5.71133e-07
L2_Ctrl	AT2G36220	429.011	1.21887	0.217869	5.59452	2.21239e-08	5.72661e-07
L2_Ctrl	AT5G14330	72.7786	-1.66046	0.296859	-5.59343	2.22629e-08	5.75491e-07
L2_Ctrl	AT5G48230	1243.37	-0.830519	0.148486	-5.59325	2.22857e-08	5.75491e-07
L2_Ctrl	AT2G41480	27.1322	-2.407	0.430535	-5.59071	2.2614e-08	5.83281e-07
L2_Ctrl	AT3G11090	494.775	1.10404	0.197488	5.59044	2.26495e-08	5.8351e-07
L2_Ctrl	AT2G33630	644.496	-1.02628	0.183694	-5.5869	2.31164e-08	5.93447e-07
L2_Ctrl	AT4G11211	692.975	1.58926	0.284454	5.58706	2.30952e-08	5.93447e-07
L2_Ctrl	AT5G07690	171.882	1.97225	0.352994	5.58721	2.30747e-08	5.93447e-07
L2_Ctrl	AT3G26450	3392.49	-1.12181	0.200971	-5.58196	2.37821e-08	6.09822e-07
L2_Ctrl	AT1G28440	1585.28	-0.898416	0.16097	-5.58127	2.38764e-08	6.11527e-07
L2_Ctrl	AT2G48030	173.196	-1.28041	0.229523	-5.57857	2.42508e-08	6.20391e-07
L2_Ctrl	AT3G03520	185.152	-1.53921	0.276059	-5.57566	2.46595e-08	6.29376e-07
L2_Ctrl	AT3G27660	49.5805	2.02269	0.362759	5.57585	2.46321e-08	6.29376e-07
L2_Ctrl	AT5G13110	562.392	-1.01538	0.182187	-5.57331	2.49948e-08	6.37192e-07
L2_Ctrl	AT1G11740	27.8191	-2.30548	0.413803	-5.57144	2.52638e-08	6.43303e-07
L2_Ctrl	AT4G20320	178.965	1.94431	0.349203	5.56785	2.57897e-08	6.55931e-07
L2_Ctrl	AT5G20220	200.894	1.28971	0.231818	5.56344	2.64501e-08	6.7195e-07
L2_Ctrl	AT3G07700	812.964	1.1436	0.205581	5.56277	2.65524e-08	6.73169e-07
L2_Ctrl	AT5G42980	18863.1	-0.790357	0.142081	-5.56272	2.65595e-08	6.73169e-07
L2_Ctrl	AT3G28930	505.68	-1.14691	0.206221	-5.56158	2.67351e-08	6.76835e-07
L2_Ctrl	AT1G06570	847.597	1.04098	0.187197	5.56086	2.68441e-08	6.78812e-07
L2_Ctrl	AT1G07810	820.028	-0.970743	0.174592	-5.56008	2.69648e-08	6.81079e-07
L2_Ctrl	AT3G25500	729.822	-0.88127	0.158529	-5.55905	2.7125e-08	6.84337e-07
L2_Ctrl	AT4G16180	678.57	-0.997681	0.17948	-5.55874	2.71729e-08	6.84757e-07
L2_Ctrl	AT1G09620	3280.9	-0.770429	0.138626	-5.55762	2.73479e-08	6.88376e-07
L2_Ctrl	AT1G62790	481.362	-1.2653	0.227808	-5.55425	2.78814e-08	7.00999e-07
L2_Ctrl	AT3G21150	41.4613	2.32782	0.419168	5.55343	2.80111e-08	7.03455e-07
L2_Ctrl	AT3G27580	143.307	-1.31316	0.236651	-5.54895	2.87392e-08	7.20914e-07
L2_Ctrl	AT4G11240	650.258	-1.01188	0.182373	-5.54841	2.88275e-08	7.22302e-07
L2_Ctrl	AT4G19380	310.907	-1.18909	0.214489	-5.54384	2.9591e-08	7.40585e-07
L2_Ctrl	AT1G54030	907.423	-1.05617	0.190534	-5.54323	2.96949e-08	7.42339e-07
L2_Ctrl	AT1G15210	65.4052	-1.67405	0.302014	-5.54296	2.97399e-08	7.42618e-07
L2_Ctrl	AT3G59350	871.392	-1.22251	0.220618	-5.54129	3.00248e-08	7.48879e-07
L2_Ctrl	AT3G27190	162.986	-1.31635	0.23774	-5.53693	3.07811e-08	7.6687e-07
L2_Ctrl	AT5G40490	768.408	-0.954079	0.172336	-5.53617	3.09166e-08	7.69371e-07
L2_Ctrl	AT5G16910	690.165	-1.01516	0.183548	-5.53073	3.18907e-08	7.92711e-07
L2_Ctrl	AT5G63780	1712.21	1.05033	0.189925	5.53024	3.19791e-08	7.94009e-07
L2_Ctrl	AT3G01470	1504.55	-0.999594	0.18076	-5.52996	3.2031e-08	7.94398e-07
L2_Ctrl	AT5G02550	99.4726	1.55897	0.282209	5.52418	3.31022e-08	8.20036e-07
L2_Ctrl	AT3G01770	508.445	-1.11393	0.201699	-5.52273	3.33777e-08	8.25929e-07
L2_Ctrl	AT2G34750	999.218	-0.901444	0.163303	-5.52007	3.38873e-08	8.37594e-07
L2_Ctrl	AT3G25290	137.646	-1.72234	0.312084	-5.51883	3.41257e-08	8.42536e-07
L2_Ctrl	AT1G52030	60.458	2.2414	0.406157	5.51855	3.41811e-08	8.42954e-07
L2_Ctrl	AT3G01640	291.295	-1.05468	0.191213	-5.51574	3.47312e-08	8.55557e-07
L2_Ctrl	AT2G02990	73.6274	-2.12876	0.385998	-5.51494	3.48898e-08	8.585e-07
L2_Ctrl	AT3G29760	210.509	1.17897	0.213809	5.51415	3.50462e-08	8.61381e-07
L2_Ctrl	AT3G07390	1031.1	1.06149	0.192572	5.51217	3.5444e-08	8.70185e-07
L2_Ctrl	AT1G22360	1847.57	-1.37523	0.249508	-5.51176	3.55259e-08	8.71219e-07
L2_Ctrl	AT4G02200	167.932	1.13984	0.206847	5.51057	3.57665e-08	8.7614e-07
L2_Ctrl	AT1G61520	69425.6	1.22374	0.22209	5.51013	3.58579e-08	8.77397e-07
L2_Ctrl	AT5G23210	893.608	-0.955936	0.173511	-5.50936	3.60141e-08	8.80238e-07
L2_Ctrl	AT1G10657	154.798	1.49688	0.271729	5.50872	3.61443e-08	8.81963e-07
L2_Ctrl	AT3G60320	1682.77	-0.933845	0.169524	-5.50862	3.61652e-08	8.81963e-07
L2_Ctrl	AT5G65950	1187.87	-0.889951	0.161586	-5.50759	3.6377e-08	8.86144e-07
L2_Ctrl	AT1G60420	883.008	-0.979457	0.178063	-5.50063	3.78431e-08	9.20628e-07
L2_Ctrl	AT3G51430	475.118	-1.46181	0.26576	-5.50048	3.78766e-08	9.20628e-07
L2_Ctrl	AT5G41670	2303.07	-1.0998	0.19996	-5.50014	3.79499e-08	9.21388e-07
L2_Ctrl	AT5G20700	8522.37	-1.29285	0.235097	-5.4992	3.81518e-08	9.25265e-07
L2_Ctrl	AT4G38440	318.863	-1.10085	0.200278	-5.49659	3.87199e-08	9.38005e-07
L2_Ctrl	AT5G45550	500.026	-1.06472	0.193719	-5.49619	3.88077e-08	9.39095e-07
L2_Ctrl	AT5G16660	1861.1	-0.77105	0.140301	-5.4957	3.89162e-08	9.40681e-07
L2_Ctrl	AT5G23590	429.994	-0.907356	0.165142	-5.49439	3.92065e-08	9.46656e-07
L2_Ctrl	AT2G44350	1766.48	-0.903609	0.16464	-5.4884	4.05596e-08	9.78248e-07
L2_Ctrl	AT4G40090	16.6076	-2.69086	0.490635	-5.48445	4.14763e-08	9.99261e-07
L2_Ctrl	AT5G23280	940.93	-0.882325	0.160909	-5.48339	4.17253e-08	1.00415e-06
L2_Ctrl	AT5G16300	619.723	-1.01347	0.184832	-5.48317	4.17768e-08	1.00429e-06
L2_Ctrl	AT3G46790	527.281	-0.913096	0.166635	-5.4796	4.26284e-08	1.02364e-06
L2_Ctrl	AT1G10200	1352.87	-0.792104	0.14467	-5.47523	4.36947e-08	1.0481e-06
L2_Ctrl	AT1G79830	1433.39	-0.829525	0.151527	-5.47445	4.38872e-08	1.05156e-06
L2_Ctrl	AT4G28710	278.694	-1.15425	0.210875	-5.4736	4.40994e-08	1.0555e-06
L2_Ctrl	AT1G15350	395.667	-1.21713	0.222472	-5.47094	4.47657e-08	1.07028e-06
L2_Ctrl	AT2G28450	445.148	-0.946359	0.173002	-5.47022	4.49484e-08	1.07347e-06
L2_Ctrl	AT5G45650	647.215	1.41601	0.258971	5.46782	4.55592e-08	1.08688e-06
L2_Ctrl	AT5G40500	348.503	0.971355	0.17766	5.46749	4.56466e-08	1.08778e-06
L2_Ctrl	AT4G22505	3397.76	1.11095	0.203242	5.46614	4.59947e-08	1.09488e-06
L2_Ctrl	AT1G49660	1111.12	-1.05021	0.192196	-5.46428	4.64793e-08	1.10416e-06
L2_Ctrl	AT3G60520	177.693	1.17507	0.215047	5.46426	4.64853e-08	1.10416e-06
L2_Ctrl	AT5G07360	384.308	-0.967648	0.177205	-5.46061	4.74491e-08	1.12584e-06
L2_Ctrl	AT5G49330	140.355	-1.3105	0.240002	-5.46035	4.75196e-08	1.12629e-06
L2_Ctrl	AT5G13610	280.881	-1.11046	0.203382	-5.45995	4.76276e-08	1.12763e-06
L2_Ctrl	AT1G04280	624.655	-1.0833	0.19843	-5.45936	4.77846e-08	1.13013e-06
L2_Ctrl	AT2G40400	1229.37	0.842579	0.154423	5.4563	4.86172e-08	1.14858e-06
L2_Ctrl	AT1G75330	2615.12	-0.878307	0.160987	-5.45576	4.87647e-08	1.15083e-06
L2_Ctrl	AT3G08930	1090.3	-0.809979	0.148484	-5.455	4.89718e-08	1.15323e-06
L2_Ctrl	AT5G47860	590.004	-1.06026	0.194362	-5.45509	4.89491e-08	1.15323e-06
L2_Ctrl	AT1G02850	401.433	-1.56876	0.287609	-5.45448	4.91173e-08	1.15542e-06
L2_Ctrl	AT4G14040	5969.37	-1.16328	0.213484	-5.44904	5.0643e-08	1.18875e-06
L2_Ctrl	AT5G05860	374.983	-1.14162	0.209501	-5.44922	5.05901e-08	1.18875e-06
L2_Ctrl	AT4G34950	2351.93	-1.51671	0.278382	-5.4483	5.0853e-08	1.19241e-06
L2_Ctrl	AT5G16150	2821.51	-0.789919	0.144998	-5.44777	5.10045e-08	1.19468e-06
L2_Ctrl	AT1G21980	391.933	-0.991042	0.181976	-5.446	5.15163e-08	1.20538e-06
L2_Ctrl	AT3G24000	272.31	-1.30849	0.24038	-5.44342	5.22672e-08	1.22165e-06
L2_Ctrl	AT5G19820	2193.69	-0.851429	0.156475	-5.44129	5.28951e-08	1.23501e-06
L2_Ctrl	AT5G57340	124.182	1.2756	0.234515	5.43932	5.34832e-08	1.24741e-06
L2_Ctrl	AT3G23300	1148.76	-0.862716	0.158654	-5.43771	5.39709e-08	1.25745e-06
L2_Ctrl	AT1G48420	1080.17	-0.805801	0.148227	-5.43626	5.44108e-08	1.26635e-06
L2_Ctrl	AT4G21650	380.388	2.5427	0.467763	5.43588	5.45274e-08	1.26772e-06
L2_Ctrl	AT3G22740	63.8276	1.80933	0.33289	5.43523	5.47252e-08	1.27097e-06
L2_Ctrl	AT1G80480	2800.38	-0.844795	0.15548	-5.43347	5.52675e-08	1.28221e-06
L2_Ctrl	AT1G16400	473.846	-1.10013	0.202485	-5.43317	5.53611e-08	1.28302e-06
L2_Ctrl	AT1G18970	15.5421	-2.70598	0.498122	-5.43237	5.56119e-08	1.28321e-06
L2_Ctrl	AT3G60880	603.818	-0.943613	0.173707	-5.4322	5.56621e-08	1.28321e-06
L2_Ctrl	AT4G34200	3528.43	-0.930385	0.171271	-5.43225	5.56474e-08	1.28321e-06
L2_Ctrl	AT5G47250	89.7762	-1.46603	0.269853	-5.43268	5.55136e-08	1.28321e-06
L2_Ctrl	AT5G61610	30.6848	-2.38498	0.439027	-5.43242	5.55943e-08	1.28321e-06
L2_Ctrl	AT3G54590	43.7761	-2.65227	0.488388	-5.43067	5.61418e-08	1.29291e-06
L2_Ctrl	AT4G25810	124.003	-2.13989	0.394104	-5.42976	5.64288e-08	1.29816e-06
L2_Ctrl	AT4G21570	927.045	-0.959675	0.176768	-5.42901	5.66671e-08	1.30227e-06
L2_Ctrl	AT3G28940	3855.95	-1.1617	0.214003	-5.42842	5.68545e-08	1.30521e-06
L2_Ctrl	AT3G11410	296.285	1.32923	0.244895	5.42777	5.7064e-08	1.30865e-06
L2_Ctrl	AT3G24420	91.4443	-2.19572	0.404724	-5.42522	5.78818e-08	1.32602e-06
L2_Ctrl	AT1G59760	599.126	-0.912386	0.168249	-5.42282	5.86658e-08	1.34258e-06
L2_Ctrl	AT2G34420	191952	1.31611	0.242776	5.4211	5.9234e-08	1.35417e-06
L2_Ctrl	AT2G28140	60.0962	-1.64421	0.303326	-5.42061	5.93946e-08	1.35642e-06
L2_Ctrl	AT3G25860	2079.62	-0.780491	0.144112	-5.41588	6.0989e-08	1.38994e-06
L2_Ctrl	AT3G52360	366.189	1.33675	0.246819	5.41591	6.0977e-08	1.38994e-06
L2_Ctrl	AT5G57850	1061.91	-0.96244	0.177719	-5.4155	6.11161e-08	1.39139e-06
L2_Ctrl	AT4G33360	551.647	-1.06905	0.197554	-5.41141	6.25311e-08	1.42213e-06
L2_Ctrl	AT1G77550	357.481	-1.10292	0.203886	-5.40949	6.32048e-08	1.43596e-06
L2_Ctrl	AT5G01040	245.508	-1.82519	0.337672	-5.40521	6.47327e-08	1.46915e-06
L2_Ctrl	AT3G26300	938.186	-0.834868	0.154463	-5.40498	6.48143e-08	1.46948e-06
L2_Ctrl	AT3G16240	13544.6	-0.955092	0.17673	-5.40423	6.50874e-08	1.47415e-06
L2_Ctrl	AT1G48960	137.702	-1.30157	0.240955	-5.4017	6.60135e-08	1.49358e-06
L2_Ctrl	AT3G25410	767.72	0.84112	0.155767	5.39987	6.66903e-08	1.50734e-06
L2_Ctrl	AT3G01600	103.007	-2.20199	0.408021	-5.39675	6.78572e-08	1.53213e-06
L2_Ctrl	AT5G66770	522.77	-0.961401	0.178227	-5.39425	6.88086e-08	1.55202e-06
L2_Ctrl	AT4G12730	2462.73	-1.09934	0.203833	-5.39337	6.91477e-08	1.55806e-06
L2_Ctrl	AT3G16170	253.521	-1.14189	0.211751	-5.39261	6.94408e-08	1.56146e-06
L2_Ctrl	AT4G18340	112.975	-1.39533	0.258743	-5.39272	6.93995e-08	1.56146e-06
L2_Ctrl	AT1G76110	372.416	1.23494	0.229089	5.39065	7.02049e-08	1.57702e-06
L2_Ctrl	AT1G64640	370.774	-1.06252	0.197186	-5.38841	7.10818e-08	1.59509e-06
L2_Ctrl	AT1G75220	1235.14	-0.977738	0.181515	-5.38655	7.18229e-08	1.61007e-06
L2_Ctrl	AT2G05160	121.925	1.63586	0.303978	5.38151	7.38655e-08	1.65417e-06
L2_Ctrl	AT2G25640	279.235	-1.2431	0.231038	-5.3805	7.42778e-08	1.65832e-06
L2_Ctrl	AT5G46800	2410.93	1.0065	0.187056	5.38077	7.41686e-08	1.65832e-06
L2_Ctrl	AT5G54550	23.4991	-2.73488	0.508279	-5.38067	7.42105e-08	1.65832e-06
L2_Ctrl	AT5G24460	1114.9	0.871221	0.16193	5.38023	7.43909e-08	1.65915e-06
L2_Ctrl	AT5G59080	214.78	1.22561	0.227841	5.37926	7.4793e-08	1.66642e-06
L2_Ctrl	AT5G52990	111.432	-1.28914	0.239766	-5.37666	7.58792e-08	1.68891e-06
L2_Ctrl	AT4G10265	19.5731	-2.69718	0.501721	-5.37586	7.62172e-08	1.69471e-06
L2_Ctrl	AT5G65890	182.106	1.54378	0.287258	5.37419	7.69292e-08	1.70881e-06
L2_Ctrl	AT4G30500	117.88	-1.24285	0.231339	-5.37242	7.76887e-08	1.72393e-06
L2_Ctrl	AT5G11970	373.33	-1.11644	0.207848	-5.37141	7.81233e-08	1.73183e-06
L2_Ctrl	AT1G58602	1848.35	-0.983514	0.183172	-5.36935	7.90198e-08	1.74845e-06
L2_Ctrl	AT5G52310	780.079	1.47201	0.274152	5.36932	7.90328e-08	1.74845e-06
L2_Ctrl	AT3G06860	1596.87	-0.921274	0.171665	-5.3667	8.01916e-08	1.77051e-06
L2_Ctrl	AT5G43280	512.636	-0.952861	0.177547	-5.3668	8.01451e-08	1.77051e-06
L2_Ctrl	AT2G47390	2699.46	-0.814762	0.151878	-5.36457	8.11408e-08	1.78967e-06
L2_Ctrl	AT4G39710	1301.59	1.0711	0.199745	5.36233	8.21534e-08	1.81018e-06
L2_Ctrl	AT5G40670	631.527	1.01608	0.189662	5.35733	8.44604e-08	1.85915e-06
L2_Ctrl	AT4G16190	9954.25	1.04976	0.196014	5.35554	8.5299e-08	1.87572e-06
L2_Ctrl	AT5G15410	1765.05	-0.976464	0.182357	-5.35469	8.57029e-08	1.88272e-06
L2_Ctrl	AT2G22670	3133.15	1.0249	0.191448	5.35343	8.63022e-08	1.89398e-06
L2_Ctrl	AT3G58460	553.536	-1.06796	0.199558	-5.35164	8.71624e-08	1.91095e-06
L2_Ctrl	AT1G14120	87.7399	-1.6104	0.30102	-5.34983	8.80359e-08	1.92817e-06
L2_Ctrl	AT5G67380	892.783	-0.948725	0.177482	-5.34547	9.0182e-08	1.9732e-06
L2_Ctrl	AT1G06840	227.38	-1.19812	0.224214	-5.34365	9.10937e-08	1.99116e-06
L2_Ctrl	AT3G05490	480.234	-0.970663	0.18166	-5.3433	9.12687e-08	1.993e-06
L2_Ctrl	AT2G18120	62.7997	1.95888	0.36667	5.34235	9.17501e-08	2.00152e-06
L2_Ctrl	AT4G26530	13994.5	2.32186	0.434718	5.34108	9.23966e-08	2.01362e-06
L2_Ctrl	AT2G41560	2833.94	-0.861678	0.161416	-5.33824	9.38532e-08	2.04333e-06
L2_Ctrl	AT1G31350	177.178	-1.61922	0.303395	-5.337	9.44967e-08	2.05327e-06
L2_Ctrl	AT5G56280	465.602	-0.936349	0.175441	-5.33713	9.44299e-08	2.05327e-06
L2_Ctrl	AT4G34030	900.568	-0.817523	0.153245	-5.33476	9.56718e-08	2.07674e-06
L2_Ctrl	AT2G38790	77.3723	1.69856	0.31841	5.33449	9.58158e-08	2.07781e-06
L2_Ctrl	AT2G39250	105.302	1.35381	0.253834	5.33344	9.63677e-08	2.08771e-06
L2_Ctrl	AT1G60190	32.1703	2.42523	0.454809	5.33242	9.69149e-08	2.09749e-06
L2_Ctrl	AT5G06060	815.819	0.927119	0.173997	5.32837	9.90979e-08	2.14263e-06
L2_Ctrl	AT5G60640	1790.66	-0.777296	0.145902	-5.32752	9.95624e-08	2.15055e-06
L2_Ctrl	AT4G30340	274.304	-1.16333	0.218425	-5.32601	1.00395e-07	2.16639e-06
L2_Ctrl	AT2G04850	161.765	1.18924	0.223427	5.32273	1.02223e-07	2.20367e-06
L2_Ctrl	AT1G14250	139.034	1.62296	0.304954	5.32196	1.02653e-07	2.21077e-06
L2_Ctrl	AT3G16310	673.628	-1.03481	0.194464	-5.32135	1.03001e-07	2.21609e-06
L2_Ctrl	AT1G67910	188.586	-1.24547	0.234204	-5.31789	1.04976e-07	2.25415e-06
L2_Ctrl	AT3G05936	143.421	1.32689	0.249509	5.31801	1.04909e-07	2.25415e-06
L2_Ctrl	AT3G20110	17.3693	-2.54875	0.479297	-5.31769	1.05095e-07	2.2545e-06
L2_Ctrl	AT1G22882	530.59	-1.01447	0.190894	-5.31433	1.07048e-07	2.29417e-06
L2_Ctrl	AT4G00050	478.626	1.1704	0.220255	5.31382	1.0735e-07	2.29838e-06
L2_Ctrl	AT5G57123	41.0581	2.23375	0.420417	5.31318	1.07727e-07	2.3042e-06
L2_Ctrl	AT1G27300	418.673	-0.995373	0.18749	-5.30894	1.10263e-07	2.35614e-06
L2_Ctrl	AT2G17230	1070.18	-1.17546	0.221444	-5.30817	1.10732e-07	2.36386e-06
L2_Ctrl	AT3G05680	625.147	-0.836935	0.157689	-5.30749	1.11146e-07	2.36824e-06
L2_Ctrl	AT3G58750	994.875	-0.920428	0.173421	-5.30748	1.11153e-07	2.36824e-06
L2_Ctrl	AT4G15560	6391.98	0.845443	0.159315	5.30674	1.11604e-07	2.37554e-06
L2_Ctrl	AT1G70780	4075.12	-0.982803	0.185211	-5.30639	1.11819e-07	2.37782e-06
L2_Ctrl	AT4G34230	1012.25	-1.24618	0.23492	-5.30468	1.12869e-07	2.39781e-06
L2_Ctrl	AT3G26720	901.203	-0.844267	0.159179	-5.30389	1.13359e-07	2.40589e-06
L2_Ctrl	AT2G16660	694.717	-1.24875	0.235452	-5.30362	1.13529e-07	2.40716e-06
L2_Ctrl	AT1G06150	422.896	-1.01661	0.191803	-5.30032	1.15602e-07	2.44875e-06
L2_Ctrl	AT3G24550	1017.83	-0.889699	0.168085	-5.29315	1.20229e-07	2.5443e-06
L2_Ctrl	AT4G31310	516.927	1.01849	0.192437	5.29261	1.2058e-07	2.54928e-06
L2_Ctrl	AT4G13800	31.6446	2.02703	0.383047	5.29186	1.21076e-07	2.5573e-06
L2_Ctrl	AT1G07650	555.43	-1.03886	0.196604	-5.28401	1.26389e-07	2.66694e-06
L2_Ctrl	AT2G29340	1401.67	-0.949971	0.179804	-5.28336	1.26837e-07	2.67382e-06
L2_Ctrl	AT4G39950	933.449	-1.03625	0.196179	-5.28219	1.27652e-07	2.68842e-06
L2_Ctrl	AT5G52820	662.508	-0.927308	0.175683	-5.2783	1.30384e-07	2.74333e-06
L2_Ctrl	AT1G72330	551.384	-1.46754	0.278378	-5.27178	1.35111e-07	2.84004e-06
L2_Ctrl	AT3G50650	217.654	-1.20666	0.228937	-5.27071	1.35895e-07	2.8538e-06
L2_Ctrl	AT3G17020	3308.94	-0.871547	0.165466	-5.26722	1.38505e-07	2.90582e-06
L2_Ctrl	AT4G27700	1908.28	0.890508	0.169127	5.26531	1.39951e-07	2.93334e-06
L2_Ctrl	AT2G26640	635.416	-0.849309	0.161343	-5.26399	1.40964e-07	2.95177e-06
L2_Ctrl	AT1G69070	584.348	-1.06862	0.203015	-5.26375	1.41146e-07	2.95275e-06
L2_Ctrl	AT1G64550	1245.06	-0.777153	0.147686	-5.26221	1.42337e-07	2.97483e-06
L2_Ctrl	AT3G01780	792.392	-0.790985	0.150332	-5.26158	1.42825e-07	2.98218e-06
L2_Ctrl	AT4G22730	130.38	-1.46174	0.278008	-5.25792	1.45696e-07	3.03923e-06
L2_Ctrl	AT5G25265	1687.66	-0.962545	0.183147	-5.25557	1.47564e-07	3.07529e-06
L2_Ctrl	AT3G05970	940.783	-0.935038	0.17793	-5.25508	1.47957e-07	3.08053e-06
L2_Ctrl	AT2G42810	986.096	-0.771337	0.146831	-5.25323	1.49451e-07	3.1087e-06
L2_Ctrl	AT2G06520	45118.7	0.917949	0.174852	5.24985	1.52222e-07	3.16333e-06
L2_Ctrl	AT2G46720	320.735	-1.31491	0.250498	-5.24918	1.52775e-07	3.17181e-06
L2_Ctrl	AT5G63890	1164.27	-0.910491	0.173474	-5.24857	1.53287e-07	3.17943e-06
L2_Ctrl	AT4G14210	1992.81	0.786711	0.149897	5.24835	1.53471e-07	3.18025e-06
L2_Ctrl	AT5G14640	470.021	1.08981	0.207866	5.24287	1.58102e-07	3.27311e-06
L2_Ctrl	AT1G63530	56.5931	-2.05149	0.391316	-5.24254	1.58383e-07	3.27584e-06
L2_Ctrl	AT5G57480	78.1934	-1.67335	0.319226	-5.24187	1.58954e-07	3.28454e-06
L2_Ctrl	AT4G21620	4360.56	-1.16293	0.221902	-5.24072	1.5995e-07	3.30201e-06
L2_Ctrl	AT3G12820	24.5228	-2.30671	0.440176	-5.24043	1.60202e-07	3.3041e-06
L2_Ctrl	AT3G61140	722.626	-0.825956	0.157716	-5.23697	1.63238e-07	3.36356e-06
L2_Ctrl	AT3G63330	74.4327	1.64538	0.314354	5.23417	1.65726e-07	3.41162e-06
L2_Ctrl	AT1G53390	446.496	-1.02656	0.196154	-5.23342	1.66399e-07	3.42226e-06
L2_Ctrl	AT1G18330	539.401	0.986762	0.188557	5.23323	1.66577e-07	3.42272e-06
L2_Ctrl	AT1G54820	383.146	1.22691	0.234605	5.22971	1.69775e-07	3.48516e-06
L2_Ctrl	AT1G08830	410.304	-1.72308	0.329586	-5.228	1.71351e-07	3.51422e-06
L2_Ctrl	AT5G17890	500.956	-0.85707	0.16395	-5.22762	1.71705e-07	3.51819e-06
L2_Ctrl	AT2G19450	375.366	-1.07693	0.206051	-5.22653	1.72717e-07	3.53563e-06
L2_Ctrl	AT2G05380	41646.4	-1.40124	0.268114	-5.22628	1.72956e-07	3.53721e-06
L2_Ctrl	AT1G64190	1728.88	-0.848042	0.162274	-5.226	1.73217e-07	3.53755e-06
L2_Ctrl	AT5G21105	1787.2	-1.04663	0.200277	-5.22592	1.73296e-07	3.53755e-06
L2_Ctrl	AT1G15550	109.89	-1.32487	0.253553	-5.22525	1.73923e-07	3.54706e-06
L2_Ctrl	AT2G32850	646.673	-0.80913	0.154874	-5.22446	1.74668e-07	3.55856e-06
L2_Ctrl	AT5G49360	6692.59	-1.5342	0.293665	-5.2243	1.74811e-07	3.55856e-06
L2_Ctrl	AT4G32910	483.858	-0.918377	0.175838	-5.22287	1.76169e-07	3.58287e-06
L2_Ctrl	AT3G18950	78.6847	1.51408	0.289929	5.22225	1.76759e-07	3.59153e-06
L2_Ctrl	AT1G14370	168.184	-1.44198	0.276318	-5.21857	1.80311e-07	3.66031e-06
L2_Ctrl	AT1G15820	63508.2	1.14697	0.219887	5.21616	1.82672e-07	3.70482e-06
L2_Ctrl	AT1G21313	82.137	-2.05932	0.394877	-5.21509	1.8373e-07	3.72283e-06
L2_Ctrl	AT3G48140	7639.02	-0.876935	0.168159	-5.21491	1.83902e-07	3.72287e-06
L2_Ctrl	AT5G15450	2166.49	0.757137	0.145203	5.21432	1.84489e-07	3.7313e-06
L2_Ctrl	AT2G39330	63.6228	2.40965	0.462197	5.21348	1.85332e-07	3.7449e-06
L2_Ctrl	AT4G01410	324.608	-1.00697	0.193181	-5.21258	1.86231e-07	3.7596e-06
L2_Ctrl	AT3G05120	845.287	-0.855453	0.164252	-5.20817	1.90711e-07	3.8465e-06
L2_Ctrl	AT3G59020	1268.93	-0.816421	0.156926	-5.20259	1.96529e-07	3.95657e-06
L2_Ctrl	AT5G55200	303.93	-1.30429	0.250696	-5.20269	1.96425e-07	3.95657e-06
L2_Ctrl	AT5G64440	629.593	-0.872584	0.16778	-5.20075	1.98484e-07	3.99226e-06
L2_Ctrl	AT4G27130	2394.47	-1.03062	0.19818	-5.20041	1.98846e-07	3.99588e-06
L2_Ctrl	AT4G01883	433.066	1.06354	0.20457	5.19888	2.00493e-07	4.02528e-06
L2_Ctrl	AT5G23820	2999.53	-0.844469	0.162534	-5.19564	2.04018e-07	4.0923e-06
L2_Ctrl	AT1G10990	81.0381	-1.37833	0.26539	-5.19359	2.06279e-07	4.12852e-06
L2_Ctrl	AT1G67865	854.334	1.24638	0.239989	5.19349	2.06388e-07	4.12852e-06
L2_Ctrl	AT3G55440	13908.4	-0.759181	0.146171	-5.19378	2.06061e-07	4.12852e-06
L2_Ctrl	AT3G15720	154.296	-1.42981	0.275489	-5.19007	2.10211e-07	4.20115e-06
L2_Ctrl	AT1G75760	319.044	-0.995709	0.191931	-5.18784	2.12746e-07	4.24795e-06
L2_Ctrl	AT2G36580	1101.26	-0.820393	0.158166	-5.1869	2.13824e-07	4.26558e-06
L2_Ctrl	AT5G56010	6297.97	-0.974084	0.187867	-5.18497	2.16045e-07	4.30597e-06
L2_Ctrl	AT4G31180	1953.46	-0.749252	0.144526	-5.1842	2.16949e-07	4.32007e-06
L2_Ctrl	AT4G03320	127.361	-1.58737	0.306204	-5.18402	2.17158e-07	4.3203e-06
L2_Ctrl	AT5G56360	1250.62	-0.900695	0.173807	-5.18217	2.19324e-07	4.35943e-06
L2_Ctrl	AT2G42975	307.067	1.0481	0.202289	5.18123	2.20428e-07	4.37742e-06
L2_Ctrl	AT2G33060	134.678	-1.46965	0.283667	-5.1809	2.20818e-07	4.37886e-06
L2_Ctrl	AT5G11520	1542.83	-1.00614	0.194205	-5.18083	2.209e-07	4.37886e-06
L2_Ctrl	AT4G20780	173.125	-1.43123	0.27644	-5.17737	2.25036e-07	4.4568e-06
L2_Ctrl	AT2G29400	1446.46	-0.943836	0.182346	-5.17608	2.26598e-07	4.4837e-06
L2_Ctrl	AT5G42840	48.3453	-1.70328	0.329203	-5.17396	2.29189e-07	4.53088e-06
L2_Ctrl	AT3G62680	18.1552	-2.56593	0.495975	-5.1735	2.29745e-07	4.53778e-06
L2_Ctrl	AT3G26700	149.316	-1.16731	0.225686	-5.17225	2.31293e-07	4.56425e-06
L2_Ctrl	AT1G05520	569.709	-0.830687	0.160728	-5.16829	2.36246e-07	4.65779e-06
L2_Ctrl	AT5G47240	269.017	1.3269	0.256841	5.16623	2.38857e-07	4.70504e-06
L2_Ctrl	AT4G39795	19.615	2.37588	0.459939	5.16565	2.39611e-07	4.71565e-06
L2_Ctrl	AT1G03020	24.8414	2.48207	0.480594	5.16458	2.40981e-07	4.73836e-06
L2_Ctrl	AT3G27110	338.701	1.09589	0.212211	5.16415	2.41535e-07	4.745e-06
L2_Ctrl	AT4G38200	491.673	-0.846431	0.163976	-5.16191	2.44445e-07	4.79786e-06
L2_Ctrl	AT3G54650	388.08	-0.95066	0.184413	-5.15505	2.53557e-07	4.97225e-06
L2_Ctrl	AT5G04830	703.076	0.946836	0.18371	5.15397	2.55025e-07	4.99657e-06
L2_Ctrl	AT2G16950	990.374	-0.773291	0.150137	-5.15055	2.59719e-07	5.084e-06
L2_Ctrl	AT3G14920	839.781	-0.839049	0.162944	-5.1493	2.61454e-07	5.1134e-06
L2_Ctrl	AT5G45250	305.154	-1.13515	0.220504	-5.14797	2.63321e-07	5.14532e-06
L2_Ctrl	AT5G12210	733.524	-0.887992	0.172542	-5.14651	2.65372e-07	5.18078e-06
L2_Ctrl	AT1G66280	79.2087	-2.09286	0.40689	-5.14356	2.69579e-07	5.25823e-06
L2_Ctrl	AT1G14060	429.7	-1.26539	0.246092	-5.14194	2.71909e-07	5.29897e-06
L2_Ctrl	AT3G11710	2685.03	-0.781686	0.152058	-5.14072	2.73689e-07	5.32891e-06
L2_Ctrl	AT1G55190	342.113	-0.882527	0.171744	-5.13863	2.76747e-07	5.38368e-06
L2_Ctrl	AT5G60300	199.405	-1.16561	0.226865	-5.13792	2.778e-07	5.39937e-06
L2_Ctrl	AT2G46735	324.653	0.979587	0.190687	5.13714	2.78944e-07	5.41681e-06
L2_Ctrl	AT1G70770	1918.72	-0.743867	0.14488	-5.13436	2.83112e-07	5.49288e-06
L2_Ctrl	AT1G62740	838.826	-0.837915	0.16329	-5.13147	2.87492e-07	5.568e-06
L2_Ctrl	AT3G57410	1505.28	-0.852343	0.166096	-5.13163	2.87246e-07	5.568e-06
L2_Ctrl	AT4G10340	98173.7	1.10119	0.214622	5.13085	2.88431e-07	5.58125e-06
L2_Ctrl	AT3G05030	124.004	1.39839	0.272723	5.12753	2.93564e-07	5.67557e-06
L2_Ctrl	AT3G10410	2420.95	-0.869883	0.169744	-5.12469	2.98028e-07	5.75679e-06
L2_Ctrl	AT1G16390	567.782	-1.05253	0.205421	-5.12376	2.99495e-07	5.78005e-06
L2_Ctrl	AT4G24780	1701.97	1.03156	0.20135	5.12321	3.00374e-07	5.79191e-06
L2_Ctrl	AT1G07200	575.068	-0.89383	0.174555	-5.12062	3.04525e-07	5.8668e-06
L2_Ctrl	AT1G04980	271.806	-1.0038	0.196192	-5.11644	3.11362e-07	5.99324e-06
L2_Ctrl	AT4G32200	178.978	-1.22945	0.240389	-5.11439	3.14749e-07	6.05312e-06
L2_Ctrl	AT3G02580	565.16	-0.799044	0.156278	-5.11295	3.17167e-07	6.09427e-06
L2_Ctrl	AT3G60300	1185.2	-1.19217	0.233183	-5.11259	3.17774e-07	6.1006e-06
L2_Ctrl	AT1G10550	38.7449	-2.15	0.420556	-5.11227	3.1831e-07	6.10553e-06
L2_Ctrl	AT1G65870	77.4382	1.7574	0.343882	5.11048	3.21337e-07	6.15821e-06
L2_Ctrl	AT2G35040	1741.26	-0.801559	0.156886	-5.10919	3.23545e-07	6.19511e-06
L2_Ctrl	AT4G22590	210.618	-1.50089	0.293783	-5.10884	3.24143e-07	6.20114e-06
L2_Ctrl	AT3G15780	154.901	1.57782	0.308948	5.10706	3.27209e-07	6.25434e-06
L2_Ctrl	AT5G54060	24.1498	2.45521	0.480934	5.10508	3.30648e-07	6.31458e-06
L2_Ctrl	AT1G72416	194.655	-1.212	0.237521	-5.10271	3.34827e-07	6.38327e-06
L2_Ctrl	AT5G57040	2206.01	1.09016	0.213643	5.10273	3.34785e-07	6.38327e-06
L2_Ctrl	AT4G28740	930.032	1.07732	0.21115	5.10214	3.35835e-07	6.3969e-06
L2_Ctrl	AT3G06050	2047.25	-0.716308	0.140406	-5.10168	3.3666e-07	6.40706e-06
L2_Ctrl	AT4G15248	17.0706	2.52816	0.495633	5.10086	3.38113e-07	6.42914e-06
L2_Ctrl	AT1G65500	318.669	-1.6821	0.329782	-5.10065	3.38497e-07	6.43086e-06
L2_Ctrl	AT1G74920	2343.97	-0.804444	0.157803	-5.09776	3.43691e-07	6.51823e-06
L2_Ctrl	AT4G16380	1364.8	-0.791761	0.155311	-5.0979	3.4344e-07	6.51823e-06
L2_Ctrl	AT1G28320	418.168	-0.883322	0.173335	-5.09603	3.46852e-07	6.5725e-06
L2_Ctrl	AT5G62930	619.238	-1.0588	0.207845	-5.09416	3.50287e-07	6.63185e-06
L2_Ctrl	AT1G73180	469.437	-1.02513	0.201243	-5.09396	3.50656e-07	6.63311e-06
L2_Ctrl	AT2G42320	451.925	-0.914603	0.179552	-5.0938	3.50962e-07	6.63318e-06
L2_Ctrl	AT5G15810	522.506	-0.966026	0.189678	-5.09298	3.52472e-07	6.65597e-06
L2_Ctrl	AT5G27380	1678.8	-0.782099	0.153574	-5.09265	3.53095e-07	6.66201e-06
L2_Ctrl	AT2G44530	633.952	-0.852065	0.167331	-5.09209	3.54131e-07	6.67581e-06
L2_Ctrl	AT1G69220	303.765	-0.932882	0.183219	-5.09161	3.55034e-07	6.68708e-06
L2_Ctrl	AT1G19150	2264.98	1.1872	0.233196	5.09098	3.5622e-07	6.70367e-06
L2_Ctrl	AT1G06700	968.761	-0.788617	0.154986	-5.08832	3.61242e-07	6.77491e-06
L2_Ctrl	AT2G31660	1294.47	-0.91019	0.178874	-5.08844	3.61016e-07	6.77491e-06
L2_Ctrl	AT2G34340	66.6544	-1.47047	0.288971	-5.08863	3.60664e-07	6.77491e-06
L2_Ctrl	AT5G09890	458.144	-0.991639	0.194869	-5.08874	3.60447e-07	6.77491e-06
L2_Ctrl	AT4G04293	25.9541	-2.27484	0.447137	-5.08757	3.62683e-07	6.79613e-06
L2_Ctrl	AT1G53440	401.612	-1.12031	0.220244	-5.0867	3.64348e-07	6.82149e-06
L2_Ctrl	AT2G34860	2947.98	0.904704	0.17798	5.08318	3.71162e-07	6.94313e-06
L2_Ctrl	AT4G14090	85.3297	1.80671	0.355466	5.08266	3.72178e-07	6.9562e-06
L2_Ctrl	AT5G60800	186.579	-1.15121	0.226529	-5.08196	3.73566e-07	6.97619e-06
L2_Ctrl	AT2G43010	551.262	0.821045	0.161571	5.08162	3.74222e-07	6.9825e-06
L2_Ctrl	AT5G60270	258.397	-1.31888	0.259582	-5.08079	3.75876e-07	7.0074e-06
L2_Ctrl	AT1G29470	3346.68	-0.825802	0.162558	-5.08003	3.77371e-07	7.02455e-06
L2_Ctrl	AT1G78860	140.091	-1.4318	0.281851	-5.08	3.77437e-07	7.02455e-06
L2_Ctrl	AT2G04110	297.133	1.03298	0.203356	5.07966	3.78117e-07	7.02528e-06
L2_Ctrl	AT4G15260	263.257	-0.983324	0.193575	-5.0798	3.77824e-07	7.02528e-06
L2_Ctrl	AT3G13990	922.275	-0.769638	0.15154	-5.07879	3.79846e-07	7.04664e-06
L2_Ctrl	AT3G17050	412.071	-2.45957	0.484286	-5.07876	3.79909e-07	7.04664e-06
L2_Ctrl	AT5G13240	417.915	-0.935427	0.1842	-5.07833	3.80766e-07	7.05656e-06
L2_Ctrl	AT5G37360	1257.65	0.90315	0.177865	5.07772	3.82e-07	7.07345e-06
L2_Ctrl	AT1G09740	354.458	-1.38433	0.272806	-5.07442	3.88673e-07	7.19094e-06
L2_Ctrl	AT3G26220	542.449	-1.51185	0.298069	-5.07214	3.9336e-07	7.27152e-06
L2_Ctrl	AT2G42600	6685.36	0.962835	0.189854	5.07144	3.94817e-07	7.29232e-06
L2_Ctrl	AT2G46100	649.789	1.08424	0.213946	5.06782	4.02389e-07	7.42592e-06
L2_Ctrl	AT5G05590	169.994	-1.11635	0.220437	-5.06427	4.09963e-07	7.55932e-06
L2_Ctrl	AT5G11810	435.503	-0.87437	0.172769	-5.06092	4.17236e-07	7.68696e-06
L2_Ctrl	AT1G28010	255.608	-1.36554	0.26986	-5.06017	4.18889e-07	7.71093e-06
L2_Ctrl	AT1G51650	3930.26	-0.752378	0.148765	-5.0575	4.24788e-07	7.81296e-06
L2_Ctrl	AT2G38310	3975.3	-0.816918	0.16167	-5.05299	4.34955e-07	7.99326e-06
L2_Ctrl	AT1G02640	489.93	-1.2441	0.246314	-5.0509	4.39733e-07	8.07429e-06
L2_Ctrl	AT1G15980	3595	0.963534	0.190932	5.04649	4.50006e-07	8.24928e-06
L2_Ctrl	AT3G21710	21.2839	-2.18053	0.432089	-5.04648	4.50016e-07	8.24928e-06
L2_Ctrl	AT5G48010	36.7107	-2.07065	0.410389	-5.04559	4.52126e-07	8.28105e-06
L2_Ctrl	AT2G03310	724.746	0.915735	0.181505	5.04525	4.52935e-07	8.28894e-06
L2_Ctrl	AT2G42490	1489.17	-0.704885	0.139755	-5.04372	4.56578e-07	8.34864e-06
L2_Ctrl	AT4G02520	5659.21	-1.15442	0.228985	-5.04148	4.61949e-07	8.43981e-06
L2_Ctrl	AT2G36145	2941.75	1.03344	0.205058	5.03976	4.66114e-07	8.50881e-06
L2_Ctrl	AT1G49540	256.475	-1.10643	0.219784	-5.03416	4.79941e-07	8.75394e-06
L2_Ctrl	AT2G19310	1430.57	-0.925291	0.183874	-5.03221	4.84858e-07	8.83627e-06
L2_Ctrl	AT5G18340	41.6629	-1.79622	0.357099	-5.03002	4.90432e-07	8.93042e-06
L2_Ctrl	AT5G57870	3643.27	-0.757189	0.15054	-5.02983	4.90915e-07	8.9318e-06
L2_Ctrl	AT3G09300	871.555	-0.762618	0.151669	-5.02818	4.95168e-07	9.00171e-06
L2_Ctrl	AT4G26010	19.9583	-2.56871	0.510882	-5.028	4.95635e-07	9.00273e-06
L2_Ctrl	AT5G07680	54.7175	-1.93524	0.385034	-5.02615	5.0043e-07	9.0823e-06
L2_Ctrl	AT1G28610	268.893	1.22708	0.244265	5.02355	5.07238e-07	9.19825e-06
L2_Ctrl	AT2G42580	752.731	-0.952084	0.189589	-5.02184	5.11777e-07	9.27289e-06
L2_Ctrl	AT2G21390	2804.53	-0.754251	0.150223	-5.02086	5.14412e-07	9.31294e-06
L2_Ctrl	AT5G12950	1522.65	-1.08515	0.216171	-5.01989	5.17016e-07	9.35236e-06
L2_Ctrl	AT4G00950	264.657	-1.00266	0.199896	-5.0159	5.27859e-07	9.54062e-06
L2_Ctrl	AT5G66080	103.89	1.70866	0.340882	5.01248	5.37343e-07	9.70405e-06
L2_Ctrl	AT2G47520	35.8961	-2.44252	0.487335	-5.01201	5.38655e-07	9.71973e-06
L2_Ctrl	AT4G18910	311.459	-1.06201	0.211914	-5.01155	5.39941e-07	9.73492e-06
L2_Ctrl	AT5G58620	345.325	-1.24261	0.24803	-5.00991	5.44561e-07	9.81015e-06
L2_Ctrl	AT1G22750	667.927	1.01057	0.201818	5.00731	5.5195e-07	9.9351e-06
L2_Ctrl	AT4G12880	1362.72	-0.948736	0.189509	-5.00628	5.5491e-07	9.98019e-06
L2_Ctrl	AT2G41290	130.81	1.31379	0.262441	5.00605	5.55581e-07	9.98407e-06
L2_Ctrl	AT2G17550	201.898	-1.29308	0.258314	-5.00586	5.56132e-07	9.98577e-06
L2_Ctrl	AT4G31990	2981.43	-0.723935	0.144622	-5.00569	5.56614e-07	9.98626e-06
L2_Ctrl	AT4G37070	33.6737	-2.05772	0.411264	-5.0034	5.63265e-07	1.00973e-05
L2_Ctrl	AT3G11110	83.7765	1.40483	0.280859	5.00189	5.67709e-07	1.01604e-05
L2_Ctrl	AT3G14840	1386.7	-0.990545	0.198032	-5.00195	5.6753e-07	1.01604e-05
L2_Ctrl	AT1G73200	405.119	-0.878987	0.175756	-5.00117	5.6983e-07	1.019e-05
L2_Ctrl	AT5G51200	849.872	-0.742925	0.148615	-4.99899	5.76306e-07	1.02974e-05
L2_Ctrl	AT2G39750	587.653	-0.886574	0.177365	-4.99859	5.77506e-07	1.03105e-05
L2_Ctrl	AT4G38210	106.699	-1.24218	0.248562	-4.99747	5.80861e-07	1.03619e-05
L2_Ctrl	AT3G57420	427.629	-0.949314	0.189988	-4.9967	5.83185e-07	1.03949e-05
L2_Ctrl	AT2G34490	746.807	-1.02111	0.204377	-4.99621	5.84671e-07	1.04129e-05
L2_Ctrl	AT1G21590	713.614	0.81294	0.162729	4.99567	5.86316e-07	1.04338e-05
L2_Ctrl	AT1G77080	360.285	0.879252	0.176069	4.99379	5.92057e-07	1.05167e-05
L2_Ctrl	AT2G43535	610.693	-1.03998	0.208259	-4.99367	5.92417e-07	1.05167e-05
L2_Ctrl	AT5G13270	197.009	-1.04796	0.209854	-4.99374	5.92208e-07	1.05167e-05
L2_Ctrl	AT2G32160	56.4788	1.56365	0.313332	4.99038	6.02603e-07	1.06889e-05
L2_Ctrl	AT1G54040	232.459	1.42109	0.284883	4.98832	6.09072e-07	1.07949e-05
L2_Ctrl	AT2G34590	2491.01	-0.75548	0.151487	-4.98709	6.1294e-07	1.08547e-05
L2_Ctrl	AT1G26665	640.22	-1.20851	0.242345	-4.98672	6.1414e-07	1.08672e-05
L2_Ctrl	AT5G67330	1394.57	-0.977189	0.195999	-4.98568	6.17428e-07	1.09165e-05
L2_Ctrl	AT1G74470	26415.7	0.890215	0.178573	4.98516	6.19118e-07	1.09376e-05
L2_Ctrl	AT3G11130	3648.92	-0.806286	0.161766	-4.98426	6.21986e-07	1.09794e-05
L2_Ctrl	AT3G10030	320.732	-0.921372	0.184888	-4.98341	6.2473e-07	1.1019e-05
L2_Ctrl	AT2G03350	589.744	-0.790696	0.158685	-4.9828	6.26712e-07	1.1045e-05
L2_Ctrl	AT5G24570	734.699	-1.0803	0.216953	-4.97942	6.37739e-07	1.12304e-05
L2_Ctrl	AT5G35460	522.508	1.12516	0.22598	4.97902	6.39075e-07	1.12448e-05
L2_Ctrl	AT3G50820	23758.8	0.90999	0.182785	4.97846	6.40919e-07	1.12682e-05
L2_Ctrl	AT3G16760	729.592	-0.763136	0.15332	-4.9774	6.44445e-07	1.13212e-05
L2_Ctrl	AT5G01870	244.765	1.15806	0.232692	4.97682	6.46375e-07	1.1346e-05
L2_Ctrl	AT4G11320	1083.28	-1.32254	0.265935	-4.97315	6.58734e-07	1.15537e-05
L2_Ctrl	AT3G22960	5752.04	-0.79091	0.159105	-4.971	6.66096e-07	1.16735e-05
L2_Ctrl	AT4G00900	363.197	-1.12973	0.227288	-4.97048	6.67874e-07	1.16953e-05
L2_Ctrl	AT5G24770	578.032	2.45977	0.494932	4.96992	6.6982e-07	1.172e-05
L2_Ctrl	AT3G58200	58.1714	-1.72207	0.346731	-4.96658	6.81454e-07	1.1914e-05
L2_Ctrl	AT5G20080	1461.82	-0.791685	0.159437	-4.96549	6.85286e-07	1.19715e-05
L2_Ctrl	AT5G64740	2984.87	-0.779922	0.157093	-4.96473	6.87976e-07	1.20089e-05
L2_Ctrl	AT2G37110	1292.43	-0.761493	0.153441	-4.96277	6.94949e-07	1.2121e-05
L2_Ctrl	AT2G19860	514.711	-0.838026	0.168875	-4.9624	6.96259e-07	1.21342e-05
L2_Ctrl	AT5G61810	444.961	0.946197	0.1907	4.96169	6.98808e-07	1.21689e-05
L2_Ctrl	AT1G64900	2242.14	1.07487	0.216674	4.96078	7.02096e-07	1.22165e-05
L2_Ctrl	AT5G36920	54.7313	-1.77329	0.357519	-4.95998	7.0501e-07	1.22575e-05
L2_Ctrl	AT1G44350	147.834	-1.41623	0.285556	-4.95954	7.06593e-07	1.22655e-05
L2_Ctrl	AT1G49160	124.99	-1.46887	0.296166	-4.9596	7.06381e-07	1.22655e-05
L2_Ctrl	AT1G63260	176.301	-1.04742	0.21132	-4.95658	7.17457e-07	1.24345e-05
L2_Ctrl	AT1G79510	948.231	0.804799	0.162375	4.95642	7.18031e-07	1.24345e-05
L2_Ctrl	AT4G31940	21.2863	-2.5896	0.52246	-4.95656	7.17531e-07	1.24345e-05
L2_Ctrl	AT1G61850	310.313	-0.935879	0.188892	-4.95458	7.24871e-07	1.25431e-05
L2_Ctrl	AT2G34900	432.325	-1.00451	0.202798	-4.95327	7.29784e-07	1.26181e-05
L2_Ctrl	AT1G29940	513.297	-1.0719	0.216462	-4.95189	7.34948e-07	1.26974e-05
L2_Ctrl	AT2G26240	612.157	-0.805968	0.162796	-4.95078	7.39167e-07	1.27602e-05
L2_Ctrl	AT1G07750	510.178	-0.836203	0.168976	-4.94865	7.47291e-07	1.28903e-05
L2_Ctrl	AT4G09420	206.202	-1.66162	0.335834	-4.94774	7.50792e-07	1.2935e-05
L2_Ctrl	AT5G17780	115.637	1.62003	0.327433	4.94767	7.51063e-07	1.2935e-05
L2_Ctrl	AT4G24510	1327.34	-1.07096	0.216471	-4.94736	7.52278e-07	1.29458e-05
L2_Ctrl	AT2G21330	22997.4	1.0147	0.205118	4.94691	7.54004e-07	1.29653e-05
L2_Ctrl	AT2G31200	830.68	-0.83759	0.169372	-4.94526	7.60415e-07	1.30613e-05
L2_Ctrl	AT5G07571	24.3501	-2.09986	0.424628	-4.94517	7.60776e-07	1.30613e-05
L2_Ctrl	AT5G43750	2549.74	0.815339	0.164954	4.94284	7.69946e-07	1.32084e-05
L2_Ctrl	AT4G32340	3585.43	-0.98201	0.198737	-4.94124	7.7626e-07	1.33063e-05
L2_Ctrl	AT1G61100	698.953	-0.894058	0.180962	-4.94059	7.78876e-07	1.33407e-05
L2_Ctrl	AT5G03350	243.18	2.43266	0.492589	4.93851	7.87204e-07	1.34728e-05
L2_Ctrl	AT3G61880	40.2305	1.90037	0.384997	4.93608	7.97102e-07	1.36316e-05
L2_Ctrl	AT2G36950	1157.96	-0.92072	0.186543	-4.9357	7.98622e-07	1.36469e-05
L2_Ctrl	AT3G05640	131.025	1.71562	0.34766	4.93476	8.02501e-07	1.37025e-05
L2_Ctrl	AT1G23310	31710.7	0.921109	0.186816	4.93057	8.19904e-07	1.39888e-05
L2_Ctrl	AT5G36790	2810.82	0.814936	0.165336	4.92897	8.26641e-07	1.40928e-05
L2_Ctrl	AT1G75130	438.518	-0.819277	0.166276	-4.92721	8.34119e-07	1.42092e-05
L2_Ctrl	AT4G35230	1226.97	-0.83172	0.168879	-4.92495	8.43811e-07	1.43631e-05
L2_Ctrl	AT1G54000	198.236	-1.62477	0.330403	-4.91753	8.76432e-07	1.49031e-05
L2_Ctrl	AT4G37680	531.825	0.977816	0.198847	4.91743	8.76891e-07	1.49031e-05
L2_Ctrl	AT1G06080	225.288	2.36377	0.480796	4.91636	8.81672e-07	1.49727e-05
L2_Ctrl	AT3G21420	119.681	-1.3061	0.265729	-4.91514	8.87176e-07	1.50545e-05
L2_Ctrl	AT2G27290	1979.68	0.834073	0.169768	4.913	8.96916e-07	1.5208e-05
L2_Ctrl	AT5G26360	2979.89	-0.708878	0.144451	-4.9074	9.22901e-07	1.56365e-05
L2_Ctrl	AT5G17670	641.397	1.08546	0.221204	4.90706	9.24521e-07	1.56398e-05
L2_Ctrl	AT5G51020	1136.77	0.850622	0.173346	4.90708	9.24412e-07	1.56398e-05
L2_Ctrl	AT1G27730	151.257	1.5243	0.310728	4.90558	9.31507e-07	1.57458e-05
L2_Ctrl	AT1G17500	313.668	-1.00196	0.204268	-4.90512	9.33684e-07	1.57705e-05
L2_Ctrl	AT4G24350	586.034	0.837532	0.170822	4.90297	9.44003e-07	1.59325e-05
L2_Ctrl	AT3G01500	70009.8	1.22427	0.249733	4.9023	9.47213e-07	1.59744e-05
L2_Ctrl	AT2G32960	107.561	-1.27739	0.260675	-4.90031	9.56875e-07	1.61249e-05
L2_Ctrl	AT1G79550	5996.06	-0.725635	0.148101	-4.89961	9.6027e-07	1.61697e-05
L2_Ctrl	AT2G34357	758.103	-0.954118	0.194742	-4.8994	9.61292e-07	1.61745e-05
L2_Ctrl	AT1G23960	741.753	-0.79192	0.161643	-4.89918	9.62353e-07	1.61799e-05
L2_Ctrl	AT4G35790	1379.19	-0.811099	0.165581	-4.89851	9.65681e-07	1.62234e-05
L2_Ctrl	AT5G06790	253.094	1.20377	0.245784	4.89766	9.6985e-07	1.6281e-05
L2_Ctrl	AT2G33150	5119.14	-0.794494	0.162256	-4.89654	9.75406e-07	1.63618e-05
L2_Ctrl	AT2G44210	1535.22	-0.730941	0.1493	-4.8958	9.79085e-07	1.64109e-05
L2_Ctrl	AT1G58440	592.402	-0.842336	0.172145	-4.89316	9.9228e-07	1.66194e-05
L2_Ctrl	AT1G63580	12.3346	2.46039	0.502864	4.89275	9.94347e-07	1.66413e-05
L2_Ctrl	AT5G23510	290.056	-1.24316	0.254163	-4.8912	1.00222e-06	1.67602e-05
L2_Ctrl	AT2G34500	34.7911	-1.99568	0.408061	-4.89066	1.005e-06	1.67939e-05
L2_Ctrl	AT5G57170	926.589	0.770871	0.157681	4.88879	1.01458e-06	1.6941e-05
L2_Ctrl	AT3G13130	16.027	2.43525	0.4982	4.88811	1.0181e-06	1.69869e-05
L2_Ctrl	AT3G02830	848.87	0.952007	0.194844	4.886	1.02907e-06	1.71569e-05
L2_Ctrl	AT4G36910	535.222	-0.910018	0.186346	-4.88348	1.04227e-06	1.73638e-05
L2_Ctrl	AT1G54340	598.683	-0.896826	0.183695	-4.88215	1.04933e-06	1.74681e-05
L2_Ctrl	AT2G01590	818.393	1.02076	0.209152	4.88045	1.05842e-06	1.7606e-05
L2_Ctrl	AT3G58150	142.295	-2.57171	0.527037	-4.87956	1.06325e-06	1.7673e-05
L2_Ctrl	AT1G70990	23.0233	-2.0795	0.42641	-4.87677	1.07838e-06	1.79109e-05
L2_Ctrl	AT1G12200	293.333	-1.17235	0.240423	-4.8762	1.08149e-06	1.7949e-05
L2_Ctrl	AT4G33420	134.807	-1.50737	0.309158	-4.87572	1.08411e-06	1.79788e-05
L2_Ctrl	AT1G80560	828.411	-0.797444	0.163582	-4.8749	1.08864e-06	1.80403e-05
L2_Ctrl	AT3G58010	565.438	-0.81297	0.166811	-4.87361	1.09576e-06	1.81447e-05
L2_Ctrl	AT2G18650	84.4788	-1.2716	0.260965	-4.8727	1.10085e-06	1.82151e-05
L2_Ctrl	AT4G12770	506.964	-0.804803	0.165171	-4.87255	1.10168e-06	1.82151e-05
L2_Ctrl	AT3G10420	938.87	1.14116	0.234211	4.87237	1.10267e-06	1.82178e-05
L2_Ctrl	AT1G78070	159.463	1.19613	0.245581	4.87063	1.11244e-06	1.83654e-05
L2_Ctrl	AT3G55710	291.465	1.33378	0.27385	4.87046	1.1134e-06	1.83674e-05
L2_Ctrl	AT3G58790	150.748	-1.04807	0.215266	-4.8687	1.12334e-06	1.85173e-05
L2_Ctrl	AT1G64660	253.818	1.20967	0.248493	4.86804	1.12708e-06	1.85651e-05
L2_Ctrl	AT3G59780	2209.61	0.802346	0.164835	4.86758	1.12975e-06	1.8595e-05
L2_Ctrl	AT5G13400	468.214	-0.99882	0.205228	-4.86687	1.13378e-06	1.86474e-05
L2_Ctrl	AT5G54380	1006.84	-0.875941	0.180014	-4.86597	1.13897e-06	1.87187e-05
L2_Ctrl	AT1G79670	405.964	-0.911019	0.187333	-4.86309	1.15567e-06	1.89731e-05
L2_Ctrl	AT5G01740	233.125	-1.06279	0.218552	-4.86286	1.15704e-06	1.89731e-05
L2_Ctrl	AT5G43060	1663.88	-0.998384	0.205306	-4.86291	1.15673e-06	1.89731e-05
L2_Ctrl	AT5G57490	1041.36	-0.747099	0.153647	-4.86245	1.15941e-06	1.89976e-05
L2_Ctrl	AT3G15290	425.942	-0.933772	0.19209	-4.86111	1.1673e-06	1.90984e-05
L2_Ctrl	AT5G01880	132.422	1.34869	0.277438	4.86124	1.16654e-06	1.90984e-05
L2_Ctrl	AT1G22890	786.951	-1.39761	0.287553	-4.86035	1.1718e-06	1.91578e-05
L2_Ctrl	AT1G14620	426.654	-1.02881	0.211822	-4.85695	1.19207e-06	1.94746e-05
L2_Ctrl	AT4G36920	339.85	-0.996752	0.205263	-4.85597	1.19798e-06	1.95566e-05
L2_Ctrl	AT3G01280	4030.08	-0.700137	0.144206	-4.85511	1.20321e-06	1.96274e-05
L2_Ctrl	AT4G20890	3030.36	-0.833481	0.171683	-4.85478	1.20522e-06	1.96456e-05
L2_Ctrl	AT5G62530	1308.3	-0.931138	0.191817	-4.8543	1.20815e-06	1.96786e-05
L2_Ctrl	AT4G00390	27.66	-1.94178	0.400045	-4.8539	1.21055e-06	1.97031e-05
L2_Ctrl	AT2G32090	538.031	0.893499	0.184148	4.85207	1.22178e-06	1.98711e-05
L2_Ctrl	AT2G37250	1115.73	-0.814941	0.167969	-4.85173	1.22389e-06	1.98906e-05
L2_Ctrl	AT3G62360	916.063	-0.783269	0.161457	-4.85125	1.22685e-06	1.9924e-05
L2_Ctrl	AT3G58610	12560.1	-0.719212	0.148311	-4.84936	1.23859e-06	2.00999e-05
L2_Ctrl	AT1G04530	967.96	0.797321	0.164429	4.84901	1.24077e-06	2.01203e-05
L2_Ctrl	AT1G05380	856.173	-0.714134	0.147293	-4.8484	1.24458e-06	2.01672e-05
L2_Ctrl	AT3G55620	1509.11	-0.876392	0.180778	-4.8479	1.24778e-06	2.02041e-05
L2_Ctrl	AT1G76150	611.364	-0.854124	0.176205	-4.84734	1.25126e-06	2.02455e-05
L2_Ctrl	AT4G26910	868.84	-0.802354	0.165587	-4.84553	1.26276e-06	2.04164e-05
L2_Ctrl	AT2G33040	5426.4	-0.710332	0.146605	-4.84521	1.26479e-06	2.04342e-05
L2_Ctrl	AT1G49600	2434.29	-0.802433	0.165652	-4.8441	1.27189e-06	2.05338e-05
L2_Ctrl	AT5G05600	204.317	-1.47745	0.305035	-4.84353	1.27553e-06	2.05774e-05
L2_Ctrl	AT3G04880	803.505	-0.793002	0.163752	-4.8427	1.28088e-06	2.06486e-05
L2_Ctrl	AT3G06850	539.784	-1.00804	0.208174	-4.84228	1.28361e-06	2.06773e-05
L2_Ctrl	AT2G42530	524.844	2.24275	0.463205	4.84182	1.28654e-06	2.07094e-05
L2_Ctrl	AT1G12900	25117.8	0.865853	0.178842	4.84145	1.28895e-06	2.07329e-05
L2_Ctrl	AT1G20470	66.5072	1.7376	0.358936	4.84096	1.29211e-06	2.07684e-05
L2_Ctrl	AT1G49240	4511.45	-0.821262	0.169728	-4.8387	1.30689e-06	2.09907e-05
L2_Ctrl	AT2G47870	13.2177	2.35926	0.487897	4.83558	1.32755e-06	2.13069e-05
L2_Ctrl	AT2G45030	639.403	-0.893688	0.184843	-4.83485	1.33248e-06	2.13704e-05
L2_Ctrl	AT3G17040	1060.07	0.812428	0.168043	4.83465	1.33382e-06	2.13763e-05
L2_Ctrl	AT1G02205	492.677	1.05636	0.218517	4.83424	1.33654e-06	2.14041e-05
L2_Ctrl	AT2G46450	438.024	0.924234	0.191204	4.83376	1.33977e-06	2.14402e-05
L2_Ctrl	AT2G05540	3732.27	-1.3559	0.280593	-4.83227	1.34988e-06	2.15862e-05
L2_Ctrl	AT4G18970	1485.03	0.942366	0.195024	4.83205	1.35132e-06	2.15936e-05
L2_Ctrl	AT2G26750	17.2039	2.31464	0.479072	4.8315	1.35506e-06	2.16375e-05
L2_Ctrl	AT4G37520	1718	-2.27357	0.470749	-4.82968	1.36755e-06	2.18211e-05
L2_Ctrl	AT1G61900	652.257	-0.824927	0.170937	-4.82592	1.39361e-06	2.22207e-05
L2_Ctrl	AT4G37409	43.503	-1.9524	0.404769	-4.82349	1.41065e-06	2.24638e-05
L2_Ctrl	AT5G66400	2553.74	2.54727	0.528099	4.82346	1.4109e-06	2.24638e-05
L2_Ctrl	AT3G22850	706.525	-1.00449	0.208383	-4.82041	1.43266e-06	2.27937e-05
L2_Ctrl	AT2G27580	383.681	-1.02724	0.213124	-4.81989	1.43636e-06	2.2836e-05
L2_Ctrl	AT2G29500	154.585	-1.37082	0.284506	-4.81823	1.44838e-06	2.30104e-05
L2_Ctrl	AT5G19220	2556.75	0.863338	0.179274	4.81574	1.46656e-06	2.32824e-05
L2_Ctrl	AT4G30550	596.185	-0.888494	0.184523	-4.81509	1.47136e-06	2.33415e-05
L2_Ctrl	AT4G13010	1282.37	0.865145	0.179777	4.81232	1.49185e-06	2.36495e-05
L2_Ctrl	AT1G67560	555.101	-1.03026	0.214145	-4.81106	1.50131e-06	2.37824e-05
L2_Ctrl	AT1G73240	302.301	-0.964124	0.200413	-4.81069	1.50409e-06	2.38092e-05
L2_Ctrl	AT3G28570	15.9069	-2.36578	0.491875	-4.80972	1.51143e-06	2.39056e-05
L2_Ctrl	AT3G58030	1010.41	-0.852946	0.177343	-4.80959	1.51237e-06	2.39056e-05
L2_Ctrl	AT3G01180	800.799	0.721101	0.149956	4.80874	1.51883e-06	2.39904e-05
L2_Ctrl	AT1G72810	509.465	-0.947372	0.197034	-4.80816	1.52329e-06	2.40437e-05
L2_Ctrl	AT5G47810	234.801	-1.18818	0.24728	-4.805	1.54753e-06	2.44087e-05
L2_Ctrl	AT5G16070	900.074	-0.827886	0.172326	-4.80418	1.55385e-06	2.44907e-05
L2_Ctrl	AT1G27980	414.276	-1.36564	0.284281	-4.80384	1.55651e-06	2.4515e-05
L2_Ctrl	AT5G35732	98.4493	-1.36622	0.284433	-4.80332	1.56052e-06	2.45606e-05
L2_Ctrl	AT3G17240	1863.22	-0.750636	0.156347	-4.80108	1.57813e-06	2.48198e-05
L2_Ctrl	AT1G06720	450.199	-1.17005	0.243791	-4.79941	1.59136e-06	2.49891e-05
L2_Ctrl	AT3G17390	13267.3	-0.763313	0.159052	-4.79914	1.59345e-06	2.49891e-05
L2_Ctrl	AT5G43170	62.6743	-1.59846	0.333065	-4.79922	1.59282e-06	2.49891e-05
L2_Ctrl	AT5G62190	4333.66	-0.9011	0.187753	-4.79939	1.59147e-06	2.49891e-05
L2_Ctrl	AT5G23750	110.77	1.28749	0.268582	4.79365	1.63775e-06	2.56655e-05
L2_Ctrl	AT1G78920	1254.08	-0.726717	0.151704	-4.79037	1.66475e-06	2.607e-05
L2_Ctrl	AT4G37800	5521.76	-0.692295	0.144532	-4.7899	1.66868e-06	2.61129e-05
L2_Ctrl	AT3G15760	148.179	1.05748	0.220826	4.78873	1.67838e-06	2.6246e-05
L2_Ctrl	AT1G72160	2015.25	-1.00628	0.210234	-4.78648	1.69729e-06	2.65227e-05
L2_Ctrl	AT3G13450	430.082	-1.13059	0.236348	-4.78359	1.72194e-06	2.68887e-05
L2_Ctrl	AT1G19330	148.86	1.10629	0.231302	4.7829	1.72782e-06	2.69613e-05
L2_Ctrl	AT1G04570	30.6127	1.8294	0.3825	4.78274	1.72922e-06	2.6964e-05
L2_Ctrl	AT3G49310	224.922	-0.94538	0.197697	-4.78195	1.73599e-06	2.70504e-05
L2_Ctrl	AT1G42440	696.632	-0.967684	0.202378	-4.78156	1.73939e-06	2.70827e-05
L2_Ctrl	AT4G00330	586.236	-0.966628	0.202163	-4.78143	1.74053e-06	2.70827e-05
L2_Ctrl	AT2G26980	856.096	-0.965712	0.201989	-4.78101	1.74413e-06	2.71194e-05
L2_Ctrl	AT1G80760	83.3854	1.45514	0.304418	4.78007	1.75236e-06	2.7228e-05
L2_Ctrl	AT5G23060	7238.29	0.829562	0.173634	4.77764	1.77362e-06	2.75388e-05
L2_Ctrl	AT4G33550	67.3143	1.96995	0.412377	4.77706	1.77876e-06	2.75992e-05
L2_Ctrl	AT4G14710	1849.99	-0.769872	0.161213	-4.77551	1.79251e-06	2.77928e-05
L2_Ctrl	AT1G58110	752.357	-0.773527	0.161991	-4.77512	1.79602e-06	2.78079e-05
L2_Ctrl	AT5G04910	238.84	-1.00279	0.210002	-4.77514	1.79582e-06	2.78079e-05
L2_Ctrl	AT3G20920	613.911	-0.751734	0.157542	-4.77164	1.8273e-06	2.82722e-05
L2_Ctrl	AT1G72910	115.836	1.3457	0.282094	4.7704	1.83859e-06	2.84269e-05
L2_Ctrl	AT1G67120	293.015	-1.32926	0.278686	-4.76975	1.84454e-06	2.84988e-05
L2_Ctrl	AT5G46110	21314.5	0.807206	0.169305	4.76777	1.86278e-06	2.87603e-05
L2_Ctrl	AT4G11850	416.362	-0.892681	0.18724	-4.76756	1.86466e-06	2.87691e-05
L2_Ctrl	AT2G36100	16.0618	-2.26993	0.476159	-4.76716	1.86844e-06	2.88071e-05
L2_Ctrl	AT5G52100	555.309	0.844536	0.177233	4.76512	1.88745e-06	2.90797e-05
L2_Ctrl	AT1G34430	3034.7	-0.781392	0.164053	-4.76305	1.9069e-06	2.93588e-05
L2_Ctrl	AT1G71340	212.9	1.09935	0.230867	4.76185	1.91828e-06	2.95132e-05
L2_Ctrl	AT5G14780	7019.61	-1.15889	0.243488	-4.75954	1.94035e-06	2.98318e-05
L2_Ctrl	AT5G65270	546.692	-0.757385	0.159208	-4.75721	1.96284e-06	3.01566e-05
L2_Ctrl	AT5G10300	74.6249	-1.31222	0.275872	-4.75662	1.96866e-06	3.02247e-05
L2_Ctrl	AT5G01595	156.99	-1.02104	0.214758	-4.7544	1.99041e-06	3.05373e-05
L2_Ctrl	AT3G50900	221.987	-1.21422	0.255424	-4.75375	1.99679e-06	3.06137e-05
L2_Ctrl	AT5G42540	1009.3	-0.756776	0.159232	-4.75266	2.00754e-06	3.07571e-05
L2_Ctrl	AT1G31850	1318.06	-0.71477	0.150461	-4.75053	2.0288e-06	3.1061e-05
L2_Ctrl	AT4G29010	2248.96	-0.756031	0.159167	-4.74994	2.03482e-06	3.11315e-05
L2_Ctrl	AT1G21065	1383.16	0.727729	0.153228	4.74931	2.04113e-06	3.12062e-05
L2_Ctrl	AT5G08050	3577.73	0.87356	0.183946	4.74901	2.0441e-06	3.12298e-05
L2_Ctrl	AT1G30870	13.3908	-2.45549	0.517116	-4.74843	2.05e-06	3.12981e-05
L2_Ctrl	AT4G18570	721.582	-0.823694	0.17354	-4.74643	2.07033e-06	3.15866e-05
L2_Ctrl	AT4G28750	38139.9	0.864404	0.182134	4.74597	2.07505e-06	3.16366e-05
L2_Ctrl	AT1G07110	1649.41	0.912707	0.192364	4.74469	2.08827e-06	3.18159e-05
L2_Ctrl	AT5G19240	313.211	1.20145	0.253287	4.74344	2.10122e-06	3.19911e-05
L2_Ctrl	AT1G06100	61.7411	1.66852	0.351896	4.74151	2.12131e-06	3.22745e-05
L2_Ctrl	AT4G23020	89.1701	1.31844	0.278363	4.7364	2.17552e-06	3.30763e-05
L2_Ctrl	AT5G15500	46.3755	1.89831	0.400836	4.73588	2.18104e-06	3.31373e-05
L2_Ctrl	AT4G32720	1204.7	-0.885732	0.187065	-4.7349	2.19161e-06	3.32749e-05
L2_Ctrl	AT2G33210	882.027	-1.03047	0.217954	-4.72794	2.26807e-06	3.44118e-05
L2_Ctrl	AT4G29900	878.032	-0.874889	0.185052	-4.7278	2.26963e-06	3.44118e-05
L2_Ctrl	AT3G24040	599.375	-0.776156	0.164234	-4.72591	2.29091e-06	3.47103e-05
L2_Ctrl	AT3G25150	1115.77	-0.798903	0.169073	-4.7252	2.29891e-06	3.47625e-05
L2_Ctrl	AT5G05580	1294.61	0.830082	0.175672	4.72518	2.29911e-06	3.47625e-05
L2_Ctrl	AT5G16720	175.473	-1.03617	0.219282	-4.72529	2.29793e-06	3.47625e-05
L2_Ctrl	AT2G07360	1008.25	-0.712089	0.150924	-4.7182	2.37941e-06	3.5952e-05
L2_Ctrl	AT3G28100	202.125	-1.21129	0.256892	-4.7152	2.41474e-06	3.64606e-05
L2_Ctrl	AT3G17609	267.234	1.32462	0.281121	4.71192	2.45392e-06	3.70267e-05
L2_Ctrl	AT1G77760	10466.6	-1.17687	0.249791	-4.7114	2.46021e-06	3.70902e-05
L2_Ctrl	AT4G19610	297.018	-0.915646	0.194351	-4.71129	2.46152e-06	3.70902e-05
L2_Ctrl	AT3G44970	321.465	1.04471	0.22177	4.71075	2.46803e-06	3.71628e-05
L2_Ctrl	AT1G35516	591.437	-1.21255	0.257421	-4.71037	2.47266e-06	3.7207e-05
L2_Ctrl	AT3G50660	181.801	-1.17149	0.248772	-4.70912	2.48792e-06	3.74109e-05
L2_Ctrl	AT1G53920	113.359	1.28255	0.272391	4.70847	2.4958e-06	3.75037e-05
L2_Ctrl	AT2G45790	1330.14	-0.677368	0.143878	-4.70792	2.50261e-06	3.75803e-05
L2_Ctrl	AT4G34135	730.455	-1.31318	0.278947	-4.70764	2.50605e-06	3.76062e-05
L2_Ctrl	AT1G36180	88.5201	-1.48879	0.316432	-4.70491	2.5398e-06	3.80865e-05
L2_Ctrl	AT3G19480	877.171	0.819934	0.174315	4.70374	2.5544e-06	3.82532e-05
L2_Ctrl	AT3G52850	1786.22	-0.664082	0.141178	-4.70386	2.55288e-06	3.82532e-05
L2_Ctrl	AT5G52980	149.702	-1.01868	0.216627	-4.70243	2.5708e-06	3.84725e-05
L2_Ctrl	AT2G30570	53295.3	0.924953	0.196789	4.70023	2.59869e-06	3.88634e-05
L2_Ctrl	AT1G11380	258.864	-1.21237	0.258007	-4.69897	2.61471e-06	3.90763e-05
L2_Ctrl	AT3G17810	1289.72	-0.970966	0.206682	-4.69788	2.6287e-06	3.92586e-05
L2_Ctrl	AT4G22285	530.471	-0.83834	0.178507	-4.6964	2.64791e-06	3.95185e-05
L2_Ctrl	AT3G02200	1502.68	-0.715484	0.152367	-4.69578	2.65592e-06	3.96111e-05
L2_Ctrl	AT2G34060	201.843	1.00561	0.214393	4.69049	2.72555e-06	4.0622e-05
L2_Ctrl	AT1G68660	1303.35	0.83834	0.178769	4.68952	2.7384e-06	4.07581e-05
L2_Ctrl	AT5G16370	1463.44	-1.19051	0.253862	-4.68959	2.73757e-06	4.07581e-05
L2_Ctrl	AT3G11700	1981.69	-0.993907	0.211977	-4.68875	2.74882e-06	4.08854e-05
L2_Ctrl	AT5G66870	25.1126	-2.31049	0.492852	-4.688	2.75886e-06	4.1007e-05
L2_Ctrl	AT2G27450	950.224	-0.749722	0.15997	-4.68664	2.77731e-06	4.12531e-05
L2_Ctrl	AT1G56145	107.05	-1.23291	0.263104	-4.68602	2.78569e-06	4.13496e-05
L2_Ctrl	AT5G45490	1241.14	-0.854469	0.182401	-4.68456	2.80566e-06	4.1618e-05
L2_Ctrl	AT3G19390	46.6621	-1.85368	0.395771	-4.68372	2.81709e-06	4.17593e-05
L2_Ctrl	AT2G28900	2332.18	-0.677924	0.14481	-4.68148	2.84808e-06	4.21901e-05
L2_Ctrl	AT1G26560	252.834	1.15187	0.246066	4.68115	2.85269e-06	4.22299e-05
L2_Ctrl	AT1G78460	1867.28	-1.04554	0.22337	-4.68074	2.85835e-06	4.2285e-05
L2_Ctrl	AT1G69830	3090.19	-0.649004	0.138722	-4.67846	2.89043e-06	4.27309e-05
L2_Ctrl	AT5G08660	200.534	-0.998704	0.213509	-4.67758	2.90276e-06	4.28841e-05
L2_Ctrl	AT5G54910	279.903	-1.15143	0.246202	-4.67679	2.91398e-06	4.30209e-05
L2_Ctrl	AT5G20650	2047.43	-0.721447	0.154305	-4.67545	2.93303e-06	4.3273e-05
L2_Ctrl	AT5G16220	456.691	-0.792285	0.169483	-4.67472	2.94348e-06	4.3398e-05
L2_Ctrl	AT1G30960	97.2004	-1.2969	0.277592	-4.67195	2.98352e-06	4.39588e-05
L2_Ctrl	AT5G10290	478.58	-0.894882	0.191556	-4.67165	2.98787e-06	4.39934e-05
L2_Ctrl	AT3G26520	44616.9	-0.824011	0.176423	-4.67066	3.00236e-06	4.4177e-05
L2_Ctrl	AT3G47295	252.548	1.04375	0.223481	4.6704	3.00617e-06	4.42034e-05
L2_Ctrl	AT3G61580	4974.08	0.833908	0.178599	4.66915	3.02441e-06	4.44009e-05
L2_Ctrl	AT5G08030	11.3846	2.40123	0.514263	4.66927	3.02272e-06	4.44009e-05
L2_Ctrl	AT5G22350	476.905	-0.953974	0.204318	-4.66907	3.02568e-06	4.44009e-05
L2_Ctrl	AT5G53160	3218	-0.697505	0.149394	-4.66889	3.02835e-06	4.44105e-05
L2_Ctrl	AT3G61820	1350.56	0.969041	0.207581	4.66826	3.03764e-06	4.45168e-05
L2_Ctrl	AT2G46640	110.694	1.6039	0.343613	4.66775	3.04517e-06	4.45974e-05
L2_Ctrl	AT1G06400	1126.47	-0.715528	0.153319	-4.66692	3.05749e-06	4.47479e-05
L2_Ctrl	AT5G07220	937.219	-0.899674	0.192937	-4.66306	3.11547e-06	4.5566e-05
L2_Ctrl	AT1G74100	1523.87	-0.677154	0.145255	-4.66182	3.13427e-06	4.58105e-05
L2_Ctrl	AT3G18230	478.411	-0.78764	0.168972	-4.66136	3.14123e-06	4.58816e-05
L2_Ctrl	AT4G31650	132.107	-1.09554	0.235037	-4.66113	3.14473e-06	4.59022e-05
L2_Ctrl	AT4G14746	187.746	-1.39437	0.299278	-4.6591	3.17597e-06	4.63274e-05
L2_Ctrl	AT5G23670	978.292	-0.698351	0.149897	-4.65888	3.17941e-06	4.63467e-05
L2_Ctrl	AT2G35720	310.205	-0.874297	0.187677	-4.65852	3.18484e-06	4.6395e-05
L2_Ctrl	AT4G15640	367.055	-1.12729	0.242012	-4.658	3.19292e-06	4.64817e-05
L2_Ctrl	AT3G21700	125.533	1.17565	0.252539	4.65531	3.235e-06	4.70631e-05
L2_Ctrl	AT1G15020	287.249	-0.855255	0.183745	-4.65458	3.24641e-06	4.71979e-05
L2_Ctrl	AT4G29070	883.035	1.03327	0.22208	4.65267	3.27659e-06	4.76051e-05
L2_Ctrl	AT3G29250	95.8073	-2.44646	0.525846	-4.65243	3.28045e-06	4.76295e-05
L2_Ctrl	AT5G42890	1180.57	-0.745916	0.160344	-4.65199	3.28752e-06	4.77005e-05
L2_Ctrl	AT4G38240	321.379	-0.890942	0.191531	-4.65169	3.29229e-06	4.77381e-05
L2_Ctrl	AT3G20410	515.082	-0.788832	0.16964	-4.65005	3.31859e-06	4.80559e-05
L2_Ctrl	AT3G54360	2565.25	-0.672481	0.144616	-4.65012	3.31735e-06	4.80559e-05
L2_Ctrl	AT3G54580	71.7793	-2.45487	0.527985	-4.64952	3.32716e-06	4.81483e-05
L2_Ctrl	AT2G35610	481.379	-0.826934	0.177915	-4.64791	3.35318e-06	4.84928e-05
L2_Ctrl	AT5G20990	660.031	-0.762795	0.164224	-4.64483	3.40353e-06	4.91885e-05
L2_Ctrl	AT3G15790	262.104	1.25924	0.271126	4.64448	3.4093e-06	4.92395e-05
L2_Ctrl	AT4G11010	3679.06	-0.801294	0.172567	-4.64338	3.4275e-06	4.94697e-05
L2_Ctrl	AT3G23170	394.943	0.99647	0.214652	4.64227	3.44608e-06	4.97051e-05
L2_Ctrl	AT5G44340	7696.39	-0.827717	0.17831	-4.64202	3.45027e-06	4.9733e-05
L2_Ctrl	AT1G15670	726.974	-2.12265	0.457372	-4.64097	3.46775e-06	4.9952e-05
L2_Ctrl	AT2G15220	74.3292	-1.66827	0.359507	-4.64045	3.47659e-06	5.00464e-05
L2_Ctrl	AT2G40330	773.619	-1.3856	0.298738	-4.63818	3.51487e-06	5.05643e-05
L2_Ctrl	AT2G40360	1435.42	-1.08998	0.235019	-4.63786	3.5204e-06	5.06106e-05
L2_Ctrl	AT3G06435	14.1397	-2.22352	0.47959	-4.63629	3.54726e-06	5.09634e-05
L2_Ctrl	AT5G44380	645.316	-2.33502	0.503671	-4.636	3.55219e-06	5.10007e-05
L2_Ctrl	AT5G47780	1855.42	-0.68334	0.147441	-4.63466	3.57529e-06	5.12989e-05
L2_Ctrl	AT1G14670	1910.12	-0.662251	0.142934	-4.63327	3.59941e-06	5.16112e-05
L2_Ctrl	AT1G01960	1445.54	-0.733637	0.158357	-4.63281	3.60732e-06	5.16908e-05
L2_Ctrl	AT1G27760	797.845	0.784369	0.169441	4.62914	3.67181e-06	5.25462e-05
L2_Ctrl	AT3G56130	1357.78	-0.661408	0.142879	-4.62915	3.67178e-06	5.25462e-05
L2_Ctrl	AT5G05320	50.8115	-1.55085	0.335092	-4.62813	3.68981e-06	5.27694e-05
L2_Ctrl	AT1G64380	65.114	-1.67156	0.361256	-4.62707	3.70879e-06	5.30062e-05
L2_Ctrl	AT1G77120	1677.03	-2.41861	0.522731	-4.62687	3.71234e-06	5.30223e-05
L2_Ctrl	AT2G23690	78.7637	-1.45624	0.314784	-4.62618	3.7248e-06	5.31312e-05
L2_Ctrl	AT4G36190	308.685	0.976781	0.211137	4.6263	3.7226e-06	5.31312e-05
L2_Ctrl	AT3G32980	954.288	-1.00918	0.218236	-4.62428	3.75907e-06	5.35749e-05
L2_Ctrl	AT3G44340	876.092	-0.753699	0.162991	-4.62418	3.7608e-06	5.35749e-05
L2_Ctrl	AT1G62180	2524.17	0.998441	0.215933	4.62385	3.76687e-06	5.36265e-05
L2_Ctrl	AT3G51150	281.259	1.08679	0.235067	4.6233	3.77686e-06	5.37338e-05
L2_Ctrl	AT5G11880	1653.09	-0.76027	0.164503	-4.62162	3.80755e-06	5.41353e-05
L2_Ctrl	AT1G06620	59.7303	-1.4875	0.321878	-4.62132	3.81312e-06	5.41794e-05
L2_Ctrl	AT3G23990	2021.75	-1.00029	0.216458	-4.62117	3.81582e-06	5.41827e-05
L2_Ctrl	AT3G19850	868.565	-1.22859	0.266053	-4.61784	3.87757e-06	5.50238e-05
L2_Ctrl	AT1G75490	55.4741	1.42092	0.307864	4.6154	3.9233e-06	5.5626e-05
L2_Ctrl	AT2G16005	13.9997	-2.26266	0.490304	-4.6148	3.93481e-06	5.5626e-05
L2_Ctrl	AT3G48990	10528.7	-1.06235	0.23019	-4.61509	3.92916e-06	5.5626e-05
L2_Ctrl	AT4G20880	473.822	-0.814505	0.176499	-4.61477	3.93523e-06	5.5626e-05
L2_Ctrl	AT4G38800	2446.32	-0.878759	0.190418	-4.61489	3.93298e-06	5.5626e-05
L2_Ctrl	AT5G05440	1285.07	-1.28028	0.277404	-4.61521	3.92692e-06	5.5626e-05
L2_Ctrl	AT1G34180	28.789	-1.80378	0.391105	-4.612	3.98806e-06	5.63365e-05
L2_Ctrl	AT4G25030	1614.6	-0.762922	0.165436	-4.61157	3.99639e-06	5.64179e-05
L2_Ctrl	AT1G15080	117.482	1.18792	0.257645	4.61069	4.01343e-06	5.66219e-05
L2_Ctrl	AT3G21540	319.109	-1.2011	0.260523	-4.61034	4.02012e-06	5.66569e-05
L2_Ctrl	AT5G08680	3342.73	-0.672433	0.145855	-4.61029	4.02108e-06	5.66569e-05
L2_Ctrl	AT5G14370	592.896	-0.732166	0.15886	-4.60889	4.0483e-06	5.70038e-05
L2_Ctrl	AT5G62680	1419.99	-1.04489	0.226722	-4.60868	4.05226e-06	5.70229e-05
L2_Ctrl	AT1G14810	1952.03	-0.830745	0.180361	-4.606	4.10483e-06	5.77227e-05
L2_Ctrl	AT3G01360	301.017	-0.876389	0.190276	-4.60588	4.10725e-06	5.77227e-05
L2_Ctrl	AT5G27270	263.4	-0.946864	0.2056	-4.60538	4.11716e-06	5.77879e-05
L2_Ctrl	AT5G66030	589.344	-0.807452	0.175326	-4.60543	4.1162e-06	5.77879e-05
L2_Ctrl	AT1G10450	245.645	-0.901539	0.195807	-4.60423	4.13992e-06	5.80701e-05
L2_Ctrl	AT1G52230	17810.3	0.815279	0.177096	4.6036	4.15242e-06	5.82e-05
L2_Ctrl	AT3G09350	364.137	-0.8305	0.180408	-4.60346	4.15529e-06	5.82e-05
L2_Ctrl	AT3G12345	4360.82	0.75257	0.163483	4.60337	4.15714e-06	5.82e-05
L2_Ctrl	AT4G28940	25.4682	-1.93089	0.419614	-4.6016	4.19267e-06	5.86599e-05
L2_Ctrl	AT3G16570	2023.95	-0.946024	0.205641	-4.60037	4.21736e-06	5.89677e-05
L2_Ctrl	AT2G46810	278.366	0.962464	0.209304	4.5984	4.25756e-06	5.94919e-05
L2_Ctrl	AT5G46290	4381.04	-0.661727	0.143921	-4.59785	4.26883e-06	5.96114e-05
L2_Ctrl	AT5G22920	1424.43	-1.33676	0.290755	-4.59757	4.27455e-06	5.96532e-05
L2_Ctrl	AT2G38380	343.102	-1.49849	0.326024	-4.59625	4.30156e-06	5.9992e-05
L2_Ctrl	AT1G28580	1484.26	-0.940426	0.204704	-4.59408	4.34669e-06	6.04675e-05
L2_Ctrl	AT3G04740	607.586	-0.867123	0.18874	-4.59426	4.34279e-06	6.04675e-05
L2_Ctrl	AT3G11330	655.355	-0.743952	0.161936	-4.59411	4.34598e-06	6.04675e-05
L2_Ctrl	AT3G11340	56.4099	-1.90314	0.414236	-4.59432	4.34155e-06	6.04675e-05
L2_Ctrl	AT3G13790	655.383	-2.06091	0.448683	-4.59324	4.36407e-06	6.06709e-05
L2_Ctrl	AT2G43160	2726.9	-0.737879	0.160682	-4.59218	4.38648e-06	6.09052e-05
L2_Ctrl	AT3G58100	145.518	-1.07185	0.233405	-4.59223	4.38527e-06	6.09052e-05
L2_Ctrl	AT1G29440	184.847	0.918843	0.200116	4.59156	4.39955e-06	6.10479e-05
L2_Ctrl	AT4G15490	1576.15	1.22984	0.267868	4.59122	4.40668e-06	6.11082e-05
L2_Ctrl	AT2G37970	709.512	0.825042	0.179718	4.59074	4.41668e-06	6.12081e-05
L2_Ctrl	AT4G22212	43.4511	-1.7084	0.372263	-4.58923	4.44883e-06	6.16147e-05
L2_Ctrl	AT5G54250	549.229	-0.859187	0.187261	-4.58818	4.47126e-06	6.18863e-05
L2_Ctrl	AT3G07100	1514.85	-0.661025	0.144112	-4.58688	4.49926e-06	6.22346e-05
L2_Ctrl	AT4G02700	60.0826	-1.42759	0.311352	-4.58514	4.53673e-06	6.26737e-05
L2_Ctrl	AT5G05990	289.255	-1.11552	0.243289	-4.58516	4.53644e-06	6.26737e-05
L2_Ctrl	AT1G45474	2633.01	0.784403	0.171106	4.58431	4.5549e-06	6.28852e-05
L2_Ctrl	AT1G53730	574.175	-0.754695	0.164633	-4.58411	4.55928e-06	6.2906e-05
L2_Ctrl	AT1G30380	29662.8	0.984657	0.214831	4.5834	4.57465e-06	6.30784e-05
L2_Ctrl	AT1G74740	215.16	-1.16246	0.253659	-4.58278	4.58843e-06	6.32286e-05
L2_Ctrl	AT5G18170	1012.34	-1.05966	0.231248	-4.58234	4.59802e-06	6.3321e-05
L2_Ctrl	AT1G28670	1505.27	-0.803485	0.175383	-4.58132	4.6205e-06	6.35906e-05
L2_Ctrl	AT3G56590	597.964	-0.744119	0.162455	-4.58046	4.63961e-06	6.37874e-05
L2_Ctrl	AT5G08600	132.186	-1.32365	0.28898	-4.58041	4.64062e-06	6.37874e-05
L2_Ctrl	AT2G43445	104.846	-1.28893	0.281483	-4.57907	4.67045e-06	6.41573e-05
L2_Ctrl	AT1G70850	485.403	-1.49395	0.326324	-4.57811	4.69199e-06	6.4377e-05
L2_Ctrl	AT2G17420	2151.55	-0.691769	0.151104	-4.57809	4.69232e-06	6.4377e-05
L2_Ctrl	AT5G35700	328.818	-0.857315	0.187282	-4.57766	4.70213e-06	6.44712e-05
L2_Ctrl	AT4G27970	40.1317	-1.82186	0.39825	-4.57467	4.76975e-06	6.53574e-05
L2_Ctrl	AT4G18210	173.59	1.45295	0.317631	4.57434	4.77725e-06	6.53841e-05
L2_Ctrl	AT5G67480	928.658	-0.8976	0.196226	-4.57432	4.77766e-06	6.53841e-05
L2_Ctrl	AT2G18360	66.4441	-1.49761	0.327413	-4.57406	4.78371e-06	6.54261e-05
L2_Ctrl	AT3G23620	954.561	-0.916467	0.200435	-4.5724	4.82169e-06	6.59045e-05
L2_Ctrl	AT5G02230	180.55	1.24879	0.273156	4.57172	4.83743e-06	6.60784e-05
L2_Ctrl	AT2G47440	1028.68	-0.905715	0.198251	-4.56853	4.91151e-06	6.70486e-05
L2_Ctrl	AT2G35480	178.171	-1.44182	0.315721	-4.56676	4.9532e-06	6.75756e-05
L2_Ctrl	AT3G54960	394.893	-0.991071	0.217035	-4.56641	4.9615e-06	6.76468e-05
L2_Ctrl	AT1G15950	1803.62	0.672228	0.147329	4.56277	5.04842e-06	6.87891e-05
L2_Ctrl	AT1G42970	31998.3	0.765746	0.167831	4.56262	5.052e-06	6.87951e-05
L2_Ctrl	AT1G10950	1705.68	-0.682092	0.149503	-4.56239	5.05748e-06	6.88269e-05
L2_Ctrl	AT1G70210	332.926	1.14556	0.251131	4.56162	5.07595e-06	6.90354e-05
L2_Ctrl	AT1G80450	111.314	1.1202	0.245612	4.56083	5.09526e-06	6.92551e-05
L2_Ctrl	AT5G48540	207.712	1.05658	0.231725	4.55961	5.12489e-06	6.96147e-05
L2_Ctrl	AT3G18200	13.0166	-2.21741	0.486563	-4.55729	5.18185e-06	7.03449e-05
L2_Ctrl	AT5G06640	16.1189	-2.31598	0.50822	-4.55704	5.18785e-06	7.03827e-05
L2_Ctrl	AT4G12340	845.874	-0.893056	0.195994	-4.55655	5.19995e-06	7.05032e-05
L2_Ctrl	AT5G24660	198.307	1.52375	0.334526	4.55496	5.23952e-06	7.09958e-05
L2_Ctrl	AT1G68880	21.3623	-2.00462	0.440132	-4.5546	5.24855e-06	7.10743e-05
L2_Ctrl	AT3G15640	1272	-0.792012	0.173904	-4.55431	5.25585e-06	7.11292e-05
L2_Ctrl	AT1G06670	847.151	-0.818074	0.179653	-4.55364	5.27263e-06	7.13122e-05
L2_Ctrl	AT1G44800	263.14	-1.07532	0.236158	-4.55339	5.27878e-06	7.13514e-05
L2_Ctrl	AT5G51100	649.324	-0.991898	0.217849	-4.55315	5.28477e-06	7.13883e-05
L2_Ctrl	AT1G12370	82.3514	1.25479	0.27564	4.55229	5.3066e-06	7.16177e-05
L2_Ctrl	AT5G11850	275.345	-1.06038	0.232938	-4.55222	5.30828e-06	7.16177e-05
L2_Ctrl	AT3G09650	1183.43	0.85672	0.188278	4.55029	5.35732e-06	7.22349e-05
L2_Ctrl	AT5G26740	436.224	-0.8639	0.189907	-4.54906	5.38872e-06	7.26136e-05
L2_Ctrl	AT5G15350	1645.12	-0.703162	0.154589	-4.54859	5.4006e-06	7.27289e-05
L2_Ctrl	AT5G52920	3741.81	-0.678588	0.149196	-4.5483	5.40801e-06	7.2784e-05
L2_Ctrl	AT3G58680	4260.15	-0.63498	0.139661	-4.54658	5.45243e-06	7.33369e-05
L2_Ctrl	AT4G36760	1041.42	-0.814078	0.179076	-4.546	5.46763e-06	7.34962e-05
L2_Ctrl	AT4G28200	677.142	-0.846004	0.186196	-4.54363	5.52939e-06	7.42808e-05
L2_Ctrl	AT1G60730	739.063	-1.38924	0.305784	-4.54319	5.54092e-06	7.43447e-05
L2_Ctrl	AT5G08400	288.536	-0.963071	0.21198	-4.54323	5.54e-06	7.43447e-05
L2_Ctrl	AT5G19770	5841.13	-0.793886	0.174789	-4.54198	5.57286e-06	7.47275e-05
L2_Ctrl	AT1G05010	8510.19	-0.739822	0.162896	-4.54168	5.58085e-06	7.47888e-05
L2_Ctrl	AT3G09720	269.582	-1.18124	0.260112	-4.54128	5.59148e-06	7.48856e-05
L2_Ctrl	AT5G64260	2101.31	-1.24269	0.27372	-4.53999	5.62563e-06	7.52969e-05
L2_Ctrl	AT5G61010	377.925	1.13734	0.250533	4.5397	5.63337e-06	7.53545e-05
L2_Ctrl	AT4G31050	178.487	-0.986823	0.217453	-4.53811	5.67611e-06	7.58798e-05
L2_Ctrl	AT1G04300	798.505	-0.673515	0.148447	-4.53708	5.70385e-06	7.62043e-05
L2_Ctrl	AT4G04610	1398.83	1.07649	0.237274	4.53691	5.70837e-06	7.62182e-05
L2_Ctrl	AT1G08940	96.2459	-1.30958	0.288801	-4.53452	5.7734e-06	7.70396e-05
L2_Ctrl	AT5G59150	339.613	-0.86005	0.189705	-4.53361	5.79828e-06	7.73245e-05
L2_Ctrl	AT1G33560	233.574	-1.17783	0.259845	-4.53281	5.8204e-06	7.75723e-05
L2_Ctrl	AT5G39850	328.943	-1.16762	0.257712	-4.53072	5.87819e-06	7.82949e-05
L2_Ctrl	AT5G53370	1370.17	-0.951647	0.210061	-4.53033	5.88912e-06	7.83929e-05
L2_Ctrl	AT5G43580	216.723	-1.62051	0.357877	-4.52812	5.95115e-06	7.91705e-05
L2_Ctrl	AT4G32800	124.717	-1.13295	0.250301	-4.52632	6.00184e-06	7.97965e-05
L2_Ctrl	AT3G11450	2014.56	-0.689321	0.152316	-4.52561	6.02211e-06	7.99689e-05
L2_Ctrl	AT3G12700	352.903	-0.90962	0.200988	-4.52573	6.01871e-06	7.99689e-05
L2_Ctrl	AT1G54780	11202	0.797271	0.176195	4.52493	6.04169e-06	8.01803e-05
L2_Ctrl	AT4G11521	108.83	1.14426	0.252896	4.52461	6.05063e-06	8.02504e-05
L2_Ctrl	AT2G30550	370.754	-1.05411	0.232996	-4.52417	6.06332e-06	8.03702e-05
L2_Ctrl	AT2G19760	2635.14	-0.674268	0.149069	-4.5232	6.09118e-06	8.06419e-05
L2_Ctrl	AT2G38770	830.531	-0.765113	0.169149	-4.5233	6.08817e-06	8.06419e-05
L2_Ctrl	AT3G03341	21.4682	2.3823	0.526754	4.5226	6.10842e-06	8.08214e-05
L2_Ctrl	AT5G06390	873.787	-0.714251	0.157949	-4.52202	6.12513e-06	8.09935e-05
L2_Ctrl	AT1G18630	248.9	-1.01604	0.224732	-4.52111	6.15151e-06	8.12933e-05
L2_Ctrl	AT2G43920	333.489	1.21919	0.269738	4.5199	6.18694e-06	8.17123e-05
L2_Ctrl	AT4G39980	2752.8	-0.641721	0.142004	-4.51902	6.21253e-06	8.20009e-05
L2_Ctrl	AT4G34240	1091.35	0.801238	0.177353	4.51777	6.24942e-06	8.2435e-05
L2_Ctrl	AT5G17310	844.593	0.786393	0.174071	4.51765	6.25294e-06	8.2435e-05
L2_Ctrl	AT1G72030	705.164	1.09493	0.242432	4.51646	6.2882e-06	8.28501e-05
L2_Ctrl	AT3G14210	21490.2	-1.02217	0.226343	-4.516	6.30191e-06	8.29809e-05
L2_Ctrl	AT3G53630	1080.34	-0.987115	0.218607	-4.51547	6.31768e-06	8.31386e-05
L2_Ctrl	AT1G09830	900.726	-0.790056	0.174981	-4.51509	6.32893e-06	8.32366e-05
L2_Ctrl	AT4G31290	1906.06	-0.94719	0.20993	-4.51192	6.42423e-06	8.44393e-05
L2_Ctrl	AT3G02870	495.097	0.875796	0.19416	4.5107	6.46144e-06	8.48775e-05
L2_Ctrl	AT3G14120	320.357	-0.873063	0.193653	-4.5084	6.53191e-06	8.57519e-05
L2_Ctrl	AT3G53110	1265.92	-0.696992	0.154627	-4.50757	6.55733e-06	8.60218e-05
L2_Ctrl	AT3G57980	170.222	-1.20262	0.266805	-4.50748	6.56032e-06	8.60218e-05
L2_Ctrl	AT3G10640	302.651	-0.797599	0.177059	-4.50471	6.64636e-06	8.70979e-05
L2_Ctrl	AT5G54510	573.503	1.00438	0.223018	4.5036	6.68124e-06	8.75027e-05
L2_Ctrl	AT2G36900	296.45	-0.867698	0.192702	-4.5028	6.70631e-06	8.77786e-05
L2_Ctrl	AT3G27220	142.615	-1.42153	0.315808	-4.50125	6.75551e-06	8.83698e-05
L2_Ctrl	AT1G56650	21.3051	2.2203	0.493693	4.49734	6.88105e-06	8.99583e-05
L2_Ctrl	AT2G29670	1325.35	0.924128	0.205662	4.49343	7.00843e-06	9.15145e-05
L2_Ctrl	AT3G08770	1272.15	1.27526	0.283801	4.49348	7.00675e-06	9.15145e-05
L2_Ctrl	AT1G52320	410.137	-0.860206	0.191451	-4.49308	7.02019e-06	9.16134e-05
L2_Ctrl	AT4G11270	486.208	-0.860692	0.191591	-4.49234	7.04436e-06	9.18742e-05
L2_Ctrl	AT3G49220	2289.35	-0.687001	0.152948	-4.49173	7.0647e-06	9.20847e-05
L2_Ctrl	AT1G68010	14108.9	0.949455	0.211442	4.49037	7.10997e-06	9.26198e-05
L2_Ctrl	AT3G23940	2167.18	-0.859882	0.191501	-4.49023	7.11465e-06	9.26257e-05
L2_Ctrl	AT3G62310	633.964	-0.791114	0.176192	-4.49007	7.12005e-06	9.26409e-05
L2_Ctrl	AT1G08610	238.344	-1.0272	0.22878	-4.48988	7.12633e-06	9.26677e-05
L2_Ctrl	AT1G22440	35.7783	-1.86148	0.414717	-4.48856	7.17078e-06	9.31904e-05
L2_Ctrl	AT1G33780	652.264	-0.866345	0.193065	-4.48733	7.21222e-06	9.35787e-05
L2_Ctrl	AT2G18328	367.08	-0.964573	0.214957	-4.48729	7.21347e-06	9.35787e-05
L2_Ctrl	AT3G10050	1412.44	-0.723846	0.161304	-4.48747	7.20747e-06	9.35787e-05
L2_Ctrl	AT1G59660	115.508	-1.13802	0.253661	-4.48638	7.2444e-06	9.38759e-05
L2_Ctrl	AT3G08943	1251.75	-0.741522	0.165283	-4.48636	7.24494e-06	9.38759e-05
L2_Ctrl	AT1G76990	1973.7	-0.806884	0.179903	-4.4851	7.28792e-06	9.4377e-05
L2_Ctrl	AT3G06300	329.884	-0.82413	0.183792	-4.48405	7.32406e-06	9.47411e-05
L2_Ctrl	AT3G20800	517.406	-0.832669	0.185697	-4.48403	7.32468e-06	9.47411e-05
L2_Ctrl	AT2G33330	880.15	-0.712935	0.159	-4.48388	7.32993e-06	9.47532e-05
L2_Ctrl	AT3G49720	1702.86	-0.652161	0.145451	-4.48372	7.33532e-06	9.4767e-05
L2_Ctrl	AT3G46780	16721.8	0.970901	0.216562	4.48325	7.3515e-06	9.49201e-05
L2_Ctrl	AT2G44500	159.02	-1.04769	0.233697	-4.48312	7.35588e-06	9.49207e-05
L2_Ctrl	AT5G38340	39.4731	-1.69438	0.378265	-4.47935	7.48696e-06	9.65554e-05
L2_Ctrl	AT3G14050	597.706	-1.12011	0.250082	-4.47897	7.50049e-06	9.66162e-05
L2_Ctrl	AT5G15780	3148.65	0.753237	0.168169	4.47905	7.49766e-06	9.66162e-05
L2_Ctrl	AT3G58170	769.934	-0.71029	0.158662	-4.47676	7.57858e-06	9.75647e-05
L2_Ctrl	AT5G05680	273.332	-0.874836	0.195434	-4.47637	7.59238e-06	9.76851e-05
L2_Ctrl	AT1G24100	976.477	-0.689294	0.154005	-4.4758	7.61257e-06	9.783e-05
L2_Ctrl	AT4G13750	244.668	-1.24745	0.278707	-4.47587	7.61018e-06	9.783e-05
L2_Ctrl	AT1G67330	254.66	-1.23794	0.276636	-4.47498	7.64172e-06	9.81471e-05
L2_Ctrl	AT4G01540	63.4761	-1.42503	0.318593	-4.47289	7.71685e-06	9.9054e-05
L2_Ctrl	AT1G76400	843.177	-0.702664	0.157105	-4.47257	7.72842e-06	9.90865e-05
L2_Ctrl	AT5G52030	144.109	1.09484	0.244787	4.47264	7.72588e-06	9.90865e-05
L2_Ctrl	AT5G53560	3328.52	-0.699596	0.156431	-4.47225	7.74027e-06	9.91804e-05
L2_Ctrl	AT5G37740	315.047	-1.18755	0.265587	-4.47141	7.7706e-06	9.95109e-05
L2_Ctrl	AT2G32520	858.28	-0.774787	0.173375	-4.46884	7.86457e-06	0.000100656
L2_Ctrl	AT2G44310	1455.15	-0.640133	0.143293	-4.4673	7.92134e-06	0.000101323
L2_Ctrl	AT4G21880	84.9251	-1.21722	0.272532	-4.46635	7.9564e-06	0.000101712
L2_Ctrl	AT1G35660	107.848	-1.16322	0.260492	-4.46546	7.98952e-06	0.000102076
L2_Ctrl	AT1G71270	509.122	-0.722942	0.161936	-4.46436	8.03095e-06	0.000102545
L2_Ctrl	AT3G56090	2314.34	-0.893343	0.200171	-4.4629	8.0856e-06	0.000103183
L2_Ctrl	AT1G78510	673.327	0.826852	0.185293	4.46239	8.10503e-06	0.000103371
L2_Ctrl	AT1G58250	458.672	-0.77738	0.174224	-4.46196	8.12117e-06	0.000103473
L2_Ctrl	AT4G23215	36.6443	1.71425	0.384194	4.46193	8.1225e-06	0.000103473
L2_Ctrl	AT1G18640	412.847	-0.796412	0.178531	-4.46092	8.16068e-06	0.000103899
L2_Ctrl	AT1G12845	565.874	1.00492	0.225311	4.46014	8.19058e-06	0.00010422
L2_Ctrl	AT5G62350	4743.71	0.844954	0.189509	4.45866	8.24748e-06	0.000104883
L2_Ctrl	AT5G65925	165.204	-1.07605	0.241367	-4.45816	8.26667e-06	0.000105066
L2_Ctrl	AT5G14840	883.913	-1.10763	0.248486	-4.45749	8.29246e-06	0.000105333
L2_Ctrl	AT5G03720	109.137	-1.19463	0.268076	-4.45629	8.33898e-06	0.000105862
L2_Ctrl	AT2G38870	2056.57	-1.22548	0.275009	-4.45616	8.34414e-06	0.000105866
L2_Ctrl	AT4G32050	171.02	-1.0582	0.237543	-4.45478	8.39807e-06	0.000106489
L2_Ctrl	AT1G04250	404.805	0.931834	0.209188	4.45454	8.40728e-06	0.000106489
L2_Ctrl	AT5G08770	95.2792	-1.12834	0.253302	-4.45453	8.40782e-06	0.000106489
L2_Ctrl	AT1G52420	843.778	-0.751987	0.168954	-4.45085	8.55324e-06	0.000108269
L2_Ctrl	AT4G19830	327.595	1.12648	0.253114	4.45048	8.56796e-06	0.000108392
L2_Ctrl	AT3G54366	948.235	-0.7702	0.173088	-4.44975	8.59694e-06	0.000108696
L2_Ctrl	AT3G15620	144.09	-1.30932	0.294275	-4.44929	8.61561e-06	0.00010887
L2_Ctrl	AT5G05850	93.2599	-1.27388	0.286341	-4.44881	8.63458e-06	0.000109046
L2_Ctrl	AT3G63150	511.736	-0.727085	0.16344	-4.44863	8.64196e-06	0.000109077
L2_Ctrl	AT4G35050	383.536	-0.881059	0.198101	-4.44752	8.68692e-06	0.000109581
L2_Ctrl	AT1G33102	49.728	1.57714	0.354892	4.44399	8.83046e-06	0.000111299
L2_Ctrl	AT5G48485	1399.43	0.760796	0.171199	4.44393	8.83324e-06	0.000111299
L2_Ctrl	AT1G03590	421.089	-0.988091	0.222358	-4.44369	8.84291e-06	0.000111357
L2_Ctrl	AT3G54660	3792.64	0.675156	0.15195	4.44329	8.85954e-06	0.000111502
L2_Ctrl	AT1G04970	607.088	-0.809704	0.182281	-4.44206	8.91005e-06	0.000112009
L2_Ctrl	AT3G48720	701.142	-1.38057	0.310787	-4.44216	8.90609e-06	0.000112009
L2_Ctrl	AT3G47890	500.657	-0.828355	0.186504	-4.44148	8.93422e-06	0.000112249
L2_Ctrl	AT2G19570	565.737	-0.865193	0.19485	-4.44029	8.98361e-06	0.000112804
L2_Ctrl	AT5G22060	1424.34	-0.706238	0.159064	-4.43995	8.998e-06	0.00011292
L2_Ctrl	AT3G08510	3296.18	0.75238	0.169462	4.4398	9.00411e-06	0.000112933
L2_Ctrl	AT3G57450	602.396	-0.717265	0.161662	-4.43682	9.12974e-06	0.000114443
L2_Ctrl	AT5G53540	735.678	-0.684574	0.154388	-4.43412	9.24488e-06	0.000115805
L2_Ctrl	AT5G56030	8185.62	-0.897891	0.2025	-4.43403	9.24897e-06	0.000115805
L2_Ctrl	AT5G58070	3178.01	0.787689	0.17772	4.43219	9.32796e-06	0.000116727
L2_Ctrl	AT1G63460	273.016	-0.919473	0.207484	-4.43154	9.35634e-06	0.000117016
L2_Ctrl	AT4G08040	28.335	-1.80681	0.407903	-4.42951	9.44483e-06	0.000118055
L2_Ctrl	AT1G15440	598.445	-1.05083	0.237292	-4.42845	9.49132e-06	0.000118569
L2_Ctrl	AT1G22840	2960.96	-0.800505	0.180783	-4.42799	9.51173e-06	0.000118688
L2_Ctrl	AT3G07810	1441.99	-0.749453	0.169253	-4.42799	9.51153e-06	0.000118688
L2_Ctrl	AT1G76270	239.966	-0.817235	0.184582	-4.4275	9.53336e-06	0.000118823
L2_Ctrl	AT3G59340	25.3042	-1.79754	0.405991	-4.42753	9.53161e-06	0.000118823
L2_Ctrl	AT5G56850	251.026	0.980009	0.221381	4.42679	9.56455e-06	0.000119144
L2_Ctrl	AT5G11390	167.647	-0.940263	0.21241	-4.42664	9.57118e-06	0.000119159
L2_Ctrl	AT4G23820	1599.58	-0.912137	0.206135	-4.42494	9.64678e-06	0.000120032
L2_Ctrl	AT2G43350	658.916	-0.842764	0.190515	-4.42361	9.7063e-06	0.000120704
L2_Ctrl	AT2G30820	54.3222	1.38266	0.312607	4.42299	9.73422e-06	0.000120982
L2_Ctrl	AT2G01150	180.723	-1.04389	0.236079	-4.42177	9.78978e-06	0.000121604
L2_Ctrl	AT5G60860	179.166	-0.972668	0.220025	-4.42071	9.83769e-06	0.00012213
L2_Ctrl	AT3G25140	1388.74	-0.659221	0.149131	-4.4204	9.85183e-06	0.000122236
L2_Ctrl	AT4G29030	1694.85	1.96578	0.444818	4.41928	9.90302e-06	0.000122802
L2_Ctrl	AT5G55920	1090.77	-1.00627	0.227725	-4.41879	9.92571e-06	0.000123014
L2_Ctrl	AT5G23660	992.949	-1.08948	0.246595	-4.41809	9.95758e-06	0.000123339
L2_Ctrl	AT2G29760	291.694	-0.955095	0.216221	-4.41722	9.99779e-06	0.000123767
L2_Ctrl	AT3G13930	1879.44	-0.637654	0.144365	-4.41694	1.00106e-05	0.000123856
L2_Ctrl	AT1G79450	31.8465	-1.94287	0.439986	-4.41575	1.00662e-05	0.000124473
L2_Ctrl	AT1G56150	105.422	-1.66877	0.378017	-4.41453	1.01228e-05	0.000125103
L2_Ctrl	AT4G01350	34.3614	-1.9326	0.437895	-4.41338	1.01768e-05	0.000125699
L2_Ctrl	AT2G39050	126.387	1.06093	0.240439	4.41248	1.02195e-05	0.000126155
L2_Ctrl	AT1G49200	181.294	-1.0624	0.240827	-4.41145	1.02679e-05	0.000126682
L2_Ctrl	AT3G14060	142.574	-1.62603	0.368637	-4.41093	1.02928e-05	0.000126906
L2_Ctrl	AT3G29647	585.388	-0.797409	0.180784	-4.41083	1.02976e-05	0.000126906
L2_Ctrl	AT1G29300	83.1613	-1.13903	0.258262	-4.41038	1.03189e-05	0.000127097
L2_Ctrl	AT1G17860	1082.83	-1.31088	0.297243	-4.41013	1.03311e-05	0.000127175
L2_Ctrl	AT2G39310	2770.75	-0.90824	0.205983	-4.4093	1.03707e-05	0.000127591
L2_Ctrl	AT1G31280	162.218	-1.091	0.247464	-4.40872	1.03983e-05	0.000127859
L2_Ctrl	AT2G37480	489.446	-0.836091	0.189673	-4.40806	1.043e-05	0.000128177
L2_Ctrl	AT5G66920	663.526	-0.765888	0.173805	-4.40659	1.05011e-05	0.000128978
L2_Ctrl	AT5G58670	76.39	-1.62372	0.368548	-4.40571	1.05436e-05	0.000129428
L2_Ctrl	AT4G35300	1105.8	0.678412	0.154	4.40528	1.05648e-05	0.000129615
L2_Ctrl	AT4G02400	446.025	-0.960013	0.217943	-4.40488	1.05844e-05	0.000129783
L2_Ctrl	AT4G20820	88.426	1.46667	0.332984	4.40462	1.05971e-05	0.000129866
L2_Ctrl	AT1G63810	297.214	-1.14108	0.259076	-4.40443	1.06064e-05	0.000129907
L2_Ctrl	AT2G01100	379.007	-1.02879	0.233616	-4.40376	1.06389e-05	0.000130232
L2_Ctrl	AT1G72600	1610.96	-1.21348	0.27566	-4.40209	1.07215e-05	0.000131098
L2_Ctrl	AT4G09030	355.383	-0.890066	0.202188	-4.40216	1.07176e-05	0.000131098
L2_Ctrl	AT2G31060	684.441	-0.960178	0.218167	-4.40112	1.07693e-05	0.000131583
L2_Ctrl	AT2G40090	244.886	-0.827542	0.188038	-4.40092	1.07792e-05	0.000131583
L2_Ctrl	AT5G47910	616.732	-0.757298	0.172074	-4.40099	1.07756e-05	0.000131583
L2_Ctrl	AT5G52240	1840.38	-0.624189	0.141898	-4.39885	1.08824e-05	0.000132769
L2_Ctrl	AT3G02730	4908.43	0.80707	0.183488	4.39849	1.09008e-05	0.00013292
L2_Ctrl	AT3G14420	30050.8	0.780466	0.177477	4.39756	1.09473e-05	0.000133413
L2_Ctrl	AT1G71220	918.397	-0.818021	0.186079	-4.39608	1.10221e-05	0.000134249
L2_Ctrl	AT4G04940	301.504	-1.18095	0.268657	-4.39574	1.10397e-05	0.000134389
L2_Ctrl	AT4G30150	251.018	-1.13863	0.259049	-4.39541	1.10565e-05	0.000134519
L2_Ctrl	AT4G16740	36.2024	1.92297	0.437523	4.39513	1.10708e-05	0.000134618
L2_Ctrl	AT3G05890	74.1138	-1.32748	0.302089	-4.39434	1.1111e-05	0.000135032
L2_Ctrl	AT4G32790	158.566	-0.949724	0.216164	-4.39353	1.11523e-05	0.000135459
L2_Ctrl	AT5G14250	540.513	-0.707544	0.161055	-4.39317	1.11707e-05	0.000135608
L2_Ctrl	AT5G40240	297.986	-1.38651	0.315659	-4.39244	1.12085e-05	0.00013599
L2_Ctrl	AT3G13290	460.439	-0.760634	0.17323	-4.39088	1.12893e-05	0.000136838
L2_Ctrl	AT3G49320	124.469	-1.20538	0.27452	-4.39085	1.12908e-05	0.000136838
L2_Ctrl	AT5G67470	699.107	-0.852117	0.194082	-4.3905	1.1309e-05	0.000136983
L2_Ctrl	AT5G51440	616.387	-2.29193	0.522241	-4.38864	1.14062e-05	0.000138084
L2_Ctrl	AT1G64990	388.494	-0.827195	0.188501	-4.38829	1.14247e-05	0.000138231
L2_Ctrl	AT1G03080	878.034	-0.712259	0.162328	-4.38777	1.14516e-05	0.000138463
L2_Ctrl	AT5G42570	386.73	-0.993296	0.226383	-4.38768	1.14565e-05	0.000138463
L2_Ctrl	AT5G01010	1261.85	-0.736657	0.167977	-4.38546	1.15741e-05	0.000139807
L2_Ctrl	AT5G59030	1646.47	0.924277	0.21077	4.38523	1.15862e-05	0.000139877
L2_Ctrl	AT1G76490	5842.54	-0.670409	0.152955	-4.38304	1.17037e-05	0.000141217
L2_Ctrl	AT4G01900	950.423	-0.728395	0.166214	-4.38228	1.17442e-05	0.000141628
L2_Ctrl	AT5G04780	114.027	-1.11984	0.255552	-4.38202	1.17581e-05	0.000141699
L2_Ctrl	AT5G16280	366.553	-0.761787	0.173847	-4.38193	1.1763e-05	0.000141699
L2_Ctrl	AT5G41190	747.239	-0.826635	0.188658	-4.38166	1.17776e-05	0.000141797
L2_Ctrl	AT2G45010	235.285	-0.826508	0.188763	-4.37854	1.19476e-05	0.000143765
L2_Ctrl	AT5G38410	276517	0.882282	0.201518	4.37818	1.19673e-05	0.000143923
L2_Ctrl	AT1G48330	253.486	1.41356	0.322951	4.37699	1.20329e-05	0.000144632
L2_Ctrl	AT1G17160	393.769	-0.743989	0.170056	-4.37498	1.21446e-05	0.000145895
L2_Ctrl	AT5G12040	887.602	-0.652046	0.149113	-4.37284	1.22643e-05	0.000147253
L2_Ctrl	AT1G19400	831.769	0.843583	0.192934	4.37239	1.22895e-05	0.000147474
L2_Ctrl	AT5G03540	646.755	-0.718183	0.164269	-4.37199	1.2312e-05	0.000147664
L2_Ctrl	AT2G37550	911.701	-0.70438	0.161133	-4.37143	1.23438e-05	0.000147963
L2_Ctrl	AT1G14860	62.5316	-1.57357	0.35998	-4.37128	1.2352e-05	0.000147981
L2_Ctrl	AT3G50740	2581.66	-1.2844	0.293883	-4.37044	1.23996e-05	0.00014847
L2_Ctrl	AT4G18930	629.644	-0.983238	0.224988	-4.37018	1.24142e-05	0.000148564
L2_Ctrl	AT4G27585	826.179	-1.08431	0.248177	-4.36912	1.24746e-05	0.000149193
L2_Ctrl	AT4G34720	3164.9	0.606959	0.138923	4.36902	1.24804e-05	0.000149193
L2_Ctrl	AT1G20330	2909.2	-0.748564	0.171348	-4.36869	1.24994e-05	0.000149339
L2_Ctrl	AT1G64230	5247.26	-0.765896	0.175406	-4.36641	1.26307e-05	0.000150743
L2_Ctrl	AT5G48850	38.9976	1.80567	0.413526	4.36653	1.26239e-05	0.000150743
L2_Ctrl	AT3G14940	205.631	-1.05815	0.242365	-4.36595	1.26573e-05	0.000150979
L2_Ctrl	AT4G33070	181.692	-2.3048	0.528005	-4.3651	1.27062e-05	0.000151479
L2_Ctrl	AT2G31280	169.106	-1.05489	0.241674	-4.36494	1.27156e-05	0.000151509
L2_Ctrl	AT4G09570	326.828	-0.752478	0.172421	-4.36419	1.27594e-05	0.000151948
L2_Ctrl	AT3G47540	124.161	1.06603	0.244284	4.36387	1.2778e-05	0.000152087
L2_Ctrl	AT1G68870	60.8128	-1.34016	0.307256	-4.36171	1.29052e-05	0.000153518
L2_Ctrl	AT1G01920	174.39	-1.02963	0.236219	-4.35882	1.30768e-05	0.00015539
L2_Ctrl	AT5G19940	8528.14	0.730259	0.167534	4.35888	1.30729e-05	0.00015539
L2_Ctrl	AT5G57120	1241.64	-0.967708	0.222068	-4.35772	1.31426e-05	0.000156088
L2_Ctrl	AT5G60910	40.2222	1.7367	0.398647	4.35647	1.32175e-05	0.000156892
L2_Ctrl	AT5G20660	1085.32	-0.720829	0.165506	-4.3553	1.32886e-05	0.000157651
L2_Ctrl	AT2G29300	44.6914	1.51935	0.348997	4.35348	1.33994e-05	0.000158777
L2_Ctrl	AT5G23235	58.5217	-1.44706	0.33239	-4.35351	1.33977e-05	0.000158777
L2_Ctrl	AT5G37830	1403.38	-0.617821	0.141918	-4.35338	1.34052e-05	0.000158777
L2_Ctrl	AT5G23930	37.8634	-1.59762	0.367013	-4.35303	1.34268e-05	0.000158946
L2_Ctrl	AT5G19280	315.918	-0.860579	0.197725	-4.3524	1.34655e-05	0.000159319
L2_Ctrl	AT1G74030	580.767	-0.788083	0.181078	-4.35218	1.34791e-05	0.000159394
L2_Ctrl	AT4G23260	270.877	1.05166	0.241737	4.35045	1.3586e-05	0.000160571
L2_Ctrl	AT3G18820	1698.55	-0.669473	0.153913	-4.3497	1.36326e-05	0.000161035
L2_Ctrl	AT2G21660	49464.4	-1.1281	0.259376	-4.3493	1.36572e-05	0.000161239
L2_Ctrl	AT5G67500	1995.77	-0.66027	0.151836	-4.34858	1.37022e-05	0.000161682
L2_Ctrl	AT3G10150	24.5973	1.81615	0.417711	4.34786	1.37472e-05	0.000162127
L2_Ctrl	AT3G13300	1223.47	-0.672592	0.154796	-4.34501	1.39272e-05	0.000164162
L2_Ctrl	AT4G28085	28.6958	-1.83434	0.422219	-4.34451	1.39588e-05	0.000164445
L2_Ctrl	AT2G25850	314.171	-0.791339	0.182235	-4.3424	1.40933e-05	0.000165852
L2_Ctrl	AT4G30920	1628.05	-0.755657	0.174017	-4.34243	1.40914e-05	0.000165852
L2_Ctrl	AT3G27350	357.722	0.956012	0.220242	4.34074	1.42003e-05	0.000167022
L2_Ctrl	AT4G14800	1063.21	-0.655096	0.150928	-4.34044	1.42197e-05	0.00016716
L2_Ctrl	AT2G41250	356.717	0.929276	0.214109	4.3402	1.42352e-05	0.000167252
L2_Ctrl	AT3G57050	1114.72	-0.670175	0.154477	-4.33835	1.43557e-05	0.000168578
L2_Ctrl	AT1G20110	1079.67	-0.686892	0.158365	-4.33739	1.44182e-05	0.000169221
L2_Ctrl	AT2G06950	1208.32	-0.991448	0.228592	-4.33719	1.44314e-05	0.000169285
L2_Ctrl	AT2G38230	6831.21	1.04294	0.240617	4.33444	1.46131e-05	0.000171325
L2_Ctrl	AT4G21100	417.656	-0.792003	0.182731	-4.33425	1.4626e-05	0.000171384
L2_Ctrl	AT3G08950	152.763	-1.06289	0.245329	-4.33249	1.47435e-05	0.000172669
L2_Ctrl	AT2G41230	181.768	-1.63538	0.377494	-4.33221	1.47619e-05	0.000172792
L2_Ctrl	AT1G23870	1174.1	-0.881285	0.203535	-4.32989	1.49186e-05	0.000174534
L2_Ctrl	AT2G29750	21.3659	-1.95715	0.452035	-4.32965	1.49348e-05	0.00017463
L2_Ctrl	AT5G08350	197.581	-1.07026	0.247204	-4.32948	1.49463e-05	0.000174671
L2_Ctrl	AT5G14000	85.8655	-1.35941	0.31411	-4.32781	1.50596e-05	0.000175902
L2_Ctrl	AT2G42200	88.1803	1.47942	0.341852	4.32766	1.50701e-05	0.00017593
L2_Ctrl	AT5G65760	560.295	-0.673494	0.155676	-4.32626	1.51662e-05	0.000176958
L2_Ctrl	AT1G73750	165.441	1.24464	0.28771	4.32602	1.51829e-05	0.000177058
L2_Ctrl	AT5G34871	120.029	-1.27351	0.294406	-4.32571	1.52043e-05	0.000177214
L2_Ctrl	AT3G02780	1273.58	-0.615844	0.142434	-4.3237	1.53431e-05	0.000178642
L2_Ctrl	AT4G21600	28.416	-1.75824	0.406642	-4.3238	1.53362e-05	0.000178642
L2_Ctrl	AT5G24155	108.33	1.22277	0.282828	4.32338	1.53654e-05	0.000178806
L2_Ctrl	AT2G21850	38.2119	-1.7801	0.411813	-4.32259	1.54208e-05	0.000179355
L2_Ctrl	AT2G25080	6510.97	0.749798	0.173477	4.32216	1.54506e-05	0.000179607
L2_Ctrl	AT2G28720	1532.09	0.747379	0.172946	4.32146	1.54998e-05	0.000180083
L2_Ctrl	AT5G02020	152.726	1.13767	0.26328	4.32113	1.55236e-05	0.000180264
L2_Ctrl	AT4G21150	1343.03	-0.677228	0.156754	-4.32032	1.55806e-05	0.000180831
L2_Ctrl	AT1G17470	1727.19	-0.663667	0.153633	-4.31982	1.56159e-05	0.000181144
L2_Ctrl	AT3G53230	201.506	-1.20215	0.278417	-4.31781	1.57588e-05	0.000182706
L2_Ctrl	AT1G76800	52.122	1.38192	0.320069	4.31756	1.57762e-05	0.00018281
L2_Ctrl	AT1G23030	537.383	-0.805002	0.186455	-4.31742	1.57864e-05	0.000182832
L2_Ctrl	AT5G47020	567.546	-0.775962	0.179766	-4.31651	1.58513e-05	0.000183487
L2_Ctrl	AT5G32450	1010.78	-0.651669	0.150981	-4.31622	1.58723e-05	0.000183633
L2_Ctrl	AT4G27500	3035.55	-0.627623	0.145435	-4.31548	1.59257e-05	0.000184154
L2_Ctrl	AT5G19980	445.32	-0.843931	0.195707	-4.31221	1.61631e-05	0.0001868
L2_Ctrl	AT4G25500	568.084	0.810543	0.188058	4.31006	1.63208e-05	0.000188523
L2_Ctrl	AT5G60710	1537.82	-0.747617	0.17347	-4.30979	1.63412e-05	0.00018866
L2_Ctrl	AT1G75200	416.579	-0.908331	0.210775	-4.30947	1.63644e-05	0.000188828
L2_Ctrl	AT2G23670	5853.59	0.761025	0.176652	4.30805	1.64704e-05	0.000189951
L2_Ctrl	AT2G18600	36.7905	-1.52187	0.353412	-4.30623	1.66057e-05	0.000191411
L2_Ctrl	AT2G33620	343.58	1.01875	0.236632	4.3052	1.66838e-05	0.00019221
L2_Ctrl	AT4G27360	9.30922	2.22251	0.516296	4.30472	1.67197e-05	0.000192523
L2_Ctrl	AT3G27210	208.185	-1.35741	0.315476	-4.30273	1.68709e-05	0.000194161
L2_Ctrl	AT1G01250	49.4255	1.50265	0.349286	4.30206	1.69215e-05	0.000194642
L2_Ctrl	AT1G14740	1309.05	-0.892921	0.207576	-4.30166	1.69526e-05	0.000194898
L2_Ctrl	AT5G25900	434.541	-0.779856	0.181312	-4.30117	1.69896e-05	0.00019522
L2_Ctrl	AT1G18580	408.584	-0.717699	0.16691	-4.29991	1.70869e-05	0.000196236
L2_Ctrl	AT5G64420	1103.23	-0.940523	0.218777	-4.29901	1.71566e-05	0.000196932
L2_Ctrl	AT5G42870	419.308	-0.801461	0.186435	-4.29888	1.71666e-05	0.000196945
L2_Ctrl	AT1G19835	1005.96	-0.65394	0.152156	-4.29784	1.72474e-05	0.000197768
L2_Ctrl	AT1G30280	104.618	-1.02641	0.238829	-4.2977	1.7258e-05	0.000197786
L2_Ctrl	AT1G78050	102.146	-1.37056	0.318979	-4.2967	1.73358e-05	0.000198574
L2_Ctrl	AT4G06744	229.826	-1.08133	0.251683	-4.29641	1.73583e-05	0.000198727
L2_Ctrl	AT2G44520	526.52	-0.758522	0.176569	-4.29588	1.73998e-05	0.000199099
L2_Ctrl	AT1G57680	1928.06	-0.67193	0.156476	-4.29414	1.75376e-05	0.000200571
L2_Ctrl	AT3G22370	1165.02	1.14654	0.267102	4.29253	1.76649e-05	0.000201921
L2_Ctrl	AT5G05560	138.674	-1.0492	0.244465	-4.2918	1.77233e-05	0.000202483
L2_Ctrl	AT3G27010	194.509	-0.940395	0.219172	-4.29067	1.78136e-05	0.000203408
L2_Ctrl	AT2G30210	36.5053	-1.90738	0.444719	-4.28896	1.79509e-05	0.00020487
L2_Ctrl	AT4G13550	342.595	0.909037	0.212001	4.28788	1.80383e-05	0.000205761
L2_Ctrl	AT2G21640	454.212	-2.101	0.490053	-4.28729	1.80864e-05	0.000206202
L2_Ctrl	AT3G10185	27.4275	1.93766	0.452119	4.28573	1.82142e-05	0.000207551
L2_Ctrl	AT4G03410	218.009	0.932684	0.217635	4.28553	1.82302e-05	0.000207625
L2_Ctrl	AT5G03130	19.3693	1.88049	0.438827	4.28526	1.82524e-05	0.000207771
L2_Ctrl	AT1G69310	159.011	-1.02092	0.238371	-4.28292	1.84461e-05	0.000209866
L2_Ctrl	AT1G69160	574.908	0.770731	0.180029	4.28114	1.85936e-05	0.000211366
L2_Ctrl	AT2G02560	811.527	-0.723264	0.168953	-4.28087	1.86165e-05	0.000211366
L2_Ctrl	AT2G32700	603.547	-0.790643	0.184691	-4.28089	1.86146e-05	0.000211366
L2_Ctrl	AT4G07825	1178	-0.642465	0.150075	-4.28096	1.86091e-05	0.000211366
L2_Ctrl	AT1G01790	1325.15	0.797428	0.186465	4.27656	1.89804e-05	0.000215312
L2_Ctrl	AT1G20900	114.726	-1.44495	0.33788	-4.27652	1.89837e-05	0.000215312
L2_Ctrl	AT1G11960	139.131	-1.03133	0.241234	-4.27522	1.90951e-05	0.000216463
L2_Ctrl	AT5G41360	227.412	-0.848845	0.198558	-4.27504	1.911e-05	0.000216521
L2_Ctrl	AT2G02780	289.658	-0.929454	0.217441	-4.27451	1.9156e-05	0.000216929
L2_Ctrl	AT1G73040	37.531	-1.79606	0.420241	-4.27388	1.92103e-05	0.00021732
L2_Ctrl	AT5G55300	710.437	-0.639166	0.149551	-4.27389	1.9209e-05	0.00021732
L2_Ctrl	AT3G30460	52.4455	1.59033	0.372258	4.27212	1.93626e-05	0.000218817
L2_Ctrl	AT5G67400	13.7244	-2.24281	0.524983	-4.27216	1.93588e-05	0.000218817
L2_Ctrl	AT1G25550	1211.74	-1.06049	0.248247	-4.27191	1.93804e-05	0.000218906
L2_Ctrl	AT4G12570	361.652	-0.779361	0.182447	-4.2717	1.93986e-05	0.000218999
L2_Ctrl	AT1G11330	312.239	-0.836974	0.196025	-4.26974	1.95703e-05	0.000220823
L2_Ctrl	AT4G01895	11.3779	-2.13127	0.499328	-4.26827	1.96997e-05	0.000222054
L2_Ctrl	AT5G02430	51.6925	-1.32298	0.309949	-4.26838	1.96897e-05	0.000222054
L2_Ctrl	AT4G31810	320.862	-0.874829	0.204968	-4.26812	1.97129e-05	0.000222089
L2_Ctrl	AT1G09560	1169.79	-1.10727	0.259445	-4.26786	1.97361e-05	0.000222236
L2_Ctrl	AT2G38960	255.343	-0.869012	0.20368	-4.26655	1.98521e-05	0.000223314
L2_Ctrl	AT3G62110	852.164	-0.677092	0.158697	-4.26657	1.98502e-05	0.000223314
L2_Ctrl	AT2G40350	22.9907	-1.82803	0.428534	-4.26577	1.99211e-05	0.000223974
L2_Ctrl	AT1G54320	1004.44	-0.724482	0.169888	-4.26447	2.00376e-05	0.000225169
L2_Ctrl	AT3G61890	176.044	1.09111	0.255885	4.26408	2.00725e-05	0.000225445
L2_Ctrl	AT1G44170	414.189	-0.765461	0.179549	-4.26325	2.01477e-05	0.000226174
L2_Ctrl	AT2G37040	2428.94	0.767627	0.180093	4.2624	2.02247e-05	0.000226843
L2_Ctrl	AT5G13640	1240.06	0.78901	0.185111	4.26236	2.0228e-05	0.000226843
L2_Ctrl	AT3G05360	96.8317	-1.27403	0.298921	-4.26211	2.02501e-05	0.000226975
L2_Ctrl	AT4G15955	118.431	-0.970753	0.227798	-4.26147	2.03086e-05	0.000227515
L2_Ctrl	AT5G01400	360.111	-0.76572	0.179731	-4.26037	2.0409e-05	0.000228523
L2_Ctrl	AT5G05480	337.535	-1.00029	0.234801	-4.26016	2.04285e-05	0.000228624
L2_Ctrl	AT2G28630	1510.41	-1.98671	0.466386	-4.25981	2.04605e-05	0.000228865
L2_Ctrl	AT2G18110	1268.27	-0.70217	0.16486	-4.25919	2.05172e-05	0.000229148
L2_Ctrl	AT3G54880	396.695	-1.0025	0.235367	-4.25932	2.05047e-05	0.000229148
L2_Ctrl	AT5G48150	851.79	0.722253	0.169571	4.2593	2.05068e-05	0.000229148
L2_Ctrl	AT3G53260	2710.04	0.639516	0.150178	4.2584	2.05899e-05	0.000229843
L2_Ctrl	AT3G21352	14.3834	-2.22368	0.522257	-4.25783	2.0642e-05	0.000230308
L2_Ctrl	AT4G02940	794.184	-0.864748	0.203116	-4.25741	2.06806e-05	0.000230544
L2_Ctrl	AT5G22090	2870.89	-0.772593	0.181472	-4.25737	2.06842e-05	0.000230544
L2_Ctrl	AT3G08530	3175.26	-0.672856	0.158061	-4.25694	2.07248e-05	0.000230762
L2_Ctrl	AT5G17820	44.3225	-2.05697	0.4832	-4.25697	2.07213e-05	0.000230762
L2_Ctrl	AT2G30010	959.732	-0.989985	0.232583	-4.25648	2.07671e-05	0.000231116
L2_Ctrl	AT1G50732	579.174	0.892042	0.20968	4.2543	2.09703e-05	0.000233092
L2_Ctrl	AT1G75310	278.318	-0.769188	0.180809	-4.25413	2.09859e-05	0.000233092
L2_Ctrl	AT1G78230	286.222	0.791098	0.18596	4.25412	2.09872e-05	0.000233092
L2_Ctrl	AT2G23390	876.914	0.719284	0.169074	4.25426	2.09742e-05	0.000233092
L2_Ctrl	AT5G04170	815.303	-0.806159	0.18955	-4.253	2.10923e-05	0.000234141
L2_Ctrl	AT5G52850	122.661	-1.01523	0.238748	-4.25229	2.11592e-05	0.000234764
L2_Ctrl	AT1G03630	3681.61	0.766467	0.180271	4.25174	2.12115e-05	0.000235226
L2_Ctrl	AT2G29020	671.075	-0.647205	0.15223	-4.25148	2.12359e-05	0.000235377
L2_Ctrl	AT3G51460	607.115	-0.664002	0.156198	-4.25104	2.12783e-05	0.000235728
L2_Ctrl	AT2G16640	1863.45	-0.599092	0.140966	-4.24991	2.13854e-05	0.000236795
L2_Ctrl	AT5G14950	893.704	-0.697077	0.164048	-4.24921	2.14522e-05	0.000237414
L2_Ctrl	AT5G01220	1040.01	0.689393	0.162274	4.24833	2.15371e-05	0.000238234
L2_Ctrl	AT1G77460	289.013	-0.828551	0.195118	-4.24641	2.17224e-05	0.000240163
L2_Ctrl	AT4G05400	503.122	-0.811702	0.191165	-4.24608	2.17544e-05	0.000240395
L2_Ctrl	AT2G33490	170.397	-0.918536	0.216337	-4.24585	2.17763e-05	0.000240516
L2_Ctrl	AT1G62290	243.906	-1.09268	0.257366	-4.24563	2.17981e-05	0.000240635
L2_Ctrl	AT1G02370	253.305	-1.07221	0.252561	-4.24537	2.18229e-05	0.000240788
L2_Ctrl	AT5G65480	1711.65	0.801761	0.188876	4.2449	2.1869e-05	0.000241175
L2_Ctrl	AT4G16630	534.612	-1.04853	0.247015	-4.24478	2.1881e-05	0.000241186
L2_Ctrl	AT4G28660	4713.81	0.70568	0.166262	4.24438	2.192e-05	0.000241494
L2_Ctrl	AT5G65020	1137.29	-0.888633	0.2094	-4.24371	2.19856e-05	0.000242096
L2_Ctrl	AT4G02930	1838.28	-0.90986	0.214457	-4.24262	2.20923e-05	0.000243148
L2_Ctrl	AT5G63290	148.757	-0.998545	0.235396	-4.24199	2.21549e-05	0.000243715
L2_Ctrl	AT5G07140	93.5041	-1.11048	0.261821	-4.24137	2.22157e-05	0.000244261
L2_Ctrl	AT4G26400	462.744	-0.947402	0.223388	-4.24106	2.22467e-05	0.00024448
L2_Ctrl	AT1G03030	240.461	-0.812153	0.191527	-4.24041	2.23114e-05	0.000245014
L2_Ctrl	AT5G06110	1671.48	-0.707959	0.166958	-4.24034	2.23177e-05	0.000245014
L2_Ctrl	AT1G67325	675.663	-0.819237	0.193229	-4.23973	2.23793e-05	0.000245567
[truncated: 48,943 more rows]

## Sheet: DEG_Heat_All
Significant DEG (log2(FC) > 0.5; p-adj < 0.05) for all hclines when compared to the wt Col-0 in heat stress condition, for all transcripts.
Sample	GeneID	Base mean	log2(FC)	StdErr	Wald-Stats	P-value	P-adj
L2_HS	AT5G35935	147.23	3.75092	0.366028	10.2476	1.21303e-24	2.63131e-20
L2_HS	AT3G18000	273.642	2.47358	0.38415	6.43909	1.2019e-10	1.30358e-06
L2_HS	AT2G27690	121.232	-1.93315	0.307607	-6.28447	3.28968e-10	1.5318e-06
L2_HS	AT4G06746	1471.74	2.35276	0.376408	6.25055	4.09002e-10	1.5318e-06
L2_HS	AT5G24030	390.541	-1.45617	0.231448	-6.29155	3.14306e-10	1.5318e-06
L2_HS	AT5G51720	104.583	-2.64153	0.42298	-6.24504	4.23696e-10	1.5318e-06
L2_HS	AT1G32900	546.694	1.81973	0.300382	6.05804	1.37787e-09	4.26982e-06
L2_HS	AT1G75280	5781.37	1.81562	0.302968	5.99277	2.06293e-09	5.59363e-06
L2_HS	AT1G76960	34.6258	-2.8172	0.499168	-5.64379	1.66349e-08	3.65684e-05
L2_HS	AT5G40890	1082.12	-1.4602	0.258832	-5.64149	1.6858e-08	3.65684e-05
L2_HS	AT1G18620	361.031	-1.48306	0.263785	-5.62223	1.88508e-08	3.71738e-05
L2_HS	AT1G54010	620.982	-2.30837	0.413645	-5.58056	2.3974e-08	4.3337e-05
L2_HS	AT4G22517	131.564	-2.33616	0.424119	-5.50827	3.62372e-08	6.04659e-05
L2_HS	AT3G63390	1428.73	1.36597	0.26371	5.17982	2.22099e-07	0.000344127
L2_HS	AT3G20520	46.7199	-2.729	0.529039	-5.15842	2.49046e-07	0.000360154
L2_HS	AT1G26560	249.818	-1.59516	0.310428	-5.13856	2.76849e-07	0.000371993
L2_HS	AT1G29395	66.032	-2.13048	0.415392	-5.12884	2.9153e-07	0.000371993
L2_HS	AT5G02940	109.928	-1.75099	0.342417	-5.11363	3.16019e-07	0.000380838
L2_HS	AT2G07686	1479.41	1.73326	0.34159	5.07408	3.89378e-07	0.000444547
L2_HS	AT1G09690	14546.6	1.24087	0.246597	5.03197	4.85474e-07	0.000526545
L2_HS	AT2G42150	464.077	1.94664	0.391976	4.96623	6.8266e-07	0.000705155
L2_HS	AT2G24850	49.0709	-2.43075	0.499543	-4.86595	1.13911e-06	0.00112316
L2_HS	AT1G80440	355.671	-1.53919	0.320495	-4.80254	1.56663e-06	0.00147754
L2_HS	AT1G57730	62.0898	2.1039	0.440119	4.78029	1.75042e-06	0.00151881
L2_HS	AT2G07812	71.1771	1.69592	0.354281	4.78695	1.69335e-06	0.00151881
L2_HS	AT5G55180	1276.66	-1.16204	0.244954	-4.74392	2.09626e-06	0.00174893
L2_HS	AT1G16850	1208.94	1.6706	0.354008	4.71909	2.36899e-06	0.00186047
L2_HS	AT4G37250	139.795	-1.42594	0.302342	-4.71632	2.40149e-06	0.00186047
L2_HS	AT2G14560	155.429	-2.48155	0.532864	-4.65701	3.20831e-06	0.00236715
L2_HS	AT2G29740	144.619	-2.04376	0.43925	-4.65285	3.27377e-06	0.00236715
L2_HS	AT1G27565	27.2134	2.23426	0.484986	4.60686	4.0879e-06	0.00268711
L2_HS	AT5G48880	150.664	-1.72818	0.374807	-4.61086	4.01007e-06	0.00268711
L2_HS	AT5G56870	154.295	-2.36767	0.512783	-4.61729	3.88776e-06	0.00268711
L2_HS	AT1G09340	4248.64	-1.72238	0.378592	-4.54944	5.37894e-06	0.00299179
L2_HS	AT2G21860	3531.8	1.19681	0.262857	4.55307	5.28698e-06	0.00299179
L2_HS	AT3G15210	856.655	1.32619	0.290155	4.57064	4.86232e-06	0.00299179
L2_HS	AT5G04770	91.2498	-1.54638	0.33949	-4.555	5.23856e-06	0.00299179
L2_HS	AT5G27130	198.297	1.91822	0.420599	4.56069	5.09868e-06	0.00299179
L2_HS	AT5G42070	92.3392	-1.65704	0.362302	-4.57363	4.79344e-06	0.00299179
L2_HS	AT4G37450	3407.71	1.51273	0.333998	4.52916	5.92186e-06	0.0031331
L2_HS	AT5G39530	110.155	-2.23826	0.493829	-4.53246	5.83002e-06	0.0031331
L2_HS	AT1G50780	19.3003	2.04786	0.459804	4.45378	8.43732e-06	0.00425633
L2_HS	AT2G36690	39.4745	-2.05052	0.460052	-4.45715	8.30577e-06	0.00425633
L2_HS	AT1G67865	168.037	1.60434	0.361406	4.43916	9.03088e-06	0.00435329
L2_HS	AT3G01700	48.111	1.75709	0.395806	4.43926	9.02669e-06	0.00435329
L2_HS	AT1G70600	15342.9	0.927942	0.211214	4.39338	1.116e-05	0.00526268
L2_HS	AT2G30550	1410.33	1.16527	0.266776	4.36796	1.25414e-05	0.00572533
L2_HS	AT5G22300	127.379	-1.60874	0.368492	-4.36575	1.2669e-05	0.00572533
L2_HS	AT4G36640	210.933	-1.71411	0.395957	-4.32903	1.49771e-05	0.00663027
L2_HS	AT3G55630	108.209	-1.61268	0.374729	-4.30358	1.68057e-05	0.00729098
L2_HS	AT3G06080	469.075	-1.24387	0.290028	-4.28879	1.79645e-05	0.00749398
L2_HS	AT5G41010	1410.38	1.0885	0.253747	4.28971	1.78904e-05	0.00749398
L2_HS	AT1G07890	23293.5	0.949304	0.222347	4.26947	1.95939e-05	0.00762629
L2_HS	AT1G07930	26871.8	0.988848	0.232272	4.25728	2.06928e-05	0.00762629
L2_HS	AT2G07667	2654.3	1.65033	0.385995	4.27552	1.90692e-05	0.00762629
L2_HS	AT2G43535	113.39	-1.66231	0.390511	-4.25674	2.07427e-05	0.00762629
L2_HS	AT3G19920	427.741	1.79962	0.42258	4.25866	2.05658e-05	0.00762629
L2_HS	AT5G09530	369.339	-2.21707	0.520386	-4.26043	2.0403e-05	0.00762629
L2_HS	AT5G55910	654.389	-1.18447	0.277541	-4.26774	1.97459e-05	0.00762629
L2_HS	AT4G19160	413.672	-1.16382	0.2737	-4.25216	2.11714e-05	0.00765417
L2_HS	AT2G47960	1418.4	1.13675	0.267923	4.24283	2.20719e-05	0.00773925
L2_HS	AT4G33470	72.4391	-1.34248	0.316448	-4.24234	2.21203e-05	0.00773925
L2_HS	AT1G52400	153.904	-1.70118	0.401954	-4.23227	2.31345e-05	0.0079656
L2_HS	AT2G07693	1076.04	1.25847	0.298139	4.22108	2.43129e-05	0.00824056
L2_HS	AT4G08870	763.056	-1.77181	0.42072	-4.21136	2.53832e-05	0.00834463
L2_HS	AT5G17710	8239.47	1.01279	0.240492	4.21131	2.53894e-05	0.00834463
L2_HS	AT1G29930	18146.3	-1.61852	0.385599	-4.19743	2.69964e-05	0.0087404
L2_HS	AT1G27730	901.992	1.54333	0.369078	4.18159	2.89481e-05	0.00897104
L2_HS	AT1G31580	824.088	-2.19279	0.524373	-4.18174	2.89287e-05	0.00897104
L2_HS	AT1G75690	834.905	-1.44972	0.346691	-4.18158	2.89495e-05	0.00897104
L2_HS	AT1G70800	337.603	1.7796	0.429046	4.14781	3.35675e-05	0.00940741
L2_HS	AT2G23770	42.1148	-1.70561	0.40982	-4.16186	3.15666e-05	0.00940741
L2_HS	AT2G36530	62607.8	1.12497	0.271526	4.14312	3.42608e-05	0.00940741
L2_HS	AT2G38750	256.814	-1.36976	0.330297	-4.14706	3.36765e-05	0.00940741
L2_HS	AT3G01500	11080.7	-2.11545	0.510072	-4.14736	3.36325e-05	0.00940741
L2_HS	AT4G35250	736.855	-1.18232	0.28524	-4.145	3.3982e-05	0.00940741
L2_HS	AT5G13740	299.367	-1.07464	0.258339	-4.15979	3.18534e-05	0.00940741
L2_HS	AT5G25757	4652.16	0.936947	0.225285	4.15894	3.19723e-05	0.00940741
L2_HS	ATCG00920	14969.7	1.91751	0.462646	4.14466	3.40317e-05	0.00940741
L2_HS	AT1G69490	44.6663	-1.5097	0.365342	-4.13231	3.59139e-05	0.00961782
L2_HS	AT2G33380	154.001	-1.41161	0.341594	-4.1324	3.58993e-05	0.00961782
L2_HS	AT2G11890	2407.28	0.945777	0.229509	4.12088	3.77434e-05	0.0099845
L2_HS	ATMG00670	2662.26	0.890593	0.216823	4.10748	4.00005e-05	0.0104541
L2_HS	AT2G34730	1414.52	1.07162	0.261246	4.10195	4.09683e-05	0.0105796
L2_HS	AT3G23325	821.945	1.33571	0.326575	4.09007	4.31242e-05	0.0110053
L2_HS	AT1G27290	752.994	-0.954065	0.233574	-4.08464	4.4145e-05	0.0111348
L2_HS	AT1G01830	194.019	-1.58123	0.388192	-4.07331	4.63488e-05	0.011425
L2_HS	AT2G32640	53.3541	-1.52954	0.375281	-4.07572	4.58728e-05	0.011425
L2_HS	AT4G30500	105.333	-1.35409	0.333137	-4.06466	4.81025e-05	0.011724
L2_HS	AT2G07755	1997.62	1.22237	0.303183	4.0318	5.53518e-05	0.013341
L2_HS	AT4G13500	264.56	-2.01914	0.501679	-4.02477	5.70312e-05	0.0135947
L2_HS	AT1G02090	10810.3	1.20401	0.299792	4.01615	5.91558e-05	0.0139479
L2_HS	AT1G18630	814.898	0.886395	0.220974	4.01131	6.03823e-05	0.014084
L2_HS	AT1G58360	893.239	-1.24025	0.310655	-3.99237	6.54162e-05	0.0150958
L2_HS	AT1G01210	789.166	1.04877	0.264148	3.97038	7.17577e-05	0.0163849
L2_HS	AT5G25610	1115.1	-1.64065	0.413506	-3.96765	7.25854e-05	0.0164013
L2_HS	AT4G27380	950.775	0.927276	0.234174	3.95977	7.5021e-05	0.0167769
L2_HS	AT1G71865	66.3087	-1.25181	0.317269	-3.94558	7.96068e-05	0.0173271
L2_HS	AT2G46820	3076.73	-1.33457	0.338314	-3.94477	7.98778e-05	0.0173271
L2_HS	AT5G19250	280.914	-1.74458	0.441906	-3.94786	7.88513e-05	0.0173271
L2_HS	AT4G23290	85.5571	-1.99347	0.506398	-3.93657	8.26559e-05	0.0175781
L2_HS	AT5G25810	18.4655	-1.8869	0.479114	-3.93831	8.20582e-05	0.0175781
L2_HS	AT2G43530	262.194	-1.64395	0.418897	-3.92448	8.69188e-05	0.0183053
L2_HS	AT5G01600	3782.46	1.41962	0.362191	3.91953	8.87227e-05	0.0183556
L2_HS	AT5G64750	671.27	1.95464	0.498737	3.91918	8.88503e-05	0.0183556
L2_HS	AT4G20390	14.5148	-1.94634	0.497185	-3.91472	9.05094e-05	0.018522
L2_HS	AT1G70710	157.68	-1.27779	0.326991	-3.90773	9.31664e-05	0.0188875
L2_HS	AT1G52410	153.673	-1.32429	0.339353	-3.9024	9.52446e-05	0.0189265
L2_HS	AT1G62780	598.864	-1.07937	0.276723	-3.90055	9.5976e-05	0.0189265
L2_HS	AT3G26510	539.21	-1.5809	0.405084	-3.90265	9.51462e-05	0.0189265
L2_HS	AT1G02780	18993.5	0.964602	0.248203	3.88634	0.000101767	0.0198877
L2_HS	AT1G75270	2832.06	1.28733	0.331837	3.8794	0.000104714	0.0202808
L2_HS	AT2G18450	64.751	1.24246	0.32122	3.86795	0.000109752	0.0210685
L2_HS	AT5G42530	813.124	-2.05351	0.531447	-3.864	0.000111545	0.0212248
L2_HS	AT1G49245	845.225	1.00525	0.260588	3.85764	0.000114489	0.0214771
L2_HS	AT2G07779	5117.3	1.40588	0.364513	3.85686	0.000114851	0.0214771
L2_HS	AT3G50410	310.265	1.22861	0.318837	3.8534	0.000116488	0.0215971
L2_HS	AT4G27540	375.71	1.05931	0.275211	3.84909	0.000118555	0.021794
L2_HS	AT1G54350	210.791	-1.25194	0.327352	-3.82443	0.000131073	0.0238927
L2_HS	AT2G07806	28.9849	1.85359	0.484968	3.8221	0.000132321	0.0239193
L2_HS	AT1G74270	3767.56	1.13501	0.299117	3.79453	0.000147922	0.0263633
L2_HS	AT5G65730	203.807	-1.36431	0.359603	-3.79395	0.000148272	0.0263633
L2_HS	ATMG00040	2318.34	1.15642	0.305037	3.79107	0.000149999	0.0264535
L2_HS	AT2G07772	137.197	1.66173	0.439183	3.78368	0.000154525	0.0269959
L2_HS	AT3G08810	228.024	1.26656	0.33489	3.78202	0.000155564	0.0269959
L2_HS	AT2G40100	639.408	-1.88616	0.499855	-3.77341	0.00016103	0.0272895
L2_HS	AT5G05830	99.8072	-1.11881	0.296405	-3.77462	0.000160253	0.0272895
L2_HS	AT5G56600	3138.29	0.774925	0.205363	3.77343	0.000161015	0.0272895
L2_HS	AT1G51620	18.5086	-1.76617	0.468446	-3.77028	0.000163066	0.0274204
L2_HS	AT3G16450	265.403	-1.6252	0.431749	-3.76422	0.000167069	0.0278773
L2_HS	AT2G29990	83.4941	-1.36951	0.364271	-3.7596	0.000170187	0.0279675
L2_HS	AT3G20430	653.113	1.05783	0.281281	3.76078	0.000169387	0.0279675
L2_HS	AT1G07160	34.1809	1.3658	0.363736	3.75492	0.000173398	0.0282809
L2_HS	AT2G05632	160.748	1.49536	0.398445	3.753	0.000174732	0.0282857
L2_HS	AT1G17600	26.599	-1.86225	0.496871	-3.74796	0.000178275	0.0284587
L2_HS	AT1G19450	2219.38	1.13444	0.302699	3.74776	0.000178424	0.0284587
L2_HS	AT3G26932	76.6761	-1.46464	0.391551	-3.7406	0.000183582	0.0289226
L2_HS	AT5G22875	618.775	1.12798	0.301598	3.74003	0.000183999	0.0289226
L2_HS	AT5G25190	20.5709	-1.5976	0.428445	-3.72882	0.000192376	0.0300218
L2_HS	AT2G02990	129.773	-1.92463	0.517196	-3.72129	0.000198211	0.0307114
L2_HS	AT2G25510	374.369	-1.94218	0.523102	-3.71282	0.000204963	0.0308754
L2_HS	AT4G04330	147.504	-1.43893	0.387143	-3.71678	0.000201778	0.0308754
L2_HS	AT4G13830	274.291	-1.23381	0.332262	-3.71335	0.000204536	0.0308754
L2_HS	AT5G65930	394.98	-0.950834	0.255919	-3.71537	0.000202907	0.0308754
L2_HS	ATCG00950	24269.3	1.74335	0.469806	3.71078	0.000206618	0.03091
L2_HS	AT4G17200	25.3534	1.81852	0.491561	3.69948	0.000216044	0.0320989
L2_HS	AT5G59320	6106.5	-1.94743	0.528294	-3.68627	0.000227562	0.03358
L2_HS	AT4G11060	414.274	0.841085	0.228451	3.68168	0.000231698	0.0338777
L2_HS	AT5G38890	856.741	1.04398	0.283646	3.68058	0.000232702	0.0338777
L2_HS	AT3G55800	3549.39	-1.67062	0.454481	-3.67588	0.000237028	0.0342774
L2_HS	AT1G55480	1090.23	-1.46023	0.397481	-3.67371	0.000239049	0.0343408
L2_HS	AT3G10985	817.801	-1.28038	0.349531	-3.66315	0.000249135	0.0355542
L2_HS	AT2G05840	2972.8	0.887418	0.242449	3.66022	0.000252	0.035728
L2_HS	AT1G56650	22.9979	-1.91454	0.523567	-3.65673	0.000255452	0.0359822
L2_HS	AT5G44490	147.546	1.27944	0.350744	3.64778	0.000264514	0.0370184
L2_HS	AT4G27840	279.241	-1.09327	0.299936	-3.64502	0.000267368	0.0371779
L2_HS	AT1G19396	59.391	1.36086	0.373919	3.63945	0.000273218	0.0372745
L2_HS	AT1G36180	263.209	-1.47994	0.406536	-3.64036	0.000272256	0.0372745
L2_HS	AT2G07697	1077.89	1.52616	0.418996	3.64241	0.000270097	0.0372745
L2_HS	AT5G44550	18.3909	-1.86426	0.513015	-3.63392	0.000279149	0.0378457
L2_HS	AT3G21150	39.55	1.41529	0.390212	3.62699	0.000286749	0.0386345
L2_HS	AT2G23340	1233.4	1.10418	0.304603	3.62497	0.000288997	0.038697
L2_HS	AT4G20460	71.9632	-1.11323	0.308031	-3.61402	0.000301484	0.0401214
L2_HS	AT3G44860	18.2701	-1.69553	0.469668	-3.61006	0.000306121	0.0402447
L2_HS	AT5G62210	191.747	-1.25215	0.346839	-3.61019	0.000305972	0.0402447
L2_HS	AT2G39460	6311.2	0.786337	0.218009	3.6069	0.000309882	0.0402512
L2_HS	AT5G41761	45.7302	-1.73127	0.479783	-3.60844	0.000308042	0.0402512
L2_HS	AT5G29100	113.313	1.67969	0.466069	3.60396	0.000313404	0.0404665
L2_HS	AT1G16730	105.66	1.34717	0.374422	3.59801	0.000320665	0.0411589
L2_HS	AT1G69523	25.4473	-1.49499	0.415895	-3.59463	0.000324847	0.0414505
L2_HS	AT1G31335	208.296	-1.47055	0.410172	-3.58519	0.000336831	0.0423133
L2_HS	AT1G51110	118.928	-1.01232	0.282394	-3.58479	0.000337352	0.0423133
L2_HS	AT2G44740	21.1649	-1.47211	0.410837	-3.5832	0.000339412	0.0423133
L2_HS	AT4G38080	173.904	-1.8449	0.514698	-3.58444	0.000337808	0.0423133
L2_HS	AT5G19900	2374.83	0.774286	0.216186	3.58158	0.000341527	0.0423337
L2_HS	AT1G22200	1628.23	0.837704	0.234212	3.57669	0.000347972	0.0428875
L2_HS	AT2G44860	6407.43	1.00691	0.281806	3.57306	0.00035283	0.0431439
L2_HS	AT3G61310	238.941	-1.09057	0.305421	-3.57071	0.000356018	0.0431439
L2_HS	AT4G40090	14.9317	1.7838	0.499447	3.57155	0.000354872	0.0431439
L2_HS	AT1G13260	162.779	-1.08477	0.303926	-3.56918	0.0003581	0.043155
L2_HS	AT4G22755	66.5688	-1.87174	0.525491	-3.56188	0.000368204	0.0441276
L2_HS	AT1G15125	111.214	-1.64654	0.463818	-3.54997	0.000385275	0.0459196
L2_HS	AT3G50570	122.29	-1.6441	0.464195	-3.54183	0.000397363	0.0471017
L2_HS	AT2G07676	101.448	1.28318	0.362978	3.53515	0.000407551	0.0480368
L2_HS	AT2G37690	1749.09	0.743411	0.210374	3.53377	0.000409682	0.0480368
L2_HS	AT5G05580	263.827	-1.21999	0.345953	-3.52647	0.000421139	0.0491147
L2_HS	AT4G36700	18.9246	-1.87006	0.531071	-3.52131	0.000429427	0.0498135
L4_HS	AT5G15420	95.7954	4.01622	0.375234	10.7033	9.82588e-27	2.39172e-22
L4_HS	AT3G05780	509.311	3.42856	0.397891	8.61683	6.88338e-18	8.37742e-14
L4_HS	AT1G35515	259.972	3.26777	0.384307	8.50302	1.84721e-17	1.28317e-13
L4_HS	AT3G17260	68.9229	3.33179	0.392546	8.48765	2.10866e-17	1.28317e-13
L4_HS	AT3G24790	309.398	3.16163	0.397224	7.95931	1.73007e-15	8.42233e-12
L4_HS	AT1G35513	164.936	2.85334	0.392094	7.27718	3.40883e-13	1.3829e-09
L4_HS	AT2G05995	43.0413	2.73553	0.385757	7.09132	1.32835e-12	4.04167e-09
L4_HS	AT2G26630	265.24	2.80102	0.394557	7.09916	1.25514e-12	4.04167e-09
L4_HS	AT5G22600	42.7454	2.40446	0.401783	5.98449	2.1707e-09	5.87078e-06
L4_HS	AT4G24540	95.2142	1.81498	0.318959	5.69032	1.26802e-08	3.08648e-05
L4_HS	AT3G28320	116.683	2.26145	0.400711	5.64361	1.66523e-08	3.68485e-05
L4_HS	AT3G30720	140.17	1.82848	0.390002	4.68839	2.75363e-06	0.00558552
L4_HS	AT3G28315	19.9886	1.84418	0.401094	4.59788	4.26809e-06	0.00799151
L4_HS	AT1G58684	13.4901	1.8008	0.401366	4.48667	7.23446e-06	0.0125781
L4_HS	AT3G01910	1088.83	-1.53819	0.344452	-4.46562	7.98372e-06	0.0129555
L4_HS	AT1G13710	40.2753	-1.48822	0.349715	-4.25551	2.08576e-05	0.0283991
L4_HS	AT2G21080	106.872	1.30814	0.307509	4.25397	2.10009e-05	0.0283991
L4_HS	AT5G61230	28.7677	-1.54453	0.362899	-4.25608	2.08045e-05	0.0283991
L4_HS	AT2G27690	136.565	-1.21476	0.288836	-4.20571	2.60262e-05	0.0333423
L4_HS	AT3G60140	62.8588	1.66025	0.396126	4.19122	2.77455e-05	0.0337676
L4_HS	AT2G29740	140.252	-1.65374	0.399375	-4.14081	3.46075e-05	0.0401134
L4_HS	AT1G32350	27.5259	1.51083	0.36702	4.11648	3.8471e-05	0.0425646
L7_HS	AT5G03090	531.45	5.92852	0.384551	15.4167	1.26373e-53	2.74393e-49
L7_HS	AT4G22517	119.849	-3.80077	0.411223	-9.2426	2.4058e-20	2.61186e-16
L7_HS	AT1G27140	68.4841	3.06132	0.383922	7.97379	1.53881e-15	1.11374e-11
L7_HS	AT3G05730	606.879	-3.08134	0.405179	-7.60488	2.8516e-14	1.54792e-10
L7_HS	AT3G18000	316.337	2.62188	0.353532	7.41624	1.20491e-13	5.23242e-10
L7_HS	AT1G13710	34.1115	-3.06481	0.417378	-7.34301	2.08846e-13	7.5578e-10
L7_HS	AT3G05727	433.338	-2.86226	0.397918	-7.19309	6.33426e-13	1.9648e-09
L7_HS	AT2G04460	621.529	2.93395	0.418329	7.01349	2.32447e-12	6.30891e-09
L7_HS	AT1G17710	60.3587	2.64597	0.37836	6.99326	2.68569e-12	6.47936e-09
L7_HS	AT5G14860	87.2101	3.24158	0.475077	6.82326	8.89976e-12	1.93241e-08
L7_HS	AT1G80440	340.283	-1.90727	0.295144	-6.46217	1.03211e-10	2.03729e-07
L7_HS	AT4G30680	74.3464	1.97805	0.318314	6.21416	5.16e-10	9.3366e-07
L7_HS	AT2G21080	149.513	1.93004	0.313206	6.16222	7.17314e-10	1.16618e-06
L7_HS	AT2G45130	29.8263	2.46961	0.401251	6.15476	7.51926e-10	1.16618e-06
L7_HS	AT5G03545	121.147	2.49941	0.412191	6.06371	1.33015e-09	1.92544e-06
L7_HS	AT4G32920	653.628	1.3453	0.228546	5.88633	3.94864e-09	5.35855e-06
L7_HS	AT1G63150	167.178	1.91657	0.328956	5.82621	5.67018e-09	7.24215e-06
L7_HS	AT1G68740	123.52	2.33163	0.402826	5.78819	7.11489e-09	8.58253e-06
L7_HS	AT1G67865	203.22	1.88361	0.326125	5.77572	7.66249e-09	8.75662e-06
L7_HS	AT3G16670	138.528	-2.38368	0.414001	-5.75767	8.52824e-09	9.25868e-06
L7_HS	AT1G62860	91.1742	2.09356	0.368632	5.67927	1.35271e-08	1.39864e-05
L7_HS	AT4G31570	1067.29	1.53521	0.271985	5.64446	1.65699e-08	1.63538e-05
L7_HS	AT1G62670	102.309	1.60485	0.291628	5.50308	3.73209e-08	3.52326e-05
L7_HS	AT4G30150	1757.31	1.27849	0.236069	5.41574	6.10368e-08	5.52205e-05
L7_HS	AT1G62590	272.149	1.57692	0.291627	5.40732	6.39749e-08	5.55635e-05
L7_HS	AT4G29760	15.2584	2.3412	0.44368	5.27676	1.31486e-07	0.000109806
L7_HS	AT5G09460	1058.37	1.25555	0.238873	5.25616	1.47096e-07	0.000118292
L7_HS	AT1G73830	68.0876	-1.66328	0.316861	-5.24922	1.52743e-07	0.000118446
L7_HS	AT4G21820	2215.01	2.48675	0.476987	5.21344	1.85366e-07	0.000138788
L7_HS	AT4G28900	66.8764	1.98046	0.384441	5.15152	2.58388e-07	0.000187012
L7_HS	AT4G38420	645.254	1.42577	0.28439	5.01343	5.34691e-07	0.000374508
L7_HS	AT3G56408	216.841	1.3438	0.268569	5.00357	5.62784e-07	0.000381866
L7_HS	AT3G30180	215.803	1.22301	0.250594	4.88043	1.05855e-06	0.000696492
L7_HS	AT1G63400	108.025	1.80475	0.371156	4.86251	1.15909e-06	0.000740215
L7_HS	AT3G01460	784.889	0.934421	0.199615	4.68112	2.85313e-06	0.00177
L7_HS	AT4G22513	152.865	-2.22379	0.475725	-4.67452	2.94645e-06	0.00177712
L7_HS	AT3G06530	2374.17	1.18071	0.252938	4.66799	3.0416e-06	0.00178493
L7_HS	AT5G48650	90.9596	-1.36628	0.293154	-4.66062	3.15258e-06	0.00180137
L7_HS	AT1G13800	123.505	1.41615	0.308342	4.59278	4.37371e-06	0.00227605
L7_HS	AT2G05510	1209.75	-1.97479	0.429425	-4.59868	4.25172e-06	0.00227605
L7_HS	AT3G01580	69.8412	1.63989	0.357164	4.59141	4.40261e-06	0.00227605
L7_HS	AT3G20520	48.4872	-2.19011	0.47651	-4.59615	4.30373e-06	0.00227605
L7_HS	AT3G12915	248.345	1.67476	0.370163	4.5244	6.05685e-06	0.00298892
L7_HS	AT5G40060	139.978	1.51424	0.334455	4.52747	5.96934e-06	0.00298892
L7_HS	AT3G18090	108.221	1.66163	0.371777	4.46942	7.84307e-06	0.00378437
L7_HS	AT2G02150	267.469	1.3311	0.299322	4.44705	8.70562e-06	0.00410924
L7_HS	AT1G63730	121.633	1.37625	0.313653	4.38781	1.14496e-05	0.00523233
L7_HS	AT1G63810	1203.65	1.03006	0.234873	4.3856	1.15669e-05	0.00523233
L7_HS	AT2G36690	39.7625	-1.93212	0.442815	-4.36327	1.28134e-05	0.0056779
L7_HS	AT1G78750	98.8731	1.15091	0.264696	4.34804	1.3736e-05	0.00596501
L7_HS	AT3G05890	58.0571	-1.43621	0.331207	-4.33629	1.44908e-05	0.00616937
L7_HS	AT5G44490	170.476	1.44642	0.33412	4.32904	1.49764e-05	0.0062535
L7_HS	AT4G11210	38.0464	-1.43019	0.33305	-4.29422	1.75311e-05	0.00718212
L7_HS	AT5G45430	1435.26	1.0067	0.235177	4.28059	1.86398e-05	0.00749493
L7_HS	AT1G53490	139.365	1.45951	0.341422	4.2748	1.91307e-05	0.00755244
L7_HS	AT5G43270	118.512	1.81577	0.429821	4.22447	2.39503e-05	0.0092863
L7_HS	AT2G29740	143.371	-1.94139	0.465357	-4.17184	3.02155e-05	0.01151
L7_HS	AT1G17255	120.978	1.35609	0.326313	4.15579	3.24168e-05	0.0120083
L7_HS	AT1G59620	138.667	1.6286	0.392029	4.15429	3.26297e-05	0.0120083
L7_HS	AT3G58940	60.0417	1.55528	0.376603	4.12976	3.63144e-05	0.0131416
L7_HS	AT2G11880	140.589	1.44713	0.351123	4.12144	3.76509e-05	0.0134019
L7_HS	AT1G79270	600.344	0.918798	0.224463	4.09332	4.25249e-05	0.0146153
L7_HS	AT3G57660	2202.58	1.03589	0.253255	4.09031	4.30791e-05	0.0146153
L7_HS	AT4G37580	149.346	1.3212	0.322781	4.09317	4.25525e-05	0.0146153
L7_HS	AT2G40630	166.586	1.2931	0.31768	4.07045	4.69226e-05	0.0156743
L7_HS	AT3G09390	13627.9	-0.82577	0.203105	-4.06573	4.78822e-05	0.0157525
L7_HS	AT2G25600	27.9608	1.56173	0.385256	4.05375	5.04021e-05	0.016334
L7_HS	AT2G19280	145.928	1.41253	0.349197	4.04507	5.23082e-05	0.0167025
L7_HS	AT1G52430	37.0338	1.73921	0.430756	4.03758	5.40061e-05	0.0169947
L7_HS	AT1G67650	222.632	1.12556	0.279652	4.02488	5.70055e-05	0.0176823
L7_HS	AT1G62914	72.7899	1.51606	0.377592	4.01508	5.94254e-05	0.0179599
L7_HS	AT1G78530	41.2272	1.54796	0.385586	4.01457	5.95547e-05	0.0179599
L7_HS	AT5G67270	324.193	-1.58133	0.394357	-4.00989	6.0747e-05	0.0180685
L7_HS	AT5G41761	47.4153	-1.71814	0.429133	-4.00374	6.2349e-05	0.0182944
L7_HS	AT1G31335	209.336	-1.55359	0.388377	-4.0002	6.32887e-05	0.0183225
L7_HS	AT2G46660	96.3739	1.40975	0.353035	3.99323	6.51793e-05	0.0186216
L7_HS	AT2G42370	49.02	1.50789	0.378421	3.98469	6.75672e-05	0.0188731
L7_HS	AT3G52140	4531.83	0.810803	0.203675	3.98086	6.86674e-05	0.0188731
L7_HS	AT4G02400	1444.65	0.875428	0.219796	3.9829	6.80787e-05	0.0188731
L7_HS	AT2G27385	451.102	-1.05219	0.265194	-3.96764	7.25886e-05	0.0197015
L7_HS	AT1G06960	153.18	0.963754	0.24375	3.95386	7.69e-05	0.0197832
L7_HS	AT1G53480	503.142	1.88073	0.475132	3.95834	7.54724e-05	0.0197832
L7_HS	AT1G58848	2064.77	1.38454	0.350545	3.94967	7.82589e-05	0.0197832
L7_HS	AT1G71490	115.593	1.57621	0.397679	3.96352	7.38537e-05	0.0197832
L7_HS	AT2G17260	37.994	1.35446	0.342955	3.94939	7.8352e-05	0.0197832
L7_HS	AT5G46100	101.533	1.41441	0.358136	3.94937	7.83564e-05	0.0197832
L7_HS	AT4G15730	189.806	1.21782	0.30997	3.92885	8.53541e-05	0.0211295
L7_HS	AT5G08310	187.55	1.13976	0.290158	3.92806	8.56353e-05	0.0211295
L7_HS	AT1G29950	370.933	1.39967	0.357928	3.91049	9.21086e-05	0.0222217
L7_HS	AT4G26200	185.456	-1.19545	0.305576	-3.9121	9.14976e-05	0.0222217
L7_HS	AT3G22690	175.386	1.07347	0.275257	3.89987	9.62445e-05	0.0227148
L7_HS	AT3G48835	85.74	1.29245	0.331339	3.90068	9.59224e-05	0.0227148
L7_HS	AT5G44510	141.34	1.66243	0.427177	3.89167	9.95558e-05	0.0232436
L7_HS	AT3G26730	849.017	0.870222	0.22378	3.88874	0.000100768	0.0232763
L7_HS	AT1G33055	66.3833	-1.42192	0.365904	-3.88606	0.000101885	0.0232866
L7_HS	AT1G02060	243.076	1.37097	0.353129	3.88237	0.000103444	0.0233967
L7_HS	AT5G57567	27.1103	1.58159	0.408671	3.87008	0.0001088	0.0243545
L7_HS	AT1G53260	25.0234	1.63219	0.422627	3.86202	0.000112455	0.024664
L7_HS	AT2G05440	3561.27	-1.46806	0.380095	-3.86237	0.000112294	0.024664
L7_HS	AT1G59218	687.3	0.945437	0.245054	3.85807	0.000114286	0.0248149
L7_HS	AT1G12480	120.464	1.1938	0.311488	3.83258	0.000126808	0.026994
L7_HS	AT4G36260	49.1057	-1.23288	0.321635	-3.83315	0.000126514	0.026994
L7_HS	AT3G26165	160.058	1.48534	0.38935	3.81491	0.000136233	0.0287188
L7_HS	AT1G29940	1977.29	0.940002	0.247094	3.80423	0.000142248	0.0291282
L7_HS	AT4G06598	26.2216	1.58867	0.417853	3.80199	0.000143541	0.0291282
L7_HS	AT5G46510	314.169	1.33879	0.351755	3.80603	0.000141214	0.0291282
L7_HS	AT5G49660	642.03	0.876483	0.230229	3.80701	0.000140655	0.0291282
L7_HS	AT4G01860	453.737	1.03248	0.272362	3.79085	0.000150132	0.0301835
L7_HS	AT1G63740	274.021	1.19817	0.317002	3.7797	0.000157019	0.0309035
L7_HS	AT2G42955	49.704	1.17177	0.309919	3.7809	0.00015626	0.0309035
L7_HS	AT5G40450	1489.44	1.6334	0.432326	3.77817	0.000157983	0.0309035
L7_HS	AT4G06746	755.239	1.30391	0.346183	3.76654	0.000165524	0.0320895
L7_HS	AT1G12700	86.2815	1.14851	0.305763	3.75621	0.000172504	0.0331466
L7_HS	AT1G74180	71.3519	1.57762	0.422417	3.73475	0.000187905	0.0354787
L7_HS	AT5G50670	66.8097	1.12177	0.30036	3.73474	0.000187908	0.0354787
L7_HS	AT1G20380	159.268	1.06288	0.285268	3.7259	0.000194618	0.0364288
L7_HS	AT4G24540	73.2293	1.41603	0.38177	3.70913	0.000207973	0.0385959
L7_HS	AT2G24160	74.8814	1.47104	0.398123	3.69495	0.000219933	0.0404695
L7_HS	AT1G03540	86.8568	1.32374	0.360636	3.67057	0.00024201	0.0441576
L7_HS	AT1G72050	402.692	1.48452	0.405086	3.6647	0.000247633	0.0448071
L7_HS	AT5G66900	324.777	0.906915	0.24814	3.65486	0.000257326	0.0461762
L7_HS	AT4G10200	87.517	1.50018	0.411047	3.64966	0.000262583	0.0463535
L7_HS	AT5G40480	1656.05	0.9903	0.271195	3.65161	0.0002606	0.0463535
L7_HS	AT4G04940	1241.62	0.762933	0.209803	3.63642	0.000276453	0.0484083
L9_HS	AT5G24240	410.238	5.34838	0.348642	15.3406	4.0951e-53	9.15214e-49
L9_HS	AT2G05660	206.356	5.20129	0.391695	13.2789	3.06792e-40	3.42824e-36
L9_HS	AT2G13547	95.3832	4.25684	0.38195	11.145	7.57283e-29	5.64151e-25
L9_HS	AT2G05950	52.0467	2.94014	0.361018	8.14401	3.8239e-16	2.13651e-12
L9_HS	AT4G26110	13862.2	1.87507	0.254256	7.37473	1.64673e-13	7.36056e-10
L9_HS	AT1G75280	5283	1.61507	0.232966	6.93262	4.1313e-12	1.53884e-08
L9_HS	AT4G15590	29.878	3.10723	0.455898	6.81563	9.38501e-12	2.99636e-08
L9_HS	AT4G24540	153.936	2.48727	0.371882	6.68834	2.25714e-11	6.30561e-08
L9_HS	AT4G06643	17.4798	2.96915	0.449381	6.60719	3.91682e-11	9.72632e-08
L9_HS	AT4G08093	64.3142	2.45663	0.373884	6.57057	5.01222e-11	1.01835e-07
L9_HS	AT4G26410	3443.73	1.71329	0.26052	6.57642	4.81916e-11	1.01835e-07
L9_HS	AT4G25700	1800.4	1.46168	0.225319	6.48717	8.74663e-11	1.62899e-07
L9_HS	AT4G08190	21.8125	2.78252	0.443584	6.2728	3.54616e-10	6.0964e-07
L9_HS	AT1G54010	626.001	-2.32292	0.375422	-6.18749	6.11312e-10	9.75872e-07
L9_HS	AT5G35935	60.2688	2.32786	0.389368	5.97856	2.25112e-09	3.35402e-06
L9_HS	AT4G25730	6107.93	1.25351	0.216311	5.79496	6.83389e-09	9.54567e-06
L9_HS	AT3G09390	12460.3	-1.1754	0.204962	-5.73476	9.76526e-09	1.2573e-05
L9_HS	AT4G25570	2121.74	1.15523	0.201661	5.7286	1.01263e-08	1.2573e-05
L9_HS	AT4G24220	12003.7	1.42411	0.25046	5.68596	1.3008e-08	1.53008e-05
L9_HS	AT4G23540	1385.33	1.17949	0.211705	5.57137	2.52747e-08	2.82432e-05
L9_HS	AT1G23850	30.3422	-2.37758	0.427975	-5.55541	2.76968e-08	2.94759e-05
L9_HS	AT4G25080	8026.91	1.4767	0.268213	5.50568	3.67736e-08	3.73569e-05
L9_HS	AT2G41800	16.1914	-2.45882	0.449141	-5.47449	4.38761e-08	4.26343e-05
L9_HS	AT4G25270	130.098	1.50389	0.277479	5.41985	5.96491e-08	5.55457e-05
L9_HS	AT3G20520	46.8684	-2.57579	0.478676	-5.38107	7.40429e-08	6.61914e-05
L9_HS	AT5G24030	407.072	-1.26777	0.23843	-5.31717	1.05393e-07	9.05938e-05
L9_HS	AT4G25740	5972.77	1.50525	0.288094	5.22487	1.74278e-07	0.000144257
L9_HS	AT1G30840	201.421	2.2927	0.439708	5.21414	1.84672e-07	0.000147401
L9_HS	AT2G05995	21.5553	2.31693	0.449403	5.15558	2.5285e-07	0.00019323
L9_HS	AT4G26570	1230.74	1.24006	0.240752	5.1508	2.59381e-07	0.00019323
L9_HS	AT4G26555	551.447	1.29928	0.25297	5.13609	2.80519e-07	0.000202236
L9_HS	AT3G47890	335.212	-2.03323	0.397184	-5.11911	3.06987e-07	0.000214401
L9_HS	AT4G26300	2559.37	1.32866	0.261435	5.08217	3.73152e-07	0.000252714
L9_HS	AT4G24520	5157.62	1.57901	0.314078	5.02744	4.97064e-07	0.000326732
L9_HS	AT4G26230	13802.6	1.57545	0.318231	4.95064	7.39695e-07	0.000472327
L9_HS	AT2G29740	135.724	-2.26739	0.459797	-4.93129	8.16901e-07	0.000507137
L9_HS	AT4G25620	1019.55	1.39239	0.282995	4.92021	8.64527e-07	0.000522197
L9_HS	AT4G26900	1447.2	1.27353	0.259184	4.91362	8.94118e-07	0.000525859
L9_HS	AT3G18000	185.17	1.82688	0.373324	4.89354	9.90364e-07	0.000526992
L9_HS	AT4G24270	1400.07	1.01763	0.207616	4.90151	9.51039e-07	0.000526992
L9_HS	AT4G24810	262.586	1.21438	0.247949	4.89769	9.69707e-07	0.000526992
L9_HS	AT4G26310	581.988	1.19456	0.244045	4.89483	9.83929e-07	0.000526992
L9_HS	AT1G66580	7174.95	1.19787	0.245089	4.88748	1.02137e-06	0.000530849
L9_HS	AT4G25970	850.86	1.15493	0.237949	4.85371	1.21174e-06	0.000615482
L9_HS	AT4G26720	1097.4	1.02141	0.214147	4.76968	1.84518e-06	0.000916398
L9_HS	AT2G27690	127.453	-1.58631	0.333332	-4.75895	1.94602e-06	0.00094547
L9_HS	AT4G25315	397.291	1.43104	0.302774	4.72643	2.28502e-06	0.00108655
L9_HS	AT2G30550	1459.72	1.1949	0.25868	4.61922	3.85184e-06	0.00179343
L9_HS	AT5G11260	260.509	1.00054	0.22021	4.54357	5.53102e-06	0.00252271
L9_HS	AT3G26500	68.825	-1.80543	0.398524	-4.5303	5.88998e-06	0.00263271
L9_HS	AT1G29418	423.294	1.42851	0.316723	4.51027	6.47436e-06	0.00281587
L9_HS	AT5G26260	43.2102	-2.11012	0.468109	-4.50775	6.55175e-06	0.00281587
L9_HS	AT4G26210	1031.27	0.962844	0.213824	4.50296	6.70127e-06	0.00282579
L9_HS	AT1G62510	1685.17	-1.78262	0.396234	-4.49891	6.83037e-06	0.00282689
L9_HS	AT3G49580	23.8697	1.99495	0.444908	4.48396	7.32696e-06	0.00297728
L9_HS	AT3G55770	2334.99	0.845211	0.189696	4.45561	8.36551e-06	0.00333859
L9_HS	AT4G26190	1485.11	1.29935	0.292198	4.44682	8.71496e-06	0.00341703
L9_HS	AT4G30170	35.6227	-1.82986	0.413918	-4.42084	9.83195e-06	0.00378852
L9_HS	AT4G24550	1622.52	0.923274	0.210492	4.38626	1.15317e-05	0.00422496
L9_HS	AT4G26370	2033.6	1.04318	0.237786	4.38705	1.14898e-05	0.00422496
L9_HS	AT4G26670	2101.18	1.2242	0.278822	4.3906	1.13041e-05	0.00422496
L9_HS	AT4G23660	312.622	1.06577	0.245291	4.34495	1.39309e-05	0.00502165
L9_HS	AT5G37970	30.6899	1.85567	0.428775	4.32784	1.50576e-05	0.00534162
L9_HS	AT3G01345	3915.64	2.0525	0.477168	4.30141	1.69712e-05	0.00592641
L9_HS	AT1G76960	36.0993	-2.03101	0.473663	-4.28788	1.80387e-05	0.00620225
L9_HS	AT1G70130	10.48	-1.9623	0.458503	-4.2798	1.8706e-05	0.00623971
L9_HS	AT3G09940	10.597	-1.96646	0.459135	-4.28296	1.8442e-05	0.00623971
L9_HS	AT4G24790	175.58	1.4598	0.341961	4.26891	1.96428e-05	0.00645582
L9_HS	AT2G35150	37.1595	-1.45797	0.342267	-4.25974	2.04667e-05	0.00649692
L9_HS	AT3G27940	103.71	1.96718	0.462253	4.25564	2.0845e-05	0.00649692
L9_HS	AT5G01670	123.313	1.05268	0.247413	4.25473	2.09306e-05	0.00649692
L9_HS	AT5G19520	14.8437	-1.85391	0.434994	-4.26193	2.02673e-05	0.00649692
L9_HS	AT1G69880	184.774	1.80297	0.424813	4.24414	2.19432e-05	0.00653879
L9_HS	AT4G23650	2238.3	0.835023	0.196698	4.24521	2.18392e-05	0.00653879
L9_HS	AT4G25990	442.095	1.41632	0.333504	4.24678	2.16862e-05	0.00653879
L9_HS	AT4G26400	747.024	0.981025	0.231367	4.24013	2.23391e-05	0.00656917
L9_HS	AT4G23040	626.338	0.932451	0.220839	4.22231	2.41815e-05	0.00701859
L9_HS	AT4G30680	48.9728	1.3555	0.321628	4.2145	2.50337e-05	0.00717279
L9_HS	AT4G24770	31054.5	1.33647	0.317452	4.21	2.55373e-05	0.00722447
L9_HS	AT1G31690	53.8337	-1.92302	0.462325	-4.15945	3.19009e-05	0.0089119
L9_HS	AT2G21080	103.433	1.33012	0.320796	4.14631	3.37873e-05	0.00932237
L9_HS	AT4G33070	688.46	-1.4571	0.352336	-4.13554	3.54127e-05	0.00965168
L9_HS	AT2G44860	6193.98	0.930237	0.225439	4.12633	3.68592e-05	0.0099249
L9_HS	AT2G34300	474.688	-1.29642	0.314778	-4.11852	3.81316e-05	0.0100259
L9_HS	AT3G60910	450.924	0.91878	0.223001	4.12007	3.78758e-05	0.0100259
L9_HS	AT4G24440	1739.45	1.14355	0.278308	4.10896	3.97453e-05	0.0103287
L9_HS	AT1G67865	167.168	1.49527	0.364225	4.10536	4.0369e-05	0.0103606
L9_HS	AT5G25610	1141.01	-1.55423	0.378811	-4.10293	4.07952e-05	0.0103606
L9_HS	AT4G06746	750.607	1.33295	0.326946	4.07696	4.56274e-05	0.0114534
L9_HS	AT4G26630	5365.27	0.901489	0.221254	4.07445	4.61232e-05	0.0114534
L9_HS	AT4G23750	285.748	1.24416	0.305846	4.06793	4.74333e-05	0.0116493
L9_HS	AT5G23220	29.171	-1.57618	0.388792	-4.05405	5.03388e-05	0.0122285
L9_HS	AT4G26510	668.037	1.01571	0.251349	4.04101	5.32204e-05	0.0127895
L9_HS	AT2G43535	121.247	-1.38645	0.34452	-4.02429	5.7148e-05	0.0134442
L9_HS	AT5G60540	565.944	1.14009	0.283224	4.02542	5.68736e-05	0.0134442
L9_HS	AT4G26582	30.1955	1.55176	0.38647	4.01521	5.93919e-05	0.0138266
L9_HS	AT5G02840	1137.98	1.04344	0.2621	3.98108	6.86021e-05	0.0158061
L9_HS	AT5G41610	232.768	-1.54286	0.389233	-3.96384	7.37536e-05	0.0168196
L9_HS	AT5G14840	3326.13	1.30264	0.329179	3.95724	7.5822e-05	0.0171166
L9_HS	AT4G26240	378.333	0.882626	0.223638	3.94668	7.92428e-05	0.01771
L9_HS	AT4G23910	673.824	0.996981	0.252966	3.94116	8.10872e-05	0.0177668
L9_HS	AT4G24090	601.54	1.1798	0.299248	3.94254	8.06236e-05	0.0177668
L9_HS	AT1G61800	524.729	-1.72628	0.44011	-3.92238	8.76782e-05	0.0190245
L9_HS	AT2G22560	117.751	-1.09507	0.281065	-3.89615	9.77343e-05	0.0210025
L9_HS	AT1G55320	89.8051	-1.76409	0.453087	-3.89348	9.88154e-05	0.0210326
L9_HS	AT5G66630	50.4695	-1.30587	0.335631	-3.89079	9.99187e-05	0.0210668
L9_HS	AT2G43590	70.4695	-1.38266	0.35567	-3.88748	0.00010129	0.0211564
L9_HS	AT3G01220	25.7053	-1.7139	0.441694	-3.88029	0.000104331	0.0215897
L9_HS	AT5G09540	83.7209	1.18837	0.306891	3.87229	0.000107819	0.0220539
L9_HS	AT5G19510	14720.2	0.962394	0.248639	3.87065	0.000108548	0.0220539
L9_HS	AT3G60140	36.0113	1.53778	0.398182	3.86201	0.000112457	0.0226424
L9_HS	AT5G42800	20.218	-1.84442	0.479059	-3.85008	0.000118079	0.0235621
L9_HS	AT1G78000	215.087	1.42623	0.371242	3.84177	0.000122153	0.0239473
L9_HS	AT4G27480	43.7522	-1.37795	0.358494	-3.8437	0.000121192	0.0239473
L9_HS	ATCG00830	441.762	1.08777	0.283351	3.83896	0.000123556	0.0240118
L9_HS	AT1G48450	8615.51	0.854483	0.222952	3.83259	0.0001268	0.0244297
L9_HS	AT5G23380	129.165	1.25064	0.326877	3.82604	0.000130223	0.0248748
L9_HS	AT5G40010	27.4452	-1.76138	0.461411	-3.81739	0.000134871	0.0255444
L9_HS	AT4G37430	167.476	-1.02481	0.269459	-3.80322	0.000142828	0.026824
L9_HS	AT2G18660	18.4868	-1.64933	0.435622	-3.78615	0.000153	0.0282594
L9_HS	AT4G25390	386.204	1.32835	0.350677	3.78796	0.000151892	0.0282594
L9_HS	AT4G26840	3596.59	1.06198	0.281118	3.77771	0.000158275	0.0287715
L9_HS	AT5G65683	249.09	-1.099	0.290926	-3.7776	0.000158347	0.0287715
L9_HS	AT2G20700	12.0268	-1.66331	0.443274	-3.75232	0.000175203	0.0313249
L9_HS	AT4G26520	341.188	1.467	0.390896	3.75292	0.00017479	0.0313249
L9_HS	AT2G27720	4681.16	0.734223	0.19588	3.74833	0.000178019	0.0315757
L9_HS	AT5G47220	454.359	-1.20936	0.323157	-3.74235	0.00018231	0.0320823
L9_HS	AT5G47990	63.3963	-1.78223	0.478551	-3.72423	0.000195914	0.0342068
L9_HS	AT1G07728	264.743	0.934906	0.251287	3.72047	0.000198854	0.0344511
L9_HS	AT5G28230	81.7608	1.74792	0.470957	3.71142	0.000206097	0.0354312
L9_HS	AT2G04120	10.3442	1.66417	0.45051	3.69396	0.000220786	0.0374587
L9_HS	AT3G13640	23.8157	-1.42177	0.385343	-3.68961	0.000224595	0.0374587
L9_HS	AT4G23885	1048.94	1.09203	0.295799	3.69181	0.00022266	0.0374587
L9_HS	AT4G23980	531.961	0.775823	0.21018	3.69123	0.00022317	0.0374587
L9_HS	AT2G23770	42.8033	-1.52664	0.414934	-3.67925	0.000233923	0.0387256
L9_HS	AT4G04221	22.1769	1.4944	0.407314	3.66892	0.000243574	0.0400268
L9_HS	AT5G60180	8.0031	-1.71988	0.470269	-3.65722	0.000254962	0.0415923
L9_HS	AT3G26165	163.445	1.47648	0.404864	3.64686	0.000265461	0.0429912
L9_HS	AT1G75960	99.5181	-1.20319	0.330218	-3.64362	0.000268828	0.0432233
L9_HS	AT5G64870	124.161	-0.98504	0.270644	-3.63962	0.000273044	0.0435876
L9_HS	AT2G45220	61.2543	-1.40621	0.388412	-3.62042	0.000294124	0.0466197
L9_HS	AT1G64230	6782.13	0.939972	0.260267	3.61157	0.000304344	0.0475987
L9_HS	AT2G05040	9.18129	1.66974	0.462586	3.60958	0.00030669	0.0475987
L9_HS	AT2G13431	26.2521	1.6622	0.460413	3.61023	0.000305929	0.0475987
L9_HS	AT4G36840	170.048	1.11464	0.309728	3.59878	0.00031972	0.0492787
L18_HS	AT5G03090	350.002	5.04996	0.374999	13.4666	2.45962e-41	6.35738e-37
L18_HS	AT2G27690	114.488	-2.32257	0.343476	-6.76197	1.36127e-11	1.75924e-07
L18_HS	AT5G24240	83.0443	2.49656	0.420297	5.93998	2.85051e-09	2.4559e-05
L18_HS	AT3G11370	1171.12	2.49704	0.43645	5.72125	1.05744e-08	6.83293e-05
L18_HS	AT2G29740	140.806	-2.26161	0.405556	-5.57657	2.45306e-08	0.000126809
L18_HS	AT2G36690	40.2831	-2.15092	0.394883	-5.44699	5.1229e-08	0.000220686
L18_HS	AT3G49580	30.1723	2.09349	0.416861	5.02205	5.11232e-07	0.00188769
L18_HS	AT3G25780	135.681	-1.70473	0.350809	-4.85942	1.17732e-06	0.00380378
L18_HS	AT5G17820	50.8213	1.87562	0.391152	4.79511	1.62582e-06	0.0042834
L18_HS	AT5G59105	23.0624	2.09433	0.437113	4.79128	1.65721e-06	0.0042834
L18_HS	AT3G05730	704.935	-1.69411	0.361359	-4.68818	2.75648e-06	0.00647697
L18_HS	AT1G58684	16.3129	1.99375	0.43721	4.56015	5.11163e-06	0.00880802
L18_HS	AT2G21080	123.59	1.52305	0.330968	4.6018	4.18856e-06	0.00880802
L18_HS	AT3G26500	68.5396	-1.79974	0.392366	-4.58689	4.49901e-06	0.00880802
L18_HS	AT5G47220	418.644	-1.56522	0.34314	-4.56147	5.07977e-06	0.00880802
L18_HS	AT4G24540	70.7528	1.42414	0.320837	4.43884	9.04446e-06	0.0146108
L18_HS	AT2G40170	13.5696	1.87908	0.428475	4.38551	1.15716e-05	0.0175936
L18_HS	AT1G70130	10.6124	-1.81198	0.428945	-4.22428	2.39705e-05	0.0326087
L18_HS	AT3G59220	199.036	-1.47085	0.347385	-4.23407	2.29504e-05	0.0326087
L18_HS	AT1G67870	1416.84	1.05609	0.251092	4.20598	2.5995e-05	0.0335947
L18_HS	AT3G60140	45.9479	1.66168	0.398967	4.16495	3.11419e-05	0.0383298
L18_HS	AT2G13680	129.984	1.77857	0.433453	4.10325	4.07386e-05	0.0478623
L31_HS	AT3G11130	1786.61	-4.60568	0.263612	-17.4714	2.36535e-68	7.9062e-64
L31_HS	AT3G18000	769.522	3.4697	0.357579	9.7033	2.91909e-22	4.87853e-18
L31_HS	AT5G49810	663.511	-1.19151	0.224096	-5.31697	1.05511e-07	0.00117557
L31_HS	AT1G67865	192.736	1.70706	0.324295	5.26392	1.41015e-07	0.00117835
L31_HS	AT2G36690	40.1831	-1.90553	0.386021	-4.93633	7.96075e-07	0.00532176
L31_HS	AT2G27690	134.15	-1.35742	0.284753	-4.76702	1.86968e-06	0.0104157
L31_HS	AT1G29418	526.344	1.61843	0.343283	4.71456	2.42234e-06	0.0115667
L31_HS	AT1G67870	1396.94	1.06453	0.227685	4.67546	2.93291e-06	0.0122541
L31_HS	AT3G56980	17.0005	-1.90186	0.410028	-4.63836	3.51177e-06	0.0130423
L31_HS	AT1G48598	178.164	1.87083	0.422304	4.43006	9.42073e-06	0.0314888
L33a_HS	AT3G44265	259.895	4.35725	0.399776	10.8992	1.16233e-27	2.82469e-23
L33a_HS	AT5G15420	63.8791	3.96353	0.412872	9.59991	8.00176e-22	9.72293e-18
L33a_HS	AT1G67105	748.914	4.08286	0.43023	9.48997	2.31111e-21	1.87215e-17
L33a_HS	AT2G14180	155.004	3.65535	0.423483	8.63162	6.04897e-18	3.67505e-14
L33a_HS	AT2G27880	174.001	3.29093	0.425253	7.73876	1.00395e-14	4.8796e-11
L33a_HS	AT5G65020	941.119	-3.0983	0.408784	-7.5793	3.47423e-14	1.40718e-10
L33a_HS	AT5G28335	152.541	3.2919	0.439464	7.49072	6.84951e-14	2.37795e-10
L33a_HS	AT4G37790	222.217	-2.41416	0.354769	-6.80486	1.01148e-11	3.07262e-08
L33a_HS	AT3G44042	89.819	2.8702	0.426263	6.73339	1.65758e-11	4.47583e-08
L33a_HS	AT2G13431	68.0292	2.69727	0.421778	6.39501	1.60536e-10	3.54667e-07
L33a_HS	AT4G08093	75.6904	2.45143	0.383081	6.39925	1.56139e-10	3.54667e-07
L33a_HS	AT1G13710	36.9171	-2.44688	0.400889	-6.10362	1.03692e-09	2.09994e-06
L33a_HS	AT1G21310	1375.63	-2.69964	0.444436	-6.07429	1.24535e-09	2.21211e-06
L33a_HS	AT2G26010	155.648	2.70947	0.447624	6.05301	1.42167e-09	2.21211e-06
L33a_HS	AT4G08691	130.661	2.66749	0.439415	6.07054	1.27483e-09	2.21211e-06
L33a_HS	AT5G35935	81.1616	2.4203	0.400108	6.04912	1.45641e-09	2.21211e-06
L33a_HS	AT4G21010	65.4027	2.50968	0.451898	5.55364	2.79781e-08	3.99955e-05
L33a_HS	AT3G20520	48.5872	-2.47066	0.453002	-5.45396	4.9261e-08	6.65078e-05
L33a_HS	AT1G80160	119.262	1.70061	0.31584	5.38441	7.26839e-08	9.29666e-05
L33a_HS	AT4G07965	27.5317	2.3399	0.435503	5.37286	7.74985e-08	9.41684e-05
L33a_HS	AT1G75945	129.101	2.35154	0.441687	5.32401	1.01507e-07	0.000117468
L33a_HS	AT5G39520	27.3146	2.30149	0.444567	5.17693	2.25568e-07	0.00024917
L33a_HS	AT2G03850	37.7072	2.25365	0.440379	5.11751	3.09597e-07	0.000327123
L33a_HS	AT5G44430	31.2206	2.30423	0.451061	5.10847	3.2478e-07	0.000328867
L33a_HS	AT2G40170	17.3593	2.17944	0.436741	4.99023	6.0306e-07	0.000586222
L33a_HS	AT2G41260	17.3377	2.11597	0.425861	4.96869	6.74084e-07	0.000630061
L33a_HS	AT2G02250	89.4023	2.24366	0.453014	4.95272	7.31817e-07	0.00065869
L33a_HS	AT3G59590	15.9294	2.20115	0.451532	4.87485	1.08892e-06	0.000945108
L33a_HS	AT2G47190	27.0694	2.07114	0.426997	4.85048	1.23161e-06	0.00103209
L33a_HS	AT2G21080	135.335	1.62569	0.336485	4.8314	1.35575e-06	0.00109825
L33a_HS	AT3G42658	303.202	2.17998	0.452103	4.82187	1.42221e-06	0.00110274
L33a_HS	AT3G44310	13916.9	-2.10731	0.437408	-4.81772	1.45205e-06	0.00110274
L33a_HS	AT3G05730	670.043	-1.97119	0.42761	-4.60978	4.03086e-06	0.00296843
L33a_HS	AT1G17710	48.4424	1.93403	0.421843	4.58472	4.54602e-06	0.00324934
L33a_HS	AT5G03090	40.2617	2.05482	0.450407	4.56214	5.0636e-06	0.00351587
L33a_HS	AT1G53480	605.967	2.01134	0.447689	4.49272	7.03191e-06	0.00474693
L33a_HS	AT5G54095	65.5045	1.64622	0.367222	4.48291	7.36319e-06	0.00483623
L33a_HS	AT1G66570	28.5734	1.89443	0.438815	4.31715	1.58058e-05	0.0101082
L33a_HS	AT3G20978	15.4932	1.86723	0.439216	4.25127	2.12558e-05	0.0132451
L33a_HS	AT5G19520	15.5097	-1.83919	0.433907	-4.23867	2.24846e-05	0.0136605
L33a_HS	AT1G48990	10.5336	1.8944	0.452709	4.1846	2.85672e-05	0.0169327
L33a_HS	AT5G44420	33.647	1.85926	0.452887	4.10535	4.03706e-05	0.0233592
L33a_HS	AT1G60470	35.8174	-1.85572	0.453305	-4.09375	4.24449e-05	0.0235276
L33a_HS	AT3G21030	24.9886	-1.81051	0.442445	-4.09206	4.27557e-05	0.0235276
L33a_HS	AT4G15610	439.525	1.25912	0.308026	4.08771	4.35661e-05	0.0235276
L33a_HS	AT4G11190	43.9207	-1.72103	0.426099	-4.03903	5.36726e-05	0.0283555
L33a_HS	AT1G21313	28.0399	-1.81444	0.450649	-4.02629	5.66638e-05	0.0292988
L33a_HS	AT5G55180	1348.93	-1.11984	0.283259	-3.95343	7.70393e-05	0.0390044
L33a_HS	AT1G22690	1116.17	1.08379	0.276249	3.92323	8.73709e-05	0.0433324
L33a_HS	AT3G26165	178.36	1.51359	0.386882	3.91228	9.14298e-05	0.0444385
L33a_HS	AT4G30680	57.5362	1.40096	0.359058	3.90177	9.54927e-05	0.0455032
L33a_HS	AT1G76960	40.6428	-1.65909	0.42669	-3.88828	0.000100957	0.0471819
L33a_HS	AT4G18340	168.492	-1.46614	0.378214	-3.87648	0.00010598	0.048595
L33a_HS	AT1G19610	99.8709	1.38267	0.357354	3.86918	0.000109201	0.0491446
L33a_HS	AT1G08290	20.811	-1.52991	0.395925	-3.86413	0.000111487	0.0492612
L33d_HS	AT2G14180	327.523	5.39727	0.37502	14.392	5.81292e-47	1.26117e-42
L33d_HS	AT5G15420	142.32	5.29909	0.394873	13.4197	4.63344e-41	5.02636e-37
L33d_HS	AT5G03090	168.208	4.46886	0.402173	11.1118	1.09948e-28	7.95145e-25
L33d_HS	AT5G28335	303.959	4.49871	0.434769	10.3474	4.30203e-25	2.33342e-21
L33d_HS	AT5G35935	123.536	3.36014	0.352734	9.52599	1.63476e-21	7.09353e-18
L33d_HS	AT1G67105	868.96	3.78527	0.463671	8.1637	3.24911e-16	1.17488e-12
L33d_HS	AT2G27880	128.112	3.2434	0.433328	7.48486	7.16209e-14	2.21984e-10
L33d_HS	AT5G35050	85.4348	3.07835	0.412248	7.46723	8.18991e-14	2.2211e-10
L33d_HS	AT4G35770	628.917	3.02969	0.411263	7.36679	1.7478e-13	4.21335e-10
L33d_HS	AT2G29500	29596.3	-1.60858	0.221745	-7.2542	4.04038e-13	8.76602e-10
L33d_HS	AT3G44042	141.517	3.24202	0.45076	7.19235	6.36872e-13	1.25614e-09
L33d_HS	AT4G19950	69.4515	-2.75955	0.384445	-7.17801	7.0733e-13	1.27885e-09
L33d_HS	AT4G08040	240.113	2.92871	0.429913	6.81235	9.60198e-12	1.6025e-08
L33d_HS	AT1G32900	136.737	-1.98851	0.300725	-6.61239	3.78155e-11	5.86032e-08
L33d_HS	AT1G21310	1356.11	-2.78585	0.462186	-6.02755	1.66466e-09	2.14901e-06
L33d_HS	AT2G13431	55.7961	2.627	0.435967	6.02569	1.68387e-09	2.14901e-06
L33d_HS	AT3G44265	48.9684	2.61871	0.434508	6.02684	1.672e-09	2.14901e-06
L33d_HS	AT1G77510	2227.53	-2.1268	0.355177	-5.98799	2.12449e-09	2.56071e-06
L33d_HS	AT1G17710	59.3928	2.4244	0.410585	5.90473	3.53218e-09	4.03338e-06
L33d_HS	AT4G11190	39.975	-2.47138	0.430928	-5.73502	9.75016e-09	1.0577e-05
L33d_HS	AT3G21020	42.2498	-2.24533	0.399158	-5.62517	1.85321e-08	1.91463e-05
L33d_HS	AT3G44310	13099.5	-2.56212	0.457235	-5.60351	2.10049e-08	2.07147e-05
L33d_HS	AT4G08093	57.2935	2.17601	0.39145	5.55885	2.71564e-08	2.56167e-05
L33d_HS	AT1G67865	190.574	1.75705	0.322995	5.43987	5.33206e-08	4.82018e-05
L33d_HS	AT1G21313	26.6298	-2.46038	0.462016	-5.32531	1.00784e-07	8.71793e-05
L33d_HS	AT2G41260	31.4001	2.45809	0.462155	5.31877	1.04474e-07	8.71793e-05
L33d_HS	AT3G44990	759.121	-2.17876	0.417829	-5.21447	1.84339e-07	0.000148127
L33d_HS	AT4G03870	20.41	2.35398	0.45968	5.1209	3.04074e-07	0.000235614
L33d_HS	AT4G11210	34.7958	-1.94141	0.380219	-5.10603	3.28996e-07	0.000246134
L33d_HS	AT2G30930	621.092	1.51254	0.297597	5.08249	3.72509e-07	0.000269399
L33d_HS	AT5G62210	175.067	-1.82437	0.361722	-5.04357	4.56927e-07	0.00031979
L33d_HS	AT1G75945	112.137	2.2898	0.462435	4.95161	7.36003e-07	0.00049901
L33d_HS	AT2G33175	100.541	2.15454	0.44002	4.89646	9.75809e-07	0.00064155
L33d_HS	AT1G52400	158.198	-1.73371	0.359244	-4.82599	1.39312e-06	0.000888973
L33d_HS	AT1G80280	289.583	-1.26381	0.26476	-4.77341	1.81137e-06	0.00112284
L33d_HS	AT5G49360	4220.84	1.54089	0.325786	4.72978	2.24763e-06	0.00135457
L33d_HS	AT3G26165	152.423	1.53142	0.324358	4.72139	2.34235e-06	0.0013735
L33d_HS	AT4G30650	178.821	-1.72877	0.366682	-4.71464	2.42144e-06	0.00138252
L33d_HS	AT1G03040	518.586	-1.6472	0.351754	-4.68284	2.82934e-06	0.00157398
L33d_HS	AT4G28900	51.7908	1.66745	0.360066	4.63096	3.63978e-06	0.00197422
L33d_HS	AT1G13710	37.2274	-2.00825	0.438214	-4.5828	4.58796e-06	0.00242781
L33d_HS	AT5G13170	93.3687	-1.71775	0.377247	-4.55339	5.27886e-06	0.00272691
L33d_HS	AT5G40450	1770.78	1.89082	0.416382	4.54106	5.59724e-06	0.00282413
L33d_HS	AT4G07965	19.3211	2.0695	0.457083	4.52762	5.96525e-06	0.00294141
L33d_HS	AT3G20520	48.9657	-2.1497	0.476589	-4.5106	6.46438e-06	0.00311669
L33d_HS	AT1G54010	676.516	-1.76884	0.394974	-4.47838	7.5211e-06	0.00354734
L33d_HS	AT3G59590	13.1507	2.12212	0.475293	4.46487	8.01169e-06	0.00369833
L33d_HS	AT1G12780	1956.64	1.05586	0.238731	4.42279	9.74327e-06	0.00418779
L33d_HS	AT3G21030	24.246	-2.01971	0.45689	-4.42057	9.84409e-06	0.00418779
L33d_HS	AT3G63430	35.593	-1.75348	0.396294	-4.4247	9.65774e-06	0.00418779
L33d_HS	AT5G42800	20.0668	-2.111	0.477033	-4.42527	9.63223e-06	0.00418779
L33d_HS	AT2G12550	258.829	-1.74196	0.394536	-4.41522	1.00908e-05	0.00421021
L33d_HS	AT1G22690	1033.12	1.05926	0.240709	4.40058	1.0796e-05	0.00441945
L33d_HS	AT1G67860	720.341	1.62424	0.371708	4.36967	1.24435e-05	0.00499952
L33d_HS	AT2G32880	408.27	1.12486	0.259433	4.33586	1.45193e-05	0.00572747
L33d_HS	AT2G38160	56.3617	-1.5	0.346742	-4.32597	1.51863e-05	0.0058836
L33d_HS	AT4G10695	19.0113	1.8926	0.440886	4.29272	1.76495e-05	0.00671796
L33d_HS	AT3G05730	696.114	-1.75859	0.412467	-4.26359	2.01172e-05	0.00752521
L33d_HS	AT1G58130	206.968	-1.92168	0.451594	-4.25533	2.08737e-05	0.00767587
L33d_HS	AT1G21460	1565	-1.80228	0.424581	-4.24485	2.18739e-05	0.00790959
L33d_HS	AT1G31710	140.579	-1.68639	0.39835	-4.23343	2.30149e-05	0.00818577
L33d_HS	AT5G67340	87.7991	-1.62844	0.389154	-4.18457	2.8571e-05	0.00999802
L33d_HS	AT1G61800	550.456	-1.68629	0.405209	-4.16153	3.16125e-05	0.0108867
L33d_HS	AT1G43770	62.1767	-1.38462	0.333473	-4.15212	3.29409e-05	0.011167
L33d_HS	AT2G32160	51.1939	-1.35876	0.330049	-4.11684	3.84096e-05	0.0128205
L33d_HS	AT2G21080	107.172	1.34246	0.330078	4.06711	4.75994e-05	0.015187
L33d_HS	AT2G45660	320.953	1.21457	0.298528	4.06853	4.73116e-05	0.015187
L33d_HS	AT4G12460	456.132	1.52654	0.374779	4.07318	4.63758e-05	0.015187
L33d_HS	AT1G53480	485.578	1.89535	0.468844	4.04261	5.2859e-05	0.0166207
L33d_HS	AT5G54160	2220.97	-0.916255	0.229391	-3.99429	6.48877e-05	0.0201115
L33d_HS	AT1G31335	213.939	-1.49814	0.375682	-3.9878	6.66901e-05	0.020379
L33d_HS	AT1G52410	156.208	-1.37508	0.347353	-3.95874	7.53476e-05	0.0227047
L33d_HS	AT2G40170	16.5754	1.87449	0.474091	3.95387	7.68959e-05	0.0228539
L33d_HS	AT3G11000	51.9031	-1.40619	0.36027	-3.90316	9.49459e-05	0.0278371
L33d_HS	AT5G23820	501.128	-1.48749	0.382075	-3.89319	9.89354e-05	0.02862
L33d_HS	AT3G23870	18.56	1.62631	0.418155	3.88925	0.000100554	0.0287056
L33d_HS	AT2G34810	364.716	-1.68506	0.436354	-3.86169	0.000112607	0.0317289
L33d_HS	AT4G09430	8.60356	1.81452	0.47267	3.83887	0.000123603	0.0343808
L33d_HS	AT5G24780	72.6675	-1.77723	0.46493	-3.82258	0.000132062	0.0362684
L33d_HS	AT4G20260	4935.99	1.30083	0.340824	3.81672	0.000135239	0.0366767
L33d_HS	AT4G30280	3543.36	1.4725	0.391977	3.75659	0.000172247	0.0461365
L33d_HS	AT1G28290	4168.94	-1.31255	0.350564	-3.74411	0.000181032	0.0478985
L34_HS	AT5G35390	134.802	4.76749	0.392806	12.137	6.72364e-34	1.45728e-29
L34_HS	AT5G23270	133.365	4.70653	0.389815	12.0738	1.45349e-33	1.57515e-29
L34_HS	AT5G15420	74.4355	4.08643	0.41721	9.79466	1.18693e-22	8.57515e-19
L34_HS	AT5G35380	145.923	3.38206	0.444408	7.61025	2.73575e-14	1.48237e-10
L34_HS	AT3G18000	417.981	2.80961	0.371575	7.56136	3.98875e-14	1.72904e-10
L34_HS	AT3G11490	125.398	-2.54289	0.371927	-6.83706	8.0836e-12	2.92006e-08
L34_HS	AT2G13940	32.5757	2.9699	0.437019	6.79581	1.07705e-11	3.33485e-08
L34_HS	AT1G75270	3170.28	1.52005	0.230441	6.59625	4.21678e-11	1.14243e-07
L34_HS	AT1G75280	7419.09	2.01454	0.31085	6.48072	9.12844e-11	2.19833e-07
L34_HS	AT3G47780	566.507	1.9727	0.30931	6.37775	1.79706e-10	3.89494e-07
L34_HS	AT2G27690	119.554	-2.01778	0.321454	-6.27704	3.45086e-10	6.79945e-07
L34_HS	AT2G24850	48.2949	-2.62859	0.424572	-6.19116	5.97245e-10	1.07872e-06
L34_HS	AT3G22910	1291.64	1.87417	0.304109	6.16283	7.14564e-10	1.19134e-06
L34_HS	AT3G01890	273.667	-1.78236	0.29585	-6.02453	1.69601e-09	2.62567e-06
L34_HS	AT5G48650	84.6615	-1.69419	0.283991	-5.96563	2.43696e-09	3.52125e-06
L34_HS	AT3G48020	80.2222	1.76371	0.299443	5.88997	3.86261e-09	5.23239e-06
L34_HS	AT3G63380	2060.22	2.43352	0.419261	5.80432	6.46271e-09	8.23958e-06
L34_HS	AT5G01550	62.9845	2.23523	0.387126	5.77391	7.7451e-09	9.32596e-06
L34_HS	AT1G14870	285.37	2.11536	0.371797	5.68956	1.27365e-08	1.42691e-05
L34_HS	AT5G24640	63.9981	2.09494	0.368576	5.68388	1.3167e-08	1.42691e-05
L34_HS	AT5G35935	50.0725	2.08567	0.369796	5.64004	1.70007e-08	1.75464e-05
L34_HS	AT1G75120	57.6572	-1.92383	0.342906	-5.61035	2.01912e-08	1.9892e-05
L34_HS	AT1G08930	2512.91	1.26958	0.228592	5.55392	2.79327e-08	2.63223e-05
L34_HS	AT3G62150	850.249	1.44652	0.263372	5.4923	3.9674e-08	3.5829e-05
L34_HS	AT1G69930	85.2059	2.14125	0.390419	5.48448	4.14683e-08	3.59513e-05
L34_HS	AT1G53625	91.8136	2.11975	0.387749	5.46681	4.58215e-08	3.81975e-05
L34_HS	AT5G62480	99.505	2.04191	0.380124	5.3717	7.79989e-08	6.26129e-05
L34_HS	AT1G64940	202.007	2.1405	0.400673	5.34227	9.17919e-08	7.10535e-05
L34_HS	AT1G32350	45.1676	2.15368	0.404983	5.31795	1.04944e-07	7.84328e-05
L34_HS	AT5G55180	1224.19	-1.45373	0.274989	-5.2865	1.2468e-07	9.00773e-05
L34_HS	AT1G66580	10035.3	1.65052	0.313935	5.25752	1.46011e-07	0.000102085
L34_HS	AT3G20520	47.2094	-2.36536	0.456075	-5.18635	2.14459e-07	0.000145256
L34_HS	AT3G56980	572.707	2.34375	0.455841	5.1416	2.72411e-07	0.000173654
L34_HS	AT5G67370	1138.97	2.14137	0.416163	5.1455	2.66808e-07	0.000173654
L34_HS	AT5G40850	4269.46	1.26135	0.245883	5.12988	2.8993e-07	0.000179541
L34_HS	AT5G51070	3567.54	1.18405	0.231106	5.1234	3.00071e-07	0.000180659
L34_HS	AT3G50260	439.413	1.47056	0.291696	5.04142	4.62091e-07	0.000270685
L34_HS	AT3G56970	682.834	2.22088	0.453836	4.89357	9.90217e-07	0.000564789
L34_HS	AT1G74360	200.719	2.02823	0.415693	4.87916	1.06539e-06	0.000592085
L34_HS	AT4G37370	907.407	1.37794	0.283692	4.85718	1.19067e-06	0.000645164
L34_HS	AT1G47395	1174.54	2.18749	0.454438	4.81362	1.48218e-06	0.000764874
L34_HS	AT3G49580	43.036	2.16131	0.44883	4.81543	1.46884e-06	0.000764874
L34_HS	AT5G25930	158.247	1.73086	0.361185	4.79217	1.64986e-06	0.000831605
L34_HS	AT1G03230	1372.84	-1.08263	0.226859	-4.77228	1.82156e-06	0.000840009
L34_HS	AT1G17170	486.438	2.08402	0.436367	4.77584	1.78958e-06	0.000840009
L34_HS	AT1G66040	273.72	1.99259	0.416596	4.78303	1.7267e-06	0.000840009
L34_HS	AT5G24120	193.751	1.34854	0.282387	4.7755	1.79262e-06	0.000840009
L34_HS	AT3G11260	23.8946	-2.10638	0.442538	-4.75978	1.93806e-06	0.000875113
L34_HS	AT2G38195	13.7949	2.0375	0.429795	4.74064	2.13047e-06	0.000942364
L34_HS	AT1G69880	299.634	2.06109	0.436864	4.71793	2.38259e-06	0.0010328
L34_HS	AT2G21080	105.892	1.38199	0.293526	4.70824	2.49869e-06	0.00106189
L34_HS	AT4G27260	354.359	-1.25013	0.266992	-4.68227	2.83721e-06	0.00118257
L34_HS	AT2G41240	664.867	2.09465	0.451983	4.63435	3.58065e-06	0.00146428
L34_HS	AT1G67865	172.307	1.55818	0.337976	4.61034	4.02012e-06	0.00161356
L34_HS	AT4G37390	203.671	1.80532	0.393308	4.5901	4.43039e-06	0.0017459
L34_HS	AT5G22540	32.3772	1.88019	0.413993	4.5416	5.58277e-06	0.00216073
L34_HS	AT4G34150	1269.65	1.2052	0.266237	4.5268	5.98838e-06	0.00227705
L34_HS	AT3G05400	231.305	1.81281	0.404979	4.4763	7.59471e-06	0.00283806
L34_HS	AT1G15415	16.8935	1.9745	0.442023	4.46696	7.93386e-06	0.00291455
L34_HS	AT1G70810	825.98	1.45915	0.328915	4.43626	9.15368e-06	0.00330661
L34_HS	AT1G23149	481.372	1.61431	0.366316	4.40687	1.04873e-05	0.00372625
L34_HS	AT1G78000	324.595	1.79127	0.407098	4.40008	1.0821e-05	0.00377723
L34_HS	AT5G47220	424.37	-1.49841	0.340785	-4.39693	1.09793e-05	0.00377723
L34_HS	AT1G19396	62.6656	1.40632	0.321089	4.37985	1.18759e-05	0.00400157
L34_HS	AT2G29490	470.117	1.41398	0.323006	4.37758	1.20006e-05	0.00400157
L34_HS	AT3G44190	1461.24	1.47502	0.338267	4.3605	1.29763e-05	0.00426135
L34_HS	AT5G39330	14.6268	1.84337	0.424761	4.33979	1.4262e-05	0.00461364
L34_HS	AT5G22140	814.847	1.9033	0.443637	4.29021	1.78503e-05	0.00568954
L34_HS	AT3G20340	26.8901	1.764	0.411923	4.28235	1.84933e-05	0.00580904
L34_HS	AT5G17390	88.5198	1.73261	0.405326	4.27461	1.91475e-05	0.0059286
L34_HS	AT4G20830	6810.44	1.42091	0.333359	4.2624	2.02245e-05	0.00617388
L34_HS	AT2G38750	278.588	-1.07693	0.255477	-4.21538	2.49358e-05	0.00750637
L34_HS	AT1G24580	251.937	1.89249	0.455988	4.15031	3.32021e-05	0.00985197
L34_HS	AT2G30550	1551.16	1.23728	0.298332	4.14733	3.36369e-05	0.00985197
L34_HS	AT4G06746	661.424	1.1463	0.279613	4.0996	4.13861e-05	0.01196
L34_HS	AT1G28710	56.6669	-1.55227	0.380517	-4.07939	4.51547e-05	0.0128774
L34_HS	AT1G70130	10.8727	-1.76656	0.434957	-4.06145	4.8769e-05	0.0137275
L34_HS	AT1G72570	10.3109	1.83117	0.4548	4.02632	5.66577e-05	0.0157436
L34_HS	AT1G66570	28.549	1.80634	0.449771	4.01614	5.91604e-05	0.0162309
L34_HS	AT1G02060	181.418	0.976116	0.243365	4.01092	6.04835e-05	0.0163865
L34_HS	AT5G63450	35.5115	-1.57994	0.394497	-4.00495	6.203e-05	0.016598
L34_HS	AT3G24240	39.0568	-1.36371	0.341384	-3.99465	6.47905e-05	0.0171252
L34_HS	AT1G18290	14.3691	-1.70847	0.429545	-3.97739	6.96744e-05	0.0181943
L34_HS	AT4G23230	62.7148	-1.39925	0.353639	-3.95673	7.59823e-05	0.0193746
L34_HS	AT5G22570	8.00331	-1.7867	0.451453	-3.95766	7.56861e-05	0.0193746
L34_HS	AT4G25000	194.77	-1.75994	0.446309	-3.94332	8.03623e-05	0.0202532
L34_HS	AT5G25830	72.6083	1.78304	0.452879	3.93712	8.24666e-05	0.0205446
L34_HS	AT1G23020	806.379	1.63607	0.416556	3.92761	8.57941e-05	0.0208933
L34_HS	AT2G36690	42.9909	-1.49958	0.381801	-3.92764	8.57835e-05	0.0208933
L34_HS	AT4G10265	40.2828	-1.70627	0.434754	-3.92468	8.68439e-05	0.020914
L34_HS	AT4G29670	2630.85	1.15818	0.295398	3.92075	8.82755e-05	0.0210251
L34_HS	AT1G76600	379.145	1.01788	0.260617	3.90565	9.39727e-05	0.0221387
L34_HS	AT2G02010	327.385	1.69263	0.434845	3.89249	9.92206e-05	0.0231237
L34_HS	AT5G45840	67.7383	1.51407	0.390262	3.87962	0.000104621	0.0241229
L34_HS	AT5G64750	590.423	1.6951	0.437267	3.87658	0.000105935	0.0241688
L34_HS	AT5G65640	231.862	-1.26098	0.327927	-3.84532	0.000120393	0.0271813
L34_HS	AT2G47000	3003.33	1.52014	0.396968	3.82938	0.000128467	0.0287051
L34_HS	AT3G44860	18.4883	-1.61444	0.422832	-3.81817	0.000134447	0.0297348
L34_HS	AT3G55890	12.8898	1.61632	0.42414	3.81082	0.000138507	0.0303232
L34_HS	AT1G70440	1287.87	1.11954	0.294027	3.80762	0.000140313	0.0304113
L34_HS	AT2G32460	14.9828	1.5885	0.421314	3.77036	0.000163013	0.0349816
L34_HS	AT1G79270	613.445	0.978969	0.260157	3.763	0.000167888	0.0356746
L34_HS	AT1G76960	38.817	-1.64649	0.442669	-3.71946	0.00019965	0.0412742
L34_HS	AT2G20920	1282.8	0.89977	0.241934	3.71908	0.000199954	0.0412742
L34_HS	AT3G09940	10.9644	-1.62422	0.436484	-3.72116	0.000198313	0.0412742
L34_HS	AT3G22370	4226.52	0.93811	0.253302	3.70352	0.000212629	0.0434766
L34_HS	AT3G27940	85.8571	1.65091	0.446757	3.69531	0.000219619	0.0444861
L34_HS	AT1G47400	838.366	1.68068	0.455786	3.68743	0.000226529	0.045461
L34_HS	AT5G05190	356.043	0.920605	0.249918	3.68362	0.000229943	0.0457228
L34_HS	AT3G21150	43.2062	1.40334	0.382094	3.67277	0.000239933	0.0472755
L45a_HS	AT5G24240	440.383	5.19768	0.410452	12.6633	9.44421e-37	2.11626e-32
L45a_HS	AT4G15242	188.724	5.00887	0.458614	10.9218	9.0716e-28	1.01638e-23
L45a_HS	AT3G05727	428.132	-3.36073	0.361816	-9.28849	1.565e-20	1.16895e-16
L45a_HS	AT5G35935	196.911	3.5747	0.446182	8.01177	1.13069e-15	6.33414e-12
L45a_HS	AT2G34880	197.452	3.74176	0.472	7.92746	2.23679e-15	1.00244e-11
L45a_HS	AT5G28335	177.531	3.86065	0.488885	7.89685	2.86037e-15	1.06825e-11
L45a_HS	AT4G06746	1434.61	2.39397	0.334719	7.15218	8.54104e-13	2.73411e-09
L45a_HS	AT1G66320	939.657	3.12166	0.518781	6.01729	1.77363e-09	4.96794e-06
L45a_HS	AT5G26270	943.403	2.8698	0.492274	5.82969	5.55302e-09	1.38258e-05
L45a_HS	AT4G22513	154.635	-2.74621	0.474653	-5.78572	7.22044e-09	1.61796e-05
L45a_HS	AT3G20520	46.4679	-2.92698	0.517443	-5.65662	1.54384e-08	3.14494e-05
L45a_HS	AT2G42150	642.019	2.30925	0.411282	5.61476	1.96837e-08	3.6756e-05
L45a_HS	AT3G19895	76.189	-2.31372	0.447811	-5.16674	2.38214e-07	0.000410608
L45a_HS	AT3G09915	35.3619	2.5343	0.500955	5.05893	4.21606e-07	0.000674811
L45a_HS	AT2G23770	40.7262	-1.95988	0.393887	-4.97575	6.49954e-07	0.000970945
L45a_HS	AT1G27730	1255.04	1.94122	0.403472	4.81129	1.49957e-06	0.00210014
L45a_HS	AT3G18000	312.177	2.22863	0.469937	4.7424	2.11204e-06	0.00278392
L45a_HS	AT2G14560	156.008	-2.45228	0.521814	-4.69952	2.60768e-06	0.00292164
L45a_HS	AT3G45450	39.787	2.45757	0.521926	4.70866	2.4935e-06	0.00292164
L45a_HS	AT5G64750	945.741	2.29987	0.488932	4.70386	2.55283e-06	0.00292164
L45a_HS	AT3G15210	977.508	1.50933	0.32451	4.6511	3.30163e-06	0.003523
L45a_HS	AT4G22517	124.485	-2.34171	0.505871	-4.62906	3.67334e-06	0.00374146
L45a_HS	AT1G14120	35.353	-2.1592	0.48488	-4.45305	8.46595e-06	0.00785376
L45a_HS	AT3G60010	544.353	2.15594	0.483567	4.45841	8.25697e-06	0.00785376
L45a_HS	AT5G42800	19.5754	-2.31524	0.520788	-4.44566	8.76223e-06	0.00785376
L45a_HS	AT4G30170	35.3645	-1.89766	0.428744	-4.42608	9.59628e-06	0.00827051
L45a_HS	AT1G76960	36.3015	-2.16766	0.497831	-4.35421	1.33548e-05	0.0109146
L45a_HS	AT5G51720	116.153	-1.77219	0.407436	-4.3496	1.36384e-05	0.0109146
L45a_HS	AT1G67865	233.638	1.87591	0.435776	4.30476	1.67164e-05	0.012486
L45a_HS	AT3G48350	187.138	-1.92793	0.447435	-4.30884	1.64115e-05	0.012486
L45a_HS	AT5G42070	94.8624	-1.56369	0.364604	-4.28875	1.79679e-05	0.0129879
L45a_HS	AT4G37250	140.951	-1.36397	0.319249	-4.27244	1.93346e-05	0.013539
L45a_HS	AT1G24580	74.5755	1.88235	0.442137	4.2574	2.06816e-05	0.0140434
L45a_HS	AT3G50410	361.986	1.45444	0.343624	4.23266	2.30948e-05	0.0145684
L45a_HS	AT4G36640	216.481	-1.66285	0.392592	-4.23558	2.27963e-05	0.0145684
L45a_HS	AT5G60800	376.356	-1.35679	0.320781	-4.22965	2.34052e-05	0.0145684
L45a_HS	AT1G53480	527.431	2.1068	0.505634	4.16664	3.09122e-05	0.0187211
L45a_HS	AT5G27130	178.283	1.74149	0.420378	4.14269	3.43253e-05	0.0202411
L45a_HS	AT5G59320	5988.18	-2.13484	0.518531	-4.1171	3.8367e-05	0.0220443
L45a_HS	AT3G26510	553.996	-1.50375	0.37022	-4.06176	4.8704e-05	0.027284
L45a_HS	AT3G16460	307.419	-1.61653	0.399416	-4.04723	5.18277e-05	0.0283257
L45a_HS	AT2G36690	41.3135	-1.73988	0.431894	-4.02848	5.61379e-05	0.0292544
L45a_HS	AT5G59310	4481.23	-2.09647	0.520031	-4.03142	5.54401e-05	0.0292544
L45a_HS	AT5G02920	42.8569	2.08696	0.519604	4.01644	5.90841e-05	0.0300899
L45a_HS	AT1G04680	505.7	-1.99466	0.500163	-3.98803	6.66253e-05	0.0331764
L45a_HS	AT4G22520	31.6551	-1.97489	0.503047	-3.92586	8.64189e-05	0.0420973
L45a_HS	AT1G26560	266.351	-1.42151	0.365925	-3.88471	0.000102451	0.0488453
L45b_HS	AT5G15420	188.837	6.24685	0.41159	15.1774	4.99508e-52	1.1162e-47
L45b_HS	AT5G24240	247.663	4.98676	0.366155	13.6193	3.07623e-42	3.43707e-38
L45b_HS	AT4G15242	128.615	5.40211	0.425019	12.7103	5.18431e-37	3.86162e-33
L45b_HS	AT5G10710	144.072	-3.7011	0.319509	-11.5837	4.98302e-31	2.78377e-27
L45b_HS	AT5G05060	334.921	-3.92283	0.401981	-9.75874	1.69238e-22	7.56359e-19
L45b_HS	AT5G35935	128.88	3.60398	0.37248	9.67565	3.82664e-22	1.42517e-18
L45b_HS	AT4G06746	1262.56	2.3266	0.270641	8.59663	8.20917e-18	2.6206e-14
L45b_HS	AT3G19895	74.1573	-3.17783	0.376874	-8.43206	3.39638e-17	9.48695e-14
L45b_HS	AT5G28335	115.347	3.98805	0.485653	8.21174	2.17998e-16	5.41265e-13
L45b_HS	AT3G20710	136.013	2.72441	0.335287	8.12562	4.45083e-16	9.94583e-13
L45b_HS	AT3G18000	347.969	2.88953	0.365181	7.91261	2.52044e-15	5.12017e-12
L45b_HS	AT1G73830	58.2316	-2.97968	0.379968	-7.84191	4.43755e-15	8.26346e-12
L45b_HS	AT1G58643	43.3601	3.74423	0.487141	7.68614	1.51641e-14	2.60659e-11
L45b_HS	AT4G03260	1235.68	-2.08011	0.285401	-7.28837	3.1373e-13	5.00758e-10
L45b_HS	AT5G56370	52.6713	-2.55717	0.355961	-7.18386	6.77694e-13	1.00958e-09
L45b_HS	AT1G64240	61.0134	2.85176	0.399989	7.1296	1.00659e-12	1.37437e-09
L45b_HS	AT5G06520	36.1973	2.9855	0.419054	7.12437	1.04557e-12	1.37437e-09
L45b_HS	AT5G54095	78.9111	2.27489	0.320273	7.10296	1.22114e-12	1.51597e-09
L45b_HS	AT1G02530	273.064	2.92466	0.426488	6.85755	7.00505e-12	8.23867e-09
L45b_HS	AT3G09915	33.4383	3.13274	0.458283	6.83583	8.15337e-12	9.10976e-09
L45b_HS	AT2G34880	120.117	3.36509	0.494204	6.8091	9.82108e-12	1.04506e-08
L45b_HS	AT1G69490	39.8053	-2.45071	0.362569	-6.75929	1.3867e-11	1.40851e-08
L45b_HS	AT5G26270	1047.41	3.2987	0.494709	6.66797	2.5936e-11	2.51986e-08
L45b_HS	AT3G56970	305.177	3.55742	0.53763	6.61685	3.66932e-11	3.41644e-08
L45b_HS	AT5G49360	1047.51	-2.55673	0.3875	-6.59802	4.16673e-11	3.72439e-08
L45b_HS	AT3G26510	518.976	-1.97322	0.30184	-6.5373	6.26393e-11	5.38361e-08
L45b_HS	AT5G40890	1117.99	-1.40656	0.219606	-6.40493	1.50438e-10	1.24507e-07
L45b_HS	AT1G32700	402.842	-1.14896	0.180544	-6.36387	1.96737e-10	1.5701e-07
L45b_HS	AT1G69880	450.203	2.97428	0.471807	6.30403	2.90008e-10	2.23466e-07
L45b_HS	AT5G60800	369.226	-1.62229	0.259487	-6.25193	4.05408e-10	3.01975e-07
L45b_HS	AT1G09350	41.4582	2.45391	0.396258	6.1927	5.91416e-10	4.26316e-07
L45b_HS	AT1G07000	129.597	-1.75857	0.285316	-6.1636	7.11104e-10	4.96573e-07
L45b_HS	AT1G69930	57.2131	1.98175	0.321863	6.15712	7.40793e-10	5.01629e-07
L45b_HS	AT1G07930	27346.3	1.0172	0.166443	6.11143	9.874e-10	6.48954e-07
L45b_HS	AT4G26080	808.165	-1.40924	0.230884	-6.10369	1.03648e-09	6.6175e-07
L45b_HS	AT2G43535	106.866	-2.23434	0.368812	-6.05821	1.37645e-09	8.5439e-07
L45b_HS	AT2G23770	41.8212	-2.00876	0.332509	-6.04122	1.52951e-09	9.23741e-07
L45b_HS	AT2G07679	17.7767	3.12064	0.517368	6.03177	1.62176e-09	9.5368e-07
L45b_HS	AT1G24580	129.342	2.67456	0.445969	5.99719	2.00756e-09	1.15028e-06
L45b_HS	AT4G39680	2811.44	0.942526	0.157854	5.97087	2.35995e-09	1.31839e-06
L45b_HS	AT3G53640	33.5196	2.30301	0.386182	5.96353	2.46843e-09	1.34535e-06
L45b_HS	AT4G34470	107.196	1.82244	0.310258	5.87394	4.25545e-09	2.2641e-06
L45b_HS	AT1G70440	1319.9	1.27743	0.217852	5.86374	4.52552e-09	2.3518e-06
L45b_HS	AT2G41240	311.513	3.20071	0.550608	5.81305	6.1345e-09	3.11549e-06
L45b_HS	AT4G16745	50.4962	-2.29985	0.397492	-5.7859	7.21248e-09	3.58156e-06
L45b_HS	AT1G09690	13567.3	1.11606	0.194303	5.74391	9.25166e-09	4.4943e-06
L45b_HS	AT2G26690	1077.36	-1.57132	0.275002	-5.71383	1.10462e-08	5.25189e-06
L45b_HS	AT5G65930	385.735	-1.1413	0.200263	-5.69899	1.2052e-08	5.61069e-06
L45b_HS	AT5G27130	220.413	2.18725	0.385965	5.66696	1.45355e-08	6.62879e-06
L45b_HS	AT4G29760	18.856	2.77184	0.489751	5.65969	1.5165e-08	6.77754e-06
L45b_HS	AT2G36530	59023.9	1.00024	0.178244	5.61165	2.00407e-08	8.78098e-06
L45b_HS	AT1G80440	353.048	-1.68189	0.300586	-5.59536	2.2016e-08	9.28246e-06
L45b_HS	AT4G27870	509.46	-1.56658	0.279856	-5.59782	2.17063e-08	9.28246e-06
L45b_HS	AT1G57800	16.6449	2.54977	0.457793	5.5697	2.55181e-08	1.05598e-05
L45b_HS	AT5G55180	1271.59	-1.19657	0.215112	-5.56253	2.65893e-08	1.0803e-05
L45b_HS	AT1G75270	2793.11	1.32821	0.24044	5.52409	3.31196e-08	1.32159e-05
L45b_HS	AT3G48020	68.0093	1.59618	0.292698	5.45333	4.94358e-08	1.90464e-05
L45b_HS	AT4G27840	273.848	-1.28216	0.235096	-5.45376	4.93146e-08	1.90464e-05
L45b_HS	AT5G02940	112.826	-1.66601	0.305882	-5.44657	5.13508e-08	1.94489e-05
L45b_HS	AT1G02780	20379.6	1.10698	0.203866	5.42993	5.63766e-08	2.09965e-05
L45b_HS	AT2G38750	262.726	-1.38278	0.254968	-5.42334	5.84962e-08	2.14288e-05
L45b_HS	AT1G75280	5015.81	1.54577	0.286944	5.387	7.16415e-08	2.5821e-05
L45b_HS	AT2G29990	81.2749	-1.65893	0.310047	-5.35058	8.76748e-08	3.08759e-05
L45b_HS	AT5G11510	181.11	-1.37302	0.256686	-5.34902	8.84299e-08	3.08759e-05
L45b_HS	AT4G37450	2889.02	1.29113	0.242985	5.31364	1.07458e-07	3.58398e-05
L45b_HS	AT5G17710	8807.97	1.13206	0.212846	5.31868	1.04524e-07	3.58398e-05
L45b_HS	AT5G41761	44.5034	-2.29197	0.431173	-5.31567	1.06267e-07	3.58398e-05
L45b_HS	AT3G57610	3327.88	0.779938	0.147344	5.2933	1.20129e-07	3.94764e-05
L45b_HS	AT2G44130	74.9503	-1.52224	0.288783	-5.27123	1.35512e-07	4.38861e-05
L45b_HS	AT2G21860	3628.43	1.25047	0.237644	5.26192	1.42555e-07	4.55077e-05
L45b_HS	AT4G40090	19.9148	2.41752	0.462147	5.23106	1.6854e-07	5.3045e-05
L45b_HS	AT4G04840	121.894	-2.66521	0.511423	-5.21137	1.87452e-07	5.73807e-05
L45b_HS	AT4G13350	842.368	-0.86288	0.165565	-5.21173	1.87092e-07	5.73807e-05
L45b_HS	AT1G04680	498.44	-2.56937	0.494268	-5.19833	2.01091e-07	6.01932e-05
L45b_HS	AT3G26932	76.0436	-1.90641	0.366941	-5.19542	2.04256e-07	6.01932e-05
L45b_HS	AT4G29770	50.8805	1.86984	0.35993	5.195	2.0472e-07	6.01932e-05
L45b_HS	AT3G45450	15.4118	2.76348	0.535427	5.16127	2.45279e-07	7.11819e-05
L45b_HS	AT1G47395	748.19	2.59665	0.503893	5.15318	2.56102e-07	7.337e-05
L45b_HS	AT3G51190	18.0591	2.4464	0.475606	5.14375	2.69307e-07	7.61765e-05
L45b_HS	AT1G54010	679.718	-1.84534	0.35923	-5.13693	2.79258e-07	7.80037e-05
L45b_HS	AT2G47960	1304.28	0.986475	0.19219	5.13282	2.8544e-07	7.87461e-05
L45b_HS	AT1G53180	49.1711	-1.84564	0.360334	-5.12203	3.02265e-07	8.23709e-05
L45b_HS	AT5G37230	16.3659	2.25827	0.441415	5.11598	3.1212e-07	8.40317e-05
L45b_HS	AT3G10985	774.39	-1.67106	0.328055	-5.09383	3.50897e-07	9.33471e-05
L45b_HS	AT5G67420	536.753	-1.88311	0.370519	-5.08235	3.72797e-07	9.80061e-05
L45b_HS	AT2G04070	110.123	2.15985	0.425364	5.07764	3.8215e-07	9.92967e-05
L45b_HS	AT3G60010	499.189	2.34686	0.462855	5.07039	3.96995e-07	0.000101968
L45b_HS	AT5G22380	16.4898	2.31341	0.457291	5.05895	4.21575e-07	0.000107051
L45b_HS	AT1G31580	802.52	-2.76197	0.548524	-5.03528	4.77151e-07	0.000119802
L45b_HS	AT1G34030	4613.37	0.800831	0.159477	5.02161	5.12402e-07	0.000127224
L45b_HS	AT3G51450	142.782	-1.2123	0.241783	-5.014	5.33096e-07	0.000130907
L45b_HS	AT1G27730	764.743	1.36477	0.272515	5.00806	5.49818e-07	0.000133546
L45b_HS	AT2G43530	274.377	-1.61624	0.32316	-5.00134	5.69321e-07	0.000136796
L45b_HS	AT2G33740	1490.99	0.845633	0.169483	4.98949	6.05383e-07	0.000143914
L45b_HS	AT3G56980	172.404	2.45195	0.492249	4.98111	6.32194e-07	0.000148705
L45b_HS	AT1G57720	9928.17	0.835147	0.167899	4.9741	6.55512e-07	0.000151011
L45b_HS	AT2G42150	352.289	1.63593	0.328841	4.97483	6.53059e-07	0.000151011
L45b_HS	AT5G05830	96.1238	-1.36993	0.277349	-4.93936	7.83796e-07	0.000178721
L45b_HS	AT1G52410	149.172	-1.62614	0.329825	-4.9303	8.21034e-07	0.000185322
L45b_HS	AT2G24790	1105.11	-0.911392	0.184944	-4.92793	8.31053e-07	0.000185707
L45b_HS	AT3G54920	582.042	-1.28749	0.261392	-4.92552	8.4135e-07	0.000186147
L45b_HS	AT3G21810	158.075	-1.22919	0.250766	-4.90175	9.49885e-07	0.000208099
L45b_HS	AT1G79270	591.466	0.984778	0.201274	4.89273	9.94447e-07	0.000213672
L45b_HS	AT4G00380	112.159	-2.40203	0.490925	-4.89286	9.93807e-07	0.000213672
L45b_HS	AT5G47220	403.691	-1.84761	0.378079	-4.88682	1.02476e-06	0.000218087
L45b_HS	AT5G01320	56.4795	1.82848	0.374753	4.87917	1.06536e-06	0.000224425
L45b_HS	AT5G42325	13.9486	2.41799	0.495748	4.87746	1.07462e-06	0.000224425
L45b_HS	AT2G24850	56.5083	-2.46936	0.506867	-4.87181	1.10582e-06	0.000228802
L45b_HS	AT5G60390	64696.9	0.737788	0.151556	4.8681	1.12676e-06	0.000230996
L45b_HS	AT4G33270	212.647	-1.33308	0.273989	-4.86544	1.14203e-06	0.000231998
L45b_HS	AT3G50410	296.437	1.18644	0.245274	4.83719	1.3169e-06	0.000265112
L45b_HS	AT3G44860	18.2435	-2.17718	0.450894	-4.82858	1.3751e-06	0.000274358
L45b_HS	AT2G44860	6495.56	1.05316	0.218833	4.81263	1.48959e-06	0.00029457
L45b_HS	AT5G20430	15.8217	2.34903	0.488573	4.80794	1.52495e-06	0.000298917
L45b_HS	AT3G21630	281.275	-1.2434	0.259483	-4.79185	1.65251e-06	0.000318336
L45b_HS	AT5G07920	1034.27	0.806253	0.168225	4.7927	1.64552e-06	0.000318336
L45b_HS	AT3G20520	48.2594	-2.60737	0.544985	-4.78429	1.71589e-06	0.000327721
L45b_HS	AT3G24850	21.5439	2.10309	0.440069	4.77901	1.76156e-06	0.000333592
L45b_HS	AT1G49130	165.824	-1.76878	0.370417	-4.77511	1.79613e-06	0.000337281
L45b_HS	AT1G02090	10330.3	1.15462	0.242155	4.7681	1.85973e-06	0.000346313
L45b_HS	AT5G54510	419.971	-1.14333	0.240051	-4.76284	1.90889e-06	0.00035253
L45b_HS	AT3G11260	23.8378	-2.39528	0.503262	-4.7595	1.94077e-06	0.000355479
L45b_HS	AT4G34670	15771.3	0.913198	0.192622	4.74088	2.12796e-06	0.000386597
L45b_HS	AT5G25757	4792.05	0.986594	0.208221	4.73821	2.15611e-06	0.000388553
L45b_HS	AT1G57730	62.0941	2.12901	0.449762	4.73363	2.20537e-06	0.000394249
L45b_HS	AT1G75040	53.5087	-2.00332	0.423822	-4.72681	2.28078e-06	0.000404195
L45b_HS	AT2G30770	51.3216	2.34269	0.495804	4.72504	2.30074e-06	0.000404195
L45b_HS	AT5G11300	59.5782	-1.33934	0.283609	-4.72249	2.32979e-06	0.000404195
L45b_HS	AT5G56500	2809.2	0.878146	0.185962	4.72218	2.33335e-06	0.000404195
L45b_HS	AT4G08470	98.2488	-1.7241	0.366964	-4.69828	2.62358e-06	0.000450974
L45b_HS	AT1G64050	689.349	0.868784	0.185315	4.68814	2.75704e-06	0.000470296
L45b_HS	AT4G12600	7696.13	1.29157	0.275793	4.68313	2.82526e-06	0.000478283
L45b_HS	AT4G04330	154.221	-1.36797	0.292435	-4.67785	2.89903e-06	0.000487081
L45b_HS	AT1G58360	933.466	-1.14252	0.244792	-4.66729	3.05198e-06	0.000506493
L45b_HS	AT3G63390	1416.3	1.3252	0.283967	4.66676	3.0599e-06	0.000506493
L45b_HS	AT4G11060	427.961	0.905205	0.195278	4.63546	3.56144e-06	0.000585176
L45b_HS	AT3G07110	5578.06	0.766794	0.165601	4.63037	3.65016e-06	0.000595377
L45b_HS	AT1G28260	262.842	-1.3536	0.292614	-4.6259	3.72977e-06	0.000599608
L45b_HS	AT1G50400	658.125	0.978409	0.211499	4.62607	3.72662e-06	0.000599608
L45b_HS	AT5G27510	42.8954	1.77167	0.384216	4.61114	4.00459e-06	0.000639189
L45b_HS	AT5G05370	1656.01	1.00578	0.21825	4.6084	4.05788e-06	0.000643101
L45b_HS	AT1G20515	11.9673	-2.2689	0.493148	-4.60085	4.20779e-06	0.000662165
L45b_HS	AT3G05590	15168.4	0.737152	0.160359	4.59688	4.2886e-06	0.000670161
L45b_HS	AT2G40400	2032.93	0.766392	0.166784	4.59511	4.32528e-06	0.0006712
L45b_HS	AT1G76960	36.1754	-2.37489	0.517463	-4.58948	4.4435e-06	0.000684789
L45b_HS	AT4G36280	16.4977	-2.05063	0.44732	-4.58427	4.55584e-06	0.000697293
L45b_HS	AT5G65200	108.779	-1.24247	0.271385	-4.57826	4.68863e-06	0.000712736
L45b_HS	AT5G25190	19.3162	-2.06738	0.451908	-4.57478	4.7671e-06	0.000714938
L45b_HS	AT5G57000	211.626	-1.06678	0.233141	-4.57567	4.74704e-06	0.000714938
L45b_HS	AT5G17820	52.5969	2.10377	0.460048	4.57293	4.80941e-06	0.000716473
L45b_HS	AT1G14980	18208.2	0.950717	0.20802	4.57031	4.87006e-06	0.000720704
L45b_HS	AT4G40065	230.013	1.49398	0.327317	4.56434	5.01074e-06	0.000736645
L45b_HS	AT1G48740	24.514	-1.74451	0.382543	-4.56031	5.10774e-06	0.000738656
L45b_HS	AT2G15960	424.397	-1.62006	0.355095	-4.56234	5.05865e-06	0.000738656
L45b_HS	AT4G04223	19.2106	-2.23813	0.490854	-4.55966	5.12359e-06	0.000738656
L45b_HS	AT5G40770	8103.51	0.932804	0.205084	4.5484	5.40554e-06	0.000774309
L45b_HS	AT4G16060	111.078	-1.60487	0.353769	-4.53649	5.71972e-06	0.000814094
L45b_HS	AT3G50970	432.939	1.47863	0.326206	4.53279	5.82087e-06	0.000823248
L45b_HS	AT3G17620	19.6863	2.20266	0.486152	4.53081	5.87576e-06	0.000825784
L45b_HS	AT3G44430	1250.6	0.89006	0.196887	4.52066	6.16469e-06	0.000860976
L45b_HS	AT3G11040	56.636	-1.59148	0.352272	-4.51775	6.25011e-06	0.000867485
L45b_HS	AT4G02930	5358.5	0.653463	0.144985	4.50711	6.57157e-06	0.000906471
L45b_HS	AT5G64140	3261.42	1.04135	0.232021	4.48817	7.18372e-06	0.000984831
L45b_HS	AT1G18620	355.618	-1.59177	0.355218	-4.48111	7.42572e-06	0.0010118
L45b_HS	AT2G25470	57.2255	-2.01727	0.450449	-4.47835	7.52218e-06	0.00101873
L45b_HS	AT2G04040	3578.29	1.60981	0.359947	4.47237	7.73586e-06	0.00103512
L45b_HS	AT4G36640	221.759	-1.57006	0.351035	-4.47264	7.72582e-06	0.00103512
L45b_HS	AT2G37585	74.7841	-1.27203	0.284582	-4.46981	7.82905e-06	0.00104136
L45b_HS	AT3G61760	52.2674	-1.40548	0.315005	-4.46179	8.12797e-06	0.00107472
L45b_HS	AT1G29395	79.0259	-1.39529	0.313105	-4.4563	8.33877e-06	0.00109343
L45b_HS	AT4G00240	42.5696	-1.61789	0.363116	-4.45556	8.36734e-06	0.00109343
L45b_HS	AT1G22840	7032.33	0.740403	0.166374	4.45023	8.57803e-06	0.0011082
L45b_HS	AT1G27290	798.047	-0.773247	0.173756	-4.45019	8.57958e-06	0.0011082
L45b_HS	AT2G23790	216.546	-0.973469	0.21901	-4.44485	8.79512e-06	0.00112952
L45b_HS	AT5G19700	43.5362	1.63826	0.369232	4.43693	9.12499e-06	0.00116518
L45b_HS	AT1G26880	3869.97	0.773636	0.174451	4.43468	9.22082e-06	0.00117073
L45b_HS	AT1G19290	431.332	0.887788	0.200414	4.42977	9.43345e-06	0.00119096
L45b_HS	AT1G28520	544.273	-0.781046	0.176804	-4.41758	9.98124e-06	0.00125304
L45b_HS	AT2G37550	1098.57	-0.733462	0.166412	-4.4075	1.04573e-05	0.00130547
L45b_HS	AT5G26360	6152.44	0.707413	0.161087	4.39151	1.12567e-05	0.00139746
L45b_HS	AT1G73880	565.255	0.896741	0.2044	4.38719	1.14827e-05	0.00141763
L45b_HS	AT2G25510	374.571	-2.30126	0.52519	-4.38177	1.17718e-05	0.00143745
L45b_HS	AT5G39740	9660.98	0.665059	0.151774	4.3819	1.17649e-05	0.00143745
L45b_HS	AT4G37250	144.765	-1.31775	0.300818	-4.38055	1.18382e-05	0.0014377
L45b_HS	AT1G74080	21.6671	2.06507	0.472597	4.36963	1.2446e-05	0.00150334
L45b_HS	AT5G55910	645.12	-1.28921	0.295226	-4.36684	1.26057e-05	0.00151445
L45b_HS	AT1G01830	194.228	-1.64206	0.377133	-4.35406	1.33639e-05	0.00159695
L45b_HS	AT1G32900	464.961	1.48522	0.341213	4.35276	1.34432e-05	0.00159788
L45b_HS	AT1G67550	82.7734	-1.48713	0.342267	-4.34493	1.39321e-05	0.00164724
L45b_HS	AT5G43630	1150.92	0.727378	0.167661	4.33839	1.43531e-05	0.00168807
L45b_HS	AT3G50260	362.627	1.21008	0.279065	4.33619	1.44976e-05	0.00169615
L45b_HS	AT2G18450	70.4846	1.38829	0.320365	4.33346	1.46785e-05	0.00170836
L45b_HS	AT1G67430	5851.77	0.715457	0.165242	4.32974	1.49283e-05	0.00171952
L45b_HS	AT3G06700	4441.96	0.782503	0.180688	4.33068	1.48648e-05	0.00171952
L45b_HS	AT2G16450	42.7134	1.49677	0.346504	4.31964	1.56283e-05	0.00179092
L45b_HS	AT2G11890	2162.32	0.711533	0.164765	4.31847	1.57116e-05	0.00179128
L45b_HS	AT5G04770	88.0842	-1.50159	0.348236	-4.31199	1.61788e-05	0.00183519
L45b_HS	AT5G40220	29.5782	2.16132	0.501412	4.31047	1.62909e-05	0.00183856
L45b_HS	AT5G13170	301.864	1.44383	0.33542	4.30455	1.67325e-05	0.00187892
L45b_HS	AT3G55620	3337.47	0.822264	0.191497	4.29387	1.75589e-05	0.00196186
L45b_HS	AT1G01580	22.3012	2.20609	0.514814	4.28521	1.82569e-05	0.00201678
L45b_HS	AT3G16460	290.31	-1.86226	0.434625	-4.28474	1.8295e-05	0.00201678
L45b_HS	AT5G08300	2726.14	0.717111	0.167376	4.28442	1.83212e-05	0.00201678
L45b_HS	AT4G20460	71.6473	-1.21069	0.282745	-4.28193	1.85281e-05	0.00202955
L45b_HS	AT2G28000	45926.4	0.850537	0.198926	4.27565	1.90578e-05	0.00206031
L45b_HS	AT4G22517	128.6	-2.23352	0.52242	-4.27533	1.90855e-05	0.00206031
L45b_HS	AT5G24490	1710.13	-1.19356	0.279118	-4.27619	1.90121e-05	0.00206031
L45b_HS	AT3G15790	66.1938	-1.43752	0.336709	-4.26933	1.9606e-05	0.00210633
L45b_HS	AT5G42800	19.8924	-2.36301	0.553763	-4.26719	1.9795e-05	0.00211645
L45b_HS	AT1G68600	65.4037	-1.42508	0.334243	-4.26359	2.01172e-05	0.00214066
L45b_HS	AT1G12030	146.083	1.97028	0.462708	4.25816	2.06118e-05	0.00218289
L45b_HS	AT5G21105	5117.25	1.24145	0.291694	4.256	2.08116e-05	0.00219366
L45b_HS	AT1G28330	409.973	-1.62937	0.383253	-4.25142	2.12417e-05	0.00221807
L45b_HS	AT5G09570	228.396	1.08755	0.255749	4.25241	2.11478e-05	0.00221807
L45b_HS	AT3G23080	165.228	-1.10961	0.261128	-4.24928	2.14454e-05	0.00222893
L45b_HS	AT1G70800	318.811	1.76392	0.415462	4.24568	2.17931e-05	0.00224418
L45b_HS	AT3G22230	6779.7	0.794935	0.187202	4.24641	2.17227e-05	0.00224418
L45b_HS	AT5G04020	348.145	-1.07879	0.254947	-4.23144	2.32197e-05	0.00238013
L45b_HS	AT2G14560	157.946	-2.35554	0.557493	-4.22525	2.3868e-05	0.00243541
L45b_HS	AT3G55630	112.585	-1.41855	0.335827	-4.22405	2.39949e-05	0.00243723
L45b_HS	AT1G72050	331.205	1.46785	0.348114	4.21659	2.48028e-05	0.00250788
L45b_HS	AT5G47610	372.875	-1.73059	0.41067	-4.21406	2.50823e-05	0.00252473
L45b_HS	AT4G34210	82.8297	1.7151	0.407969	4.20399	2.62249e-05	0.0026279
L45b_HS	AT1G14120	36.5485	-2.07667	0.496564	-4.18208	2.88849e-05	0.00287229
L45b_HS	AT4G05070	265.759	-1.18211	0.282706	-4.18141	2.8971e-05	0.00287229
L45b_HS	AT5G41010	1403.42	1.06574	0.254914	4.18079	2.90494e-05	0.00287229
L45b_HS	AT3G10740	768.571	-1.76122	0.421704	-4.17644	2.961e-05	0.00291483
L45b_HS	AT1G52400	165.783	-1.45494	0.34849	-4.17499	2.97999e-05	0.00292066
L45b_HS	AT1G66570	26.8574	2.14369	0.514227	4.16876	3.06263e-05	0.00298854
L45b_HS	AT4G00100	8759.64	1.05606	0.253814	4.16076	3.17188e-05	0.00308168
L45b_HS	AT1G14490	85.0576	1.15699	0.278633	4.15239	3.29023e-05	0.00318283
L45b_HS	AT2G37270	4866.39	0.786201	0.189586	4.14694	3.36952e-05	0.00324518
L45b_HS	AT3G09410	90.8732	-1.08212	0.261004	-4.14597	3.38373e-05	0.00324518
L45b_HS	AT5G48880	149.054	-1.83217	0.442769	-4.13798	3.50377e-05	0.00333171
L45b_HS	AT5G64750	538.404	1.94545	0.470052	4.13879	3.49144e-05	0.00333171
L45b_HS	AT5G56140	519.805	-0.976342	0.236181	-4.13387	3.56703e-05	0.00337749
L45b_HS	AT1G53480	537.595	2.20365	0.533269	4.13234	3.59086e-05	0.00338571
L45b_HS	AT1G74590	36.7214	1.65662	0.401674	4.12428	3.71894e-05	0.00349174
L45b_HS	AT2G27710	7173.93	0.946487	0.22992	4.1166	3.84498e-05	0.00359498
L45b_HS	AT2G21830	112.182	-1.12414	0.273336	-4.11266	3.91125e-05	0.0036417
L45b_HS	AT4G17200	21.0094	1.84138	0.448085	4.10944	3.96622e-05	0.00367756
L45b_HS	AT1G01210	803.794	1.07384	0.261521	4.10614	4.0232e-05	0.00369969
L45b_HS	AT5G65810	152.92	-1.03635	0.252345	-4.10687	4.01057e-05	0.00369969
L45b_HS	AT3G27020	917.379	-1.09405	0.266607	-4.10362	4.06733e-05	0.00372494
L45b_HS	AT3G63380	1083.21	1.92	0.46919	4.09216	4.27378e-05	0.00389804
L45b_HS	AT5G38500	53.0814	1.82747	0.44708	4.08757	4.3592e-05	0.00395978
L45b_HS	AT1G30580	5659.57	0.594578	0.14555	4.08505	4.40673e-05	0.00397067
L45b_HS	AT4G25410	55.8734	1.8795	0.460023	4.08566	4.39515e-05	0.00397067
L45b_HS	AT1G10170	5728.63	0.76887	0.188372	4.08164	4.47181e-05	0.00400144
L45b_HS	AT1G16850	1027.77	1.41659	0.347085	4.08139	4.47668e-05	0.00400144
L45b_HS	AT5G08710	80.7371	-1.16814	0.286348	-4.07944	4.5145e-05	0.00401916
L45b_HS	AT2G13790	261.489	-1.07664	0.264108	-4.07651	4.57169e-05	0.00402857
L45b_HS	AT4G05440	3176.24	0.964229	0.236531	4.07655	4.57092e-05	0.00402857
L45b_HS	AT5G38890	757.19	0.812494	0.19933	4.07613	4.57914e-05	0.00402857
L45b_HS	AT5G19840	51.5883	-1.27702	0.313387	-4.07489	4.6036e-05	0.0040342
L45b_HS	AT4G24610	270.707	-0.891415	0.21886	-4.07299	4.6414e-05	0.00405143
L45b_HS	AT1G09150	1757.77	0.796	0.195726	4.06692	4.76393e-05	0.0041108
L45b_HS	AT1G34370	1385.05	0.734646	0.180641	4.06688	4.7646e-05	0.0041108
L45b_HS	AT3G56490	2720.81	0.865618	0.212782	4.06811	4.73967e-05	0.0041108
L45b_HS	AT1G32910	82.6806	1.29354	0.318625	4.05976	4.91233e-05	0.00422196
L45b_HS	AT1G50780	16.3712	1.88823	0.466793	4.04512	5.22973e-05	0.00447753
L45b_HS	AT1G28360	84.7511	1.9171	0.475827	4.02899	5.60181e-05	0.00477588
L45b_HS	AT2G40510	3331.75	0.828986	0.205797	4.02818	5.62095e-05	0.00477588
L45b_HS	AT1G16730	110.112	1.44287	0.358489	4.02487	5.70075e-05	0.00482534
L45b_HS	AT1G64260	83.8629	1.5632	0.388873	4.01982	5.82421e-05	0.00489846
L45b_HS	AT3G25585	875.078	0.918471	0.228501	4.01955	5.83098e-05	0.00489846
L45b_HS	AT4G22380	1597.47	0.842032	0.209617	4.017	5.89438e-05	0.00493318
L45b_HS	AT1G18630	809.664	0.857789	0.213622	4.01545	5.93329e-05	0.00494721
L45b_HS	AT5G10330	331.771	-0.899292	0.224145	-4.01209	6.01825e-05	0.00499018
L45b_HS	AT5G65640	224.194	-1.45367	0.362363	-4.01165	6.02948e-05	0.00499018
L45b_HS	AT1G73590	332.485	0.953554	0.237758	4.01061	6.05622e-05	0.00499381
L45b_HS	AT3G54230	365.375	-1.38698	0.346165	-4.00669	6.15758e-05	0.00505873
L45b_HS	AT3G06080	465.357	-1.3089	0.326823	-4.00493	6.20358e-05	0.00505931
L45b_HS	AT5G04800	4055.79	0.808981	0.201978	4.00529	6.19426e-05	0.00505931
L45b_HS	AT5G62310	21.3325	-1.60585	0.401285	-4.00178	6.28689e-05	0.00510861
L45b_HS	AT4G36980	270.834	-1.15883	0.28967	-4.00051	6.32073e-05	0.0051175
L45b_HS	AT5G47930	6031.97	0.734282	0.18369	3.99741	6.40401e-05	0.00516621
L45b_HS	AT5G42070	95.2453	-1.49461	0.374028	-3.99597	6.44307e-05	0.00517902
L45b_HS	AT2G37690	1821.64	0.813177	0.203625	3.99351	6.51015e-05	0.00521419
L45b_HS	AT3G07880	764.276	-0.798472	0.200315	-3.98609	6.71714e-05	0.00536076
L45b_HS	AT1G01620	2683.09	-1.55022	0.389067	-3.98445	6.7638e-05	0.00537879
L45b_HS	AT1G18080	8956.86	0.592051	0.148708	3.9813	6.85386e-05	0.00543107
L45b_HS	AT1G33360	267.364	-0.852787	0.214892	-3.96844	7.23439e-05	0.00569224
L45b_HS	AT2G32010	50.0124	-1.38683	0.349406	-3.96909	7.21466e-05	0.00569224
L45b_HS	AT2G15970	966.049	-1.14594	0.289494	-3.95842	7.54477e-05	0.00589495
L45b_HS	AT5G38040	88.81	-1.68489	0.42557	-3.95914	7.52207e-05	0.00589495
L45b_HS	AT1G53060	109.903	-1.31824	0.333405	-3.95386	7.68992e-05	0.00598742
L45b_HS	AT5G25810	19.809	-1.7242	0.436203	-3.95275	7.72569e-05	0.00599439
L45b_HS	AT4G20930	98.6743	-0.984434	0.249295	-3.94887	7.85201e-05	0.00607131
L45b_HS	AT2G45030	1626.69	0.602689	0.152792	3.94451	7.99626e-05	0.00616153
L45b_HS	AT5G44580	400.339	-1.68384	0.427601	-3.93787	8.22066e-05	0.00631268
L45b_HS	AT1G04240	52.575	-1.4132	0.359464	-3.93141	8.44508e-05	0.0064628
L45b_HS	AT1G54130	801.403	-1.374	0.349666	-3.92947	8.51334e-05	0.00647072
L45b_HS	AT4G22390	48.3617	-1.76871	0.450084	-3.92973	8.50397e-05	0.00647072
L45b_HS	AT4G24280	35056	0.689877	0.175717	3.92606	8.63493e-05	0.00654088
L45b_HS	AT1G23770	40.5434	1.44222	0.367599	3.92336	8.73221e-05	0.00659223
L45b_HS	AT1G03010	25.1627	-2.15173	0.550113	-3.91143	9.17526e-05	0.00690338
L45b_HS	AT2G23930	5523.59	1.01497	0.259724	3.90789	9.31068e-05	0.00698176
L45b_HS	AT5G38620	9.84619	1.92043	0.49179	3.90498	9.42327e-05	0.00701908
L45b_HS	AT5G60610	122.315	1.71762	0.439798	3.90549	9.40365e-05	0.00701908
L45b_HS	AT5G61340	208.137	-1.23824	0.317261	-3.90291	9.50429e-05	0.00705591
L45b_HS	AT3G50230	18.1849	1.8051	0.462873	3.89978	9.62796e-05	0.00712405
L45b_HS	AT5G35530	9195.63	0.757052	0.194387	3.89455	9.83807e-05	0.00723163
L45b_HS	AT5G61170	5753.74	0.923419	0.237077	3.89502	9.81926e-05	0.00723163
L45b_HS	AT1G77770	313.805	-0.8996	0.231163	-3.89162	9.95773e-05	0.00729559
L45b_HS	AT5G25754	1333.34	0.73549	0.189113	3.88915	0.000100596	0.00734613
L45b_HS	AT2G29530	2162.3	1.45938	0.375379	3.88776	0.000101173	0.00736422
L45b_HS	AT1G53885	33.4244	-2.12342	0.546602	-3.88476	0.000102432	0.0074169
L45b_HS	AT3G53890	3270.06	0.996112	0.256436	3.88445	0.000102561	0.0074169
L45b_HS	AT1G29630	68.7565	-1.69159	0.43585	-3.88114	0.000103969	0.00749448
L45b_HS	AT2G45940	52.3337	1.32507	0.341484	3.88033	0.000104316	0.00749533
L45b_HS	AT2G39435	61.1095	-1.16351	0.300384	-3.87343	0.000107316	0.00768615
L45b_HS	AT1G60890	293.7	-0.989088	0.256042	-3.86299	0.000112007	0.00784613
L45b_HS	AT1G79610	258.027	-0.77365	0.200119	-3.86595	0.000110659	0.00784613
L45b_HS	AT3G55750	3093.26	0.64228	0.16624	3.86358	0.000111736	0.00784613
L45b_HS	AT4G22330	2053.2	0.744828	0.192731	3.86459	0.000111275	0.00784613
L45b_HS	AT4G26110	7748.31	0.847248	0.219106	3.86684	0.000110256	0.00784613
L45b_HS	AT5G18475	60.786	-1.45372	0.376227	-3.86394	0.000111575	0.00784613
L45b_HS	AT5G65750	5092.38	0.674143	0.174501	3.86326	0.000111884	0.00784613
L45b_HS	AT5G03850	2937.81	0.850963	0.220414	3.86075	0.00011304	0.00789373
L45b_HS	AT1G19396	62.093	1.44459	0.374382	3.8586	0.00011404	0.00791408
L45b_HS	AT1G54310	1036.47	0.965621	0.250247	3.85867	0.000114004	0.00791408
L45b_HS	AT5G38710	55.5467	1.3713	0.355596	3.85633	0.000115101	0.00796298
L45b_HS	AT1G50360	176.926	-0.825986	0.214463	-3.85142	0.000117437	0.0080445
L45b_HS	AT2G40085	47.0138	-1.13079	0.293649	-3.85083	0.000117719	0.0080445
L45b_HS	AT4G27860	78.3809	-1.47192	0.382046	-3.85272	0.000116812	0.0080445
L45b_HS	AT5G26950	55.0319	1.76912	0.459317	3.85163	0.000117333	0.0080445
L45b_HS	AT2G42955	49.6027	1.21389	0.315489	3.84766	0.000119249	0.00812422
L45b_HS	AT5G02450	5073.59	0.722907	0.188168	3.84182	0.000122126	0.00829494
L45b_HS	AT3G17040	433.852	-1.00622	0.262068	-3.83953	0.00012327	0.00834724
L45b_HS	AT2G13770	7.32876	-2.03458	0.530298	-3.83667	0.000124714	0.00841621
L45b_HS	AT4G19160	406.068	-1.30419	0.339984	-3.83603	0.000125042	0.00841621
L45b_HS	AT2G39630	227.369	-0.847217	0.221045	-3.83278	0.000126702	0.00850236
L45b_HS	AT1G70130	11.3314	-1.79826	0.469447	-3.83059	0.000127837	0.0085528
L45b_HS	AT1G07160	33.5053	1.34859	0.352353	3.82738	0.000129514	0.00863915
L45b_HS	AT2G23340	1170.77	1.01646	0.265863	3.82326	0.000131701	0.00869486
L45b_HS	AT4G38430	1137.43	-1.00492	0.262871	-3.82287	0.000131905	0.00869486
L45b_HS	AT5G01630	36.9978	-1.26273	0.330188	-3.82426	0.000131164	0.00869486
L45b_HS	AT5G57050	150.098	-1.19383	0.312241	-3.82341	0.000131621	0.00869486
L45b_HS	AT1G65385	14.6749	1.81215	0.474334	3.8204	0.000133233	0.00875656
L45b_HS	AT2G34480	11099.1	0.639368	0.167485	3.81745	0.000134836	0.00883589
L45b_HS	AT4G38350	121.47	-1.14775	0.301149	-3.81125	0.000138266	0.00903421
L45b_HS	AT5G20290	18947	0.8878	0.23301	3.81014	0.000138891	0.00904855
L45b_HS	AT3G05640	28.356	-1.72682	0.453523	-3.80756	0.000140345	0.00911672
L45b_HS	AT2G44740	20.4794	-1.68762	0.443406	-3.80603	0.000141214	0.00914658
L45b_HS	AT2G42550	20.7168	1.97744	0.520639	3.79811	0.000145805	0.00941661
L45b_HS	AT3G25520	12966.1	0.603564	0.159152	3.79237	0.000149219	0.00960936
L45b_HS	AT2G41250	174.808	-0.856665	0.225938	-3.79159	0.000149688	0.00961185
L45b_HS	AT3G27030	77.5906	1.30077	0.343298	3.78905	0.000151227	0.00965522
L45b_HS	AT3G27170	1093.09	0.864439	0.228103	3.78968	0.000150839	0.00965522
L45b_HS	AT4G25570	973.024	-0.884753	0.233648	-3.78669	0.000152667	0.00971933
L45b_HS	AT3G20430	588.424	0.857699	0.226827	3.7813	0.000156012	0.00990408
L45b_HS	AT1G30250	25.8002	-2.07044	0.548287	-3.7762	0.000159236	0.0100529
L45b_HS	AT1G77760	4035.19	-1.27945	0.338829	-3.77609	0.000159309	0.0100529
L45b_HS	AT2G05840	2887.27	0.813044	0.215389	3.77477	0.000160156	0.0100529
L45b_HS	AT5G27070	9.8367	1.94006	0.513866	3.77541	0.000159742	0.0100529
L45b_HS	AT1G17880	4569.86	0.754319	0.199926	3.77299	0.0001613	0.0100964
L45b_HS	AT1G33790	38.2581	-1.79491	0.476094	-3.77008	0.000163192	0.0101863
L45b_HS	AT1G09590	4054.21	0.694679	0.184335	3.76857	0.000164185	0.0102197
L45b_HS	AT1G78000	264.052	1.69605	0.450152	3.76773	0.000164737	0.0102248
L45b_HS	AT4G18720	35.0191	1.32954	0.352937	3.76706	0.000165181	0.0102248
L45b_HS	AT3G09790	84.4923	1.69305	0.449742	3.76449	0.000166889	0.0102811
L45b_HS	AT5G67220	3805.79	0.701454	0.186343	3.76431	0.000167011	0.0102811
L45b_HS	AT2G05220	4581.08	0.589521	0.156847	3.75857	0.000170885	0.0104049
L45b_HS	AT2G18890	40.71	-1.36027	0.361902	-3.75869	0.000170807	0.0104049
L45b_HS	AT2G44190	91.2951	-1.03037	0.274088	-3.75928	0.000170405	0.0104049
L45b_HS	AT3G06280	6.69334	1.98301	0.527555	3.75887	0.000170685	0.0104049
L45b_HS	ATMG01090	4156.32	0.875969	0.233678	3.74862	0.000177814	0.0107974
L45b_HS	AT1G22200	1538.8	0.707856	0.188888	3.74749	0.000178615	0.0108166
L45b_HS	AT3G01015	32.6648	-1.3832	0.369312	-3.74534	0.000180146	0.0108798
L45b_HS	AT3G15210	777.689	1.12894	0.301531	3.74402	0.000181101	0.010908
L45b_HS	AT2G29740	156.918	-1.62973	0.43598	-3.73809	0.000185422	0.0110745
L45b_HS	AT4G39470	2574.18	0.673297	0.180073	3.73903	0.000184735	0.0110745
L45b_HS	AT5G19250	282.101	-1.75755	0.470246	-3.73752	0.000185847	0.0110745
L45b_HS	AT5G49645	563.176	1.32623	0.354812	3.73783	0.000185612	0.0110745
L45b_HS	AT3G16650	346.484	-0.835107	0.223636	-3.73423	0.00018829	0.0111902
L45b_HS	AT1G34315	125.969	1.40712	0.37705	3.73192	0.000190026	0.0112634
L45b_HS	AT5G01850	127.564	-0.920485	0.246793	-3.72979	0.000191642	0.0113292
L45b_HS	AT3G42806	136.02	1.05256	0.282544	3.72532	0.00019507	0.0115014
L45b_HS	AT1G69523	26.3122	-1.45631	0.391089	-3.72373	0.000196298	0.0115434
L45b_HS	AT2G21320	186.082	1.0019	0.269296	3.72045	0.000198868	0.0116029
L45b_HS	AT4G36360	1528.56	-1.14049	0.306532	-3.72061	0.000198741	0.0116029
L45b_HS	AT5G18790	781.699	1.09691	0.294775	3.72116	0.000198306	0.0116029
L45b_HS	AT1G74270	3430.32	0.966664	0.259886	3.71958	0.000199558	0.0116128
L45b_HS	AT5G22780	594.518	-0.792023	0.213188	-3.71514	0.000203093	0.0117878
L45b_HS	AT1G31335	212.42	-1.47375	0.396928	-3.71289	0.000204909	0.0118624
L45b_HS	AT2G39460	6431.49	0.807558	0.217551	3.71204	0.000205592	0.0118712
L45b_HS	AT2G47600	466.356	-0.830948	0.223902	-3.71121	0.000206268	0.0118795
L45b_HS	AT5G10350	1308.12	0.661366	0.178508	3.70497	0.000211418	0.0121448
L45b_HS	AT1G21530	8.75907	1.86193	0.503033	3.70141	0.000214406	0.0122849
L45b_HS	AT2G05632	172.449	1.57089	0.424693	3.69888	0.000216553	0.0123446
L45b_HS	AT4G38520	961.059	-1.13045	0.305613	-3.69895	0.000216496	0.0123446
L45b_HS	AT3G24506	935.689	0.709238	0.191936	3.69518	0.000219732	0.0124194
L45b_HS	AT3G29380	40.8029	1.80317	0.487787	3.69664	0.000218476	0.0124194
L45b_HS	AT5G44390	133.696	-2.049	0.554568	-3.69477	0.000220088	0.0124194
L45b_HS	AT5G64540	26.2537	1.47769	0.399851	3.6956	0.000219366	0.0124194
L45b_HS	AT1G04480	5302.7	1.02907	0.278923	3.68945	0.000224739	0.0126181
L45b_HS	AT2G31320	203.998	-0.87591	0.237369	-3.69007	0.000224188	0.0126181
L45b_HS	AT1G21700	406.773	-1.09649	0.297497	-3.68571	0.000228069	0.012773
L45b_HS	AT1G03860	10017.3	0.805275	0.218591	3.68394	0.000229657	0.0128298
L45b_HS	AT1G02640	215.274	-1.06298	0.288982	-3.67837	0.000234734	0.0129874
L45b_HS	AT1G09300	106.881	-1.24096	0.337449	-3.67749	0.000235544	0.0129874
L45b_HS	AT1G28500	19.504	1.59025	0.432319	3.67843	0.000234678	0.0129874
L45b_HS	AT1G29750	98.9521	-1.12979	0.307257	-3.67703	0.000235965	0.0129874
L45b_HS	AT1G66580	5723.53	0.783413	0.21296	3.67868	0.000234441	0.0129874
L45b_HS	AT5G48980	82.5762	1.65935	0.451146	3.67809	0.000234988	0.0129874
L45b_HS	AT1G19350	453.592	-1.60807	0.437527	-3.67536	0.000237511	0.0130403
L45b_HS	AT5G42300	14246.4	0.767783	0.209014	3.67336	0.000239378	0.0131106
L45b_HS	AT2G44080	138.549	-1.52976	0.417929	-3.66034	0.000251882	0.0137399
L45b_HS	AT5G65720	7191.69	0.857837	0.234374	3.66012	0.000252096	0.0137399
L45b_HS	AT3G02250	457.579	-1.0402	0.284375	-3.65784	0.00025435	0.013829
L45b_HS	AT4G29390	2797.64	0.687251	0.188114	3.65337	0.000258825	0.0140381
L45b_HS	AT1G48530	54.9706	1.72708	0.47285	3.65249	0.000259705	0.0140517
L45b_HS	AT1G49670	188.825	-1.31038	0.358922	-3.65087	0.000261357	0.0141069
L45b_HS	AT1G17970	113.429	-1.12695	0.308817	-3.64924	0.000263016	0.0141623
L45b_HS	AT1G16330	48.8203	-1.09781	0.301069	-3.64638	0.000265958	0.0142863
L45b_HS	AT5G65683	239.889	-1.26429	0.347164	-3.64177	0.000270768	0.0145098
L45b_HS	AT3G15890	112.309	-1.44926	0.398207	-3.63946	0.000273207	0.0145706
L45b_HS	AT5G14840	3052.05	1.20703	0.331607	3.63995	0.000272695	0.0145706
L45b_HS	AT3G56780	15.5256	1.59364	0.438073	3.63785	0.000274929	0.0146275
L45b_HS	AT2G02160	7148.9	0.839304	0.230871	3.63538	0.000277575	0.014629
L45b_HS	AT2G24945	159.765	1.36218	0.374687	3.63553	0.000277413	0.014629
L45b_HS	AT4G26400	379.983	-0.805146	0.221415	-3.63636	0.000276513	0.014629
L45b_HS	AT4G30910	543.477	0.638101	0.175523	3.63543	0.000277517	0.014629
L45b_HS	AT5G58010	17.0792	1.57157	0.432388	3.63462	0.000278392	0.0146375
L45b_HS	AT4G25790	24.6853	1.59425	0.438739	3.6337	0.000279386	0.0146553
L45b_HS	AT5G56300	6.83168	-1.9379	0.533861	-3.62997	0.000283455	0.0148339
L45b_HS	AT1G56045	2311.67	1.07739	0.297006	3.62752	0.000286159	0.014937
L45b_HS	AT3G13460	16295.9	0.655262	0.180663	3.62697	0.000286761	0.014937
L45b_HS	AT3G47060	425.143	-0.954712	0.263296	-3.626	0.000287849	0.0149588
L45b_HS	AT1G75380	1235.73	-1.17057	0.32289	-3.62531	0.00028862	0.0149641
L45b_HS	AT1G35430	69.064	-1.05676	0.291655	-3.62334	0.000290824	0.0150434
L45b_HS	AT1G49245	847.498	0.990116	0.273325	3.62248	0.000291791	0.0150586
L45b_HS	AT3G47980	49.5474	1.47455	0.40764	3.61727	0.000297725	0.0153294
L45b_HS	AT3G10450	1629.55	1.08189	0.299237	3.61551	0.00029976	0.0153634
L45b_HS	AT3G62390	87.0195	-1.50631	0.416596	-3.61577	0.000299458	0.0153634
L45b_HS	AT5G49910	18529.7	0.907796	0.251324	3.61206	0.000303775	0.0155335
L45b_HS	AT3G44006	5.97638	1.95589	0.541679	3.61078	0.000305275	0.0155391
L45b_HS	AT5G35640	9.21004	1.80721	0.500492	3.61087	0.000305174	0.0155391
L45b_HS	AT5G47445	84.15	-0.975785	0.270354	-3.60929	0.000307034	0.0155932
L45b_HS	AT4G20830	4334.92	0.739448	0.204923	3.60842	0.000308073	0.0156104
L45b_HS	AT5G46570	284.802	-0.781642	0.216662	-3.60766	0.000308973	0.0156206
L45b_HS	AT2G21780	52.1706	1.39351	0.386508	3.60537	0.000311706	0.0157232
L45b_HS	AT5G19510	13863.7	0.867655	0.240777	3.60356	0.000313889	0.0157977
L45b_HS	AT2G20000	244.3	-0.938146	0.260523	-3.601	0.000316991	0.0159179
L45b_HS	AT1G70600	14906.6	0.841018	0.233759	3.59779	0.000320928	0.0160795
L45b_HS	AT4G01450	79.9722	-1.41582	0.393744	-3.59579	0.000323403	0.0161673
L45b_HS	AT4G29030	123.188	-1.27244	0.354084	-3.59363	0.000326106	0.0162297
L45b_HS	AT4G40040	4453.79	-0.720594	0.200491	-3.59415	0.000325456	0.0162297
L45b_HS	AT2G16720	78.4045	-1.17298	0.326501	-3.59258	0.000327423	0.0162361
L45b_HS	AT3G49810	172.61	-0.872454	0.242863	-3.59237	0.000327687	0.0162361
L45b_HS	AT3G26500	72.6469	-1.56495	0.436094	-3.58857	0.000332495	0.0164379
L45b_HS	AT5G01820	329.871	-1.36152	0.379477	-3.58787	0.000333386	0.0164456
L45b_HS	AT1G06645	92.9598	-0.895113	0.249524	-3.58728	0.000334143	0.0164466
L45b_HS	AT5G67245	73.3168	1.03617	0.289175	3.5832	0.000339407	0.016669
L45b_HS	AT2G28550	350.889	-1.39963	0.390741	-3.58199	0.000340983	0.0167096
L45b_HS	AT1G18290	14.6466	-1.75161	0.48913	-3.58107	0.000342194	0.0167323
L45b_HS	AT1G07920	25111.6	0.622173	0.17389	3.57796	0.000346281	0.0168761
L45b_HS	AT3G06433	208.295	1.50189	0.419794	3.57769	0.000346644	0.0168761
L45b_HS	AT3G13580	3292.62	0.947362	0.264917	3.57608	0.000348789	0.0169435
L45b_HS	AT1G07890	21084.3	0.697933	0.195206	3.57537	0.000349736	0.0169527
L45b_HS	AT4G08160	75.103	-1.60636	0.449585	-3.57297	0.000352949	0.0170346
L45b_HS	AT4G32210	2332.57	0.702635	0.196626	3.57345	0.000352305	0.0170346
L45b_HS	AT3G19920	393.451	1.62602	0.455391	3.57061	0.000356157	0.0171523
L45b_HS	AT5G37415	76.471	1.8314	0.513645	3.5655	0.000363158	0.017437
L45b_HS	AT5G62970	54.1273	1.34166	0.376325	3.56516	0.000363628	0.017437
L45b_HS	AT1G01950	205.857	-1.16501	0.327058	-3.56208	0.000367925	0.0174929
L45b_HS	AT1G13700	38.7247	-1.18466	0.332516	-3.56273	0.000367025	0.0174929
L45b_HS	AT1G53490	125.224	1.32051	0.370692	3.56228	0.00036765	0.0174929
L45b_HS	AT5G60140	23.4909	1.44257	0.404811	3.56355	0.000365869	0.0174929
L45b_HS	AT1G09486	27.052	1.39861	0.392771	3.56088	0.000369617	0.017536
L45b_HS	AT1G31300	364.167	-0.8153	0.229021	-3.55994	0.000370945	0.0175617
L45b_HS	AT4G13830	280.719	-1.18938	0.334291	-3.55792	0.000373802	0.0176596
L45b_HS	AT4G36160	36.5773	-1.34375	0.377749	-3.55725	0.000374757	0.0176673
L45b_HS	AT4G35750	1074.73	-0.782713	0.220213	-3.55434	0.000378925	0.0178262
L45b_HS	AT4G09320	7179.04	0.669672	0.188445	3.55368	0.000379883	0.0178337
L45b_HS	AT1G51800	169.009	-1.97305	0.556008	-3.54859	0.000387292	0.0181435
L45b_HS	AT1G11710	352.425	0.900428	0.254045	3.54437	0.000393557	0.01836
L45b_HS	AT2G18196	49.5868	1.68322	0.474861	3.54466	0.000393126	0.01836
L45b_HS	AT5G42530	840.058	-1.96555	0.554675	-3.54361	0.000394685	0.0183742
L45b_HS	AT5G20060	2684.26	0.693556	0.195775	3.54262	0.00039618	0.0184055
L45b_HS	AT2G03230	101.765	1.49661	0.422545	3.5419	0.000397255	0.0184171
L45b_HS	AT3G48350	195.385	-1.69413	0.478793	-3.53833	0.000402671	0.0186296
L45b_HS	AT5G62660	30.8549	1.80766	0.511232	3.5359	0.000406389	0.0187628
L45b_HS	AT3G62080	135.648	-1.11014	0.314551	-3.52928	0.000416699	0.0191628
L45b_HS	AT4G31700	12379.9	0.709826	0.201128	3.52923	0.000416769	0.0191628
L45b_HS	AT2G38280	6554.64	0.948075	0.268783	3.52728	0.000419848	0.0192647
L45b_HS	AT3G04400	16105.7	0.955623	0.270967	3.52671	0.00042075	0.0192665
L45b_HS	AT2G30550	1260.11	0.929941	0.263862	3.52435	0.000424527	0.0193998
L45b_HS	AT2G43570	561.323	0.981873	0.278675	3.52336	0.000426107	0.0194303
L45b_HS	AT3G05560	3707.06	0.585837	0.166296	3.52285	0.000426935	0.0194303
L45b_HS	AT3G52300	8100.39	0.623243	0.177278	3.51563	0.000438709	0.0199256
L45b_HS	AT5G08310	160.926	0.908083	0.258402	3.51423	0.000441027	0.0199903
L45b_HS	AT1G16370	11.3194	-1.81367	0.516272	-3.51302	0.000443036	0.0200407
L45b_HS	AT2G42620	318.966	-0.764502	0.217739	-3.5111	0.000446255	0.0201455
L45b_HS	AT2G48020	100.347	-1.26572	0.360562	-3.51041	0.000447421	0.0201574
L45b_HS	AT3G54110	1999.1	0.669598	0.190777	3.50985	0.000448354	0.0201588
L45b_HS	AT3G05730	783.378	-1.26202	0.359718	-3.50837	0.000450855	0.0202305
L45b_HS	AT1G29418	365.274	1.20976	0.344901	3.50757	0.000452226	0.0202514
L45b_HS	AT4G32940	1268.44	-1.01723	0.290162	-3.50572	0.00045538	0.0203112
L45b_HS	AT5G44490	148.441	1.19316	0.340329	3.5059	0.000455058	0.0203112
L45b_HS	AT2G07812	49.7637	1.13044	0.322601	3.50415	0.000458061	0.0203901
L45b_HS	AT2G42580	520.616	-0.804904	0.229764	-3.50318	0.000459734	0.0204239
L45b_HS	AT3G26280	227.595	-1.32604	0.378604	-3.50244	0.000461015	0.0204402
L45b_HS	AT4G13260	39.3265	-1.23552	0.353264	-3.49744	0.000469752	0.0207863
L45b_HS	AT2G44460	195.02	1.71923	0.491814	3.49569	0.000472842	0.0208817
L45b_HS	AT3G51560	29.0068	1.50207	0.429863	3.49429	0.000475328	0.02095
L45b_HS	AT5G02610	4414.87	1.17282	0.335755	3.49309	0.000477471	0.0210031
L45b_HS	AT2G13550	43.5261	1.65465	0.473866	3.4918	0.000479777	0.0210257
L45b_HS	AT2G28110	109.336	-1.17984	0.337929	-3.49139	0.00048051	0.0210257
L45b_HS	AT2G46980	314.739	-0.741784	0.212534	-3.49018	0.000482689	0.0210257
L45b_HS	AT3G49790	332.016	-0.795212	0.227819	-3.49054	0.000482049	0.0210257
L45b_HS	AT3G55170	1209.29	0.762878	0.218537	3.49084	0.0004815	0.0210257
L45b_HS	AT1G03090	275.094	-1.24939	0.358305	-3.48694	0.000488581	0.0211586
L45b_HS	AT4G08870	792.347	-1.57598	0.451937	-3.48717	0.000488169	0.0211586
L45b_HS	AT5G55200	1308.95	0.812777	0.233059	3.48743	0.000487678	0.0211586
L45b_HS	AT2G03820	4964.5	0.616494	0.176842	3.48612	0.000490085	0.0211816
L45b_HS	AT2G17740	33.9149	-1.93295	0.554576	-3.48545	0.000491315	0.0211816
L45b_HS	AT4G00920	29.8711	1.76084	0.505247	3.4851	0.000491956	0.0211816
L45b_HS	AT1G01650	342.578	-1.02866	0.295223	-3.48436	0.000493317	0.0211994
L45b_HS	AT3G21805	265.094	1.05482	0.302831	3.48319	0.000495484	0.0212516
L45b_HS	AT3G24420	178.789	-1.93828	0.556619	-3.48224	0.000497242	0.0212862
L45b_HS	AT1G01090	2787.01	0.816589	0.234573	3.48118	0.000499215	0.0213297
L45b_HS	AT4G16780	147.901	1.05448	0.303125	3.4787	0.000503861	0.0214872
L45b_HS	AT1G55320	96.8896	-1.63772	0.471118	-3.47624	0.0005085	0.0216437
L45b_HS	AT5G01970	69.671	-1.14704	0.330488	-3.47076	0.000518988	0.0220481
L45b_HS	AT5G41600	589.759	-0.621335	0.179073	-3.46973	0.000520976	0.0220906
L45b_HS	AT2G34730	1217.98	0.764157	0.220356	3.46783	0.00052467	0.0221213
L45b_HS	AT3G16240	1783.36	-0.827436	0.238599	-3.46789	0.000524568	0.0221213
L45b_HS	AT5G25230	126.358	0.957358	0.276005	3.46863	0.000523117	0.0221213
L45b_HS	AT2G17870	2554.41	0.600557	0.173269	3.46604	0.000528182	0.0221856
L45b_HS	AT5G18525	128.821	-1.07024	0.308766	-3.46618	0.0005279	0.0221856
L45b_HS	AT4G24220	8515.64	0.78767	0.227358	3.46444	0.000531337	0.0222763
L45b_HS	AT1G02670	55.9102	-1.23532	0.356754	-3.46266	0.000534861	0.022382
L45b_HS	AT5G06970	363.568	-0.861059	0.248759	-3.46142	0.000537328	0.0224432
L45b_HS	AT1G56165	115.272	1.08796	0.314367	3.46078	0.000538612	0.0224549
L45b_HS	AT5G14550	227.467	-0.878333	0.253902	-3.45933	0.000541513	0.0225338
L45b_HS	AT2G05765	352.296	1.07586	0.311213	3.45699	0.000546249	0.0226886
L45b_HS	AT3G05890	58.1756	-1.38475	0.401008	-3.45317	0.000554047	0.0229698
L45b_HS	AT3G10730	467.961	-0.777556	0.225341	-3.45057	0.0005594	0.0231488
L45b_HS	AT1G11180	187.38	-0.869195	0.252408	-3.44362	0.000573986	0.0237085
L45b_HS	AT1G04730	113.352	-0.967912	0.281249	-3.44148	0.000578547	0.0237366
L45b_HS	AT3G07350	86.8889	-1.52519	0.443126	-3.44189	0.000577656	0.0237366
L45b_HS	AT3G16950	730.593	0.941673	0.273678	3.44081	0.000579978	0.0237366
L45b_HS	AT5G53980	47.3537	-1.91959	0.557811	-3.44129	0.000578954	0.0237366
L45b_HS	AT5G67270	334.534	-1.39346	0.404878	-3.44167	0.000578124	0.0237366
L45b_HS	AT1G74180	42.0776	1.07116	0.311628	3.4373	0.000587543	0.0240022
L45b_HS	AT5G26742	14829.7	0.594589	0.173073	3.43549	0.000591477	0.0241189
L45b_HS	AT1G49050	251.501	-1.09962	0.320172	-3.43446	0.000593725	0.024147
L45b_HS	AT2G21930	27.8687	1.50668	0.438728	3.43419	0.000594329	0.024147
L45b_HS	AT1G43590	112.976	-0.905312	0.263819	-3.43156	0.000600114	0.0242745
L45b_HS	AT1G43610	11.0002	1.77846	0.518185	3.43209	0.000598957	0.0242745
L45b_HS	AT5G27400	1352.86	1.02463	0.298615	3.43129	0.000600725	0.0242745
L45b_HS	AT1G78760	25.1703	1.64746	0.480971	3.42527	0.000614198	0.0245177
L45b_HS	AT3G04840	11366.8	0.824609	0.24064	3.42674	0.000610878	0.0245177
L45b_HS	AT3G27440	10.7646	-1.77143	0.517048	-3.42604	0.000612446	0.0245177
L45b_HS	AT3G53430	10780.7	0.830741	0.242536	3.42523	0.000614284	0.0245177
L45b_HS	AT4G37390	134.118	1.39835	0.408258	3.42517	0.000614423	0.0245177
L45b_HS	AT5G19180	2284.86	0.629325	0.183731	3.42526	0.000614217	0.0245177
L45b_HS	AT5G25580	85.3783	-0.99527	0.290452	-3.42663	0.000611126	0.0245177
L45b_HS	AT1G65290	5025.47	0.674997	0.19718	3.42325	0.00061878	0.0246475
L45b_HS	AT5G06360	3240.15	0.622224	0.1818	3.42256	0.000620337	0.0246656
L45b_HS	AT2G38160	60.4269	-1.0926	0.319409	-3.42069	0.000624619	0.0247917
L45b_HS	AT1G56070	33819.5	0.538217	0.157374	3.41999	0.000626236	0.0248118
L45b_HS	AT1G47400	511.318	1.77389	0.519011	3.41784	0.000631206	0.0249645
L45b_HS	AT5G20850	114.668	-1.35006	0.395128	-3.41676	0.000633722	0.0250197
L45b_HS	AT5G65020	1104.96	-1.50292	0.440018	-3.4156	0.000636421	0.025082
L45b_HS	AT1G62330	238.811	-0.873064	0.255697	-3.41445	0.00063911	0.0251436
L45b_HS	AT3G03150	411.965	-1.34054	0.392803	-3.41277	0.000643071	0.0252549
L45b_HS	AT1G29920	973.996	-1.76165	0.516444	-3.41111	0.000646993	0.02532
L45b_HS	AT4G21750	555.031	-1.18271	0.346684	-3.41151	0.000646052	0.02532
L45b_HS	AT1G25440	705.41	-1.72261	0.505511	-3.40767	0.000655205	0.0254993
L45b_HS	AT1G46480	19.6567	-1.5471	0.454035	-3.40746	0.000655709	0.0254993
L45b_HS	AT2G36690	44.9858	-1.49475	0.438693	-3.40728	0.000656141	0.0254993
L45b_HS	AT2G46990	30.2715	1.386	0.406757	3.40743	0.000655766	0.0254993
L45b_HS	AT4G15780	3931.38	0.754957	0.221681	3.4056	0.000660198	0.0256125
L45b_HS	AT1G15430	408.676	0.693542	0.203748	3.40393	0.000664247	0.0256353
L45b_HS	AT2G20390	922.691	0.742287	0.218098	3.40346	0.000665375	0.0256353
L45b_HS	AT3G48390	349.232	0.98519	0.289348	3.40486	0.000661971	0.0256353
L45b_HS	AT5G08060	3117.62	0.618371	0.18168	3.40362	0.000664982	0.0256353
L45b_HS	AT3G16400	1667.37	-1.78097	0.523559	-3.40166	0.00066979	0.025761
L45b_HS	AT2G07686	977.43	1.0429	0.306824	3.39902	0.000676278	0.0259322
L45b_HS	AT4G02270	14.7803	1.82478	0.536934	3.39852	0.000677508	0.0259322
L45b_HS	AT5G57120	2758.84	0.907308	0.266978	3.39844	0.000677724	0.0259322
L45b_HS	AT5G15310	85.5695	-1.27755	0.376129	-3.39658	0.000682341	0.0260642
L45b_HS	AT1G02060	172.101	0.895895	0.26396	3.39405	0.000688663	0.0260805
L45b_HS	AT1G05900	113.82	-0.980764	0.289001	-3.39363	0.000689727	0.0260805
L45b_HS	AT1G11720	47.3207	-1.24769	0.367708	-3.39315	0.000690935	0.0260805
L45b_HS	AT1G72040	2826.53	0.638189	0.18793	3.39589	0.000684062	0.0260805
L45b_HS	AT3G13400	23.675	1.51564	0.446379	3.39542	0.000685237	0.0260805
L45b_HS	AT3G62190	1272.78	0.865695	0.254993	3.39497	0.000686358	0.0260805
L45b_HS	AT5G13970	1208.11	0.650981	0.191833	3.39347	0.000690135	0.0260805
L45b_HS	AT2G37530	204.993	0.79035	0.232981	3.39233	0.000693009	0.0261146
L45b_HS	AT5G65440	475.018	-0.87701	0.258568	-3.3918	0.000694357	0.0261214
L45b_HS	AT1G29910	3757.44	-0.838312	0.247194	-3.39131	0.000695593	0.0261239
L45b_HS	AT5G22300	134.989	-1.23688	0.364937	-3.3893	0.000700705	0.0262717
L45b_HS	AT4G01260	6.85875	1.79264	0.529326	3.38664	0.000707539	0.0264835
L45b_HS	AT5G28060	9863.72	0.85793	0.253387	3.38585	0.000709584	0.0265156
L45b_HS	AT4G22755	68.8434	-1.82805	0.540016	-3.38518	0.000711314	0.0265359
L45b_HS	AT5G38740	139.414	1.80713	0.534075	3.38367	0.000715248	0.0266382
L45b_HS	AT4G35520	41.4198	-1.3498	0.399186	-3.38137	0.000721246	0.0268169
L45b_HS	AT3G18750	260.38	-1.60377	0.474489	-3.38	0.000724861	0.0269066
L45b_HS	AT2G17140	194.212	0.882277	0.261248	3.37717	0.000732365	0.02714
L45b_HS	AT5G65730	192.925	-1.55281	0.4602	-3.3742	0.000740301	0.0273887
L45b_HS	AT4G00860	3852.55	0.663669	0.196721	3.37365	0.000741784	0.0273982
L45b_HS	AT4G23450	67.1437	0.948643	0.281732	3.36718	0.000759417	0.0280032
L45b_HS	AT1G70710	168.274	-1.06779	0.317212	-3.36615	0.000762247	0.0280284
L45b_HS	AT1G74930	10.6846	-1.86045	0.55279	-3.36557	0.000763862	0.0280284
L45b_HS	AT2G27750	9.92917	1.79883	0.534435	3.36585	0.000763069	0.0280284
L45b_HS	AT1G12420	111.73	-1.05221	0.312797	-3.36388	0.00076854	0.0281124
L45b_HS	AT1G41880	3829.64	0.582151	0.173085	3.36339	0.000769926	0.0281124
L45b_HS	AT3G63430	40.3694	-1.16125	0.34523	-3.36371	0.000769032	0.0281124
L45b_HS	AT4G20690	15.2571	1.65002	0.490692	3.36265	0.000771988	0.0281417
L45b_HS	AT5G56810	156.209	1.41414	0.42096	3.35933	0.000781318	0.0284354
L45b_HS	AT1G55830	148.321	-0.820939	0.244626	-3.3559	0.00079107	0.0286968
L45b_HS	AT1G58270	362.886	-1.70078	0.506788	-3.356	0.00079078	0.0286968
L45b_HS	AT4G17470	49.1763	-1.57465	0.469543	-3.35358	0.00079773	0.0288915
L45b_HS	AT3G04800	78.1738	1.17119	0.349291	3.35304	0.000799278	0.0289008
L45b_HS	AT1G12450	61.0162	-1.08408	0.323428	-3.35183	0.000802805	0.0289814
L45b_HS	AT4G30170	42.9484	-1.10872	0.331141	-3.34818	0.000813448	0.0293183
L45b_HS	AT1G09530	301.417	-0.817714	0.244402	-3.34578	0.00082051	0.0295251
L45b_HS	AT1G29930	18738.9	-1.44422	0.431826	-3.34444	0.000824475	0.0296201
L45b_HS	AT5G47660	1035.3	0.929286	0.277947	3.34339	0.000827607	0.0296849
L45b_HS	AT3G22700	70.5915	1.40504	0.420424	3.34195	0.000831906	0.0297913
L45b_HS	AT4G33865	3032.59	0.798003	0.238852	3.34099	0.0008348	0.0298127
L45b_HS	AT5G24050	22.8567	1.56131	0.467338	3.34087	0.000835171	0.0298127
L45b_HS	AT4G34300	154.365	1.14499	0.343017	3.338	0.000843852	0.0299789
L45b_HS	AT5G22875	583.724	1.00655	0.301491	3.33859	0.000842039	0.0299789
L45b_HS	AT5G25610	1105.06	-1.61628	0.484198	-3.33806	0.000843654	0.0299789
L45b_HS	AT5G47330	100.105	-1.62267	0.486353	-3.3364	0.000848716	0.0301038
L45b_HS	AT1G26470	967.218	0.796362	0.238919	3.33318	0.000858585	0.0304056
L45b_HS	AT5G26900	49.3517	1.67987	0.504097	3.33243	0.000860914	0.0304398
L45b_HS	AT1G26560	244.822	-1.60862	0.483131	-3.32957	0.000869802	0.0306796
L45b_HS	AT5G63990	95.1872	-0.884556	0.265683	-3.32937	0.000870439	0.0306796
L45b_HS	AT4G21450	775.741	-0.644895	0.193802	-3.3276	0.000875976	0.0308261
L45b_HS	AT3G62870	12867.2	0.800718	0.240682	3.32688	0.000878254	0.0308576
L45b_HS	AT1G55180	18.2727	-1.43022	0.431192	-3.31691	0.000910196	0.0318379
L45b_HS	AT5G04600	2321.59	0.695089	0.209554	3.31699	0.000909918	0.0318379
L45b_HS	AT5G10860	2652.11	-0.613533	0.184975	-3.31684	0.000910429	0.0318379
L45b_HS	AT2G04270	296.878	-0.85307	0.25728	-3.31573	0.000914046	0.0319145
L45b_HS	AT2G19750	3988.14	0.738887	0.222935	3.31435	0.000918553	0.0320218
L45b_HS	AT3G44790	67.9258	1.53197	0.46256	3.31192	0.000926565	0.0322508
L45b_HS	AT5G27730	156.137	-0.769465	0.232363	-3.31148	0.00092803	0.0322516
L45b_HS	AT1G63800	165.414	-1.44484	0.436542	-3.30974	0.000933843	0.0324032
L45b_HS	AT2G20740	227.422	-1.01754	0.307644	-3.30751	0.000941285	0.0325603
L45b_HS	AT3G62790	954.308	-0.579154	0.17508	-3.30793	0.000939871	0.0325603
L45b_HS	AT1G52280	106.235	-1.34484	0.406832	-3.30564	0.000947593	0.0326582
L45b_HS	AT2G28250	51.2612	-1.12506	0.340373	-3.30537	0.0009485	0.0326582
L45b_HS	AT5G58960	401.562	-1.01132	0.305911	-3.30593	0.000946628	0.0326582
L45b_HS	AT1G47920	8.17213	1.71246	0.519307	3.29759	0.000975173	0.0334734
L45b_HS	AT5G24880	17.1901	1.48784	0.451171	3.29774	0.000974678	0.0334734
L45b_HS	AT1G19230	25.5308	-1.3951	0.423297	-3.2958	0.000981421	0.0335334
L45b_HS	AT2G36620	2990.87	0.479792	0.145544	3.29654	0.000978829	0.0335334
L45b_HS	AT3G10185	9.99362	-1.80065	0.546314	-3.296	0.00098071	0.0335334
L45b_HS	AT1G48450	7462.05	0.561805	0.170507	3.29491	0.000984529	0.0335882
L45b_HS	AT3G16785	244.268	-0.92139	0.279811	-3.29291	0.000991577	0.0337771
L45b_HS	AT1G36630	372.304	-1.77495	0.539658	-3.28902	0.00100536	0.034039
L45b_HS	AT1G78750	87.331	0.899979	0.273586	3.28956	0.00100342	0.034039
L45b_HS	AT3G26935	1892.12	0.637907	0.193888	3.29008	0.00100158	0.034039
L45b_HS	AT5G47240	35.4555	-1.49301	0.453919	-3.28916	0.00100488	0.034039
L45b_HS	AT1G14890	695.178	-1.37478	0.418062	-3.28845	0.0010074	0.0340565
L45b_HS	AT1G06690	124.352	-1.7251	0.525069	-3.28548	0.0010181	0.0342518
L45b_HS	AT2G45340	354.932	-1.01271	0.30827	-3.28514	0.00101931	0.0342518
L45b_HS	AT3G11940	9464.02	0.746186	0.227126	3.28534	0.0010186	0.0342518
L45b_HS	AT3G61340	94.4773	1.26872	0.386119	3.28583	0.00101681	0.0342518
L45b_HS	AT3G08810	186.135	0.916546	0.279073	3.28425	0.00102255	0.0343091
L45b_HS	AT1G07902	57.3763	1.08145	0.329423	3.28286	0.00102761	0.0343758
L45b_HS	AT1G29700	66.527	-1.17221	0.357061	-3.28295	0.00102727	0.0343758
L45b_HS	AT2G26110	414.839	-0.957795	0.291854	-3.28176	0.00103162	0.0344581
L45b_HS	AT1G08465	130.091	-0.857861	0.261451	-3.28115	0.00103383	0.0344807
L45b_HS	AT1G56650	24.0377	-1.76939	0.539481	-3.2798	0.00103879	0.0345576
L45b_HS	AT2G01270	1659.18	0.701714	0.213958	3.27968	0.00103923	0.0345576
L45b_HS	AT4G25740	4374.34	0.9732	0.29679	3.27908	0.00104145	0.0345798
L45b_HS	AT1G13430	63.3032	-1.82662	0.557311	-3.27756	0.00104708	0.0347153
L45b_HS	AT3G55700	86.2052	1.18705	0.36235	3.27598	0.00105297	0.0348588
L45b_HS	AT1G14810	3739.7	0.666967	0.203691	3.27441	0.00105883	0.035001
L45b_HS	AT3G58170	648.355	-0.897453	0.27415	-3.27359	0.00106192	0.0350512
L45b_HS	AT1G53570	533.174	-1.00181	0.306127	-3.27254	0.00106584	0.0350973
L45b_HS	AT3G01700	39.1243	1.40329	0.428829	3.27238	0.00106646	0.0350973
L45b_HS	AT1G59750	631.85	-0.742651	0.227191	-3.26883	0.00107992	0.0354879
L45b_HS	AT1G58130	207.837	-1.71296	0.524173	-3.26792	0.00108341	0.0355381
L45b_HS	AT3G51000	142.37	-0.974126	0.298116	-3.2676	0.00108462	0.0355381
L45b_HS	AT5G25830	45.0326	1.70777	0.523035	3.26513	0.00109415	0.0357979
L45b_HS	AT2G15830	48.9463	-1.74133	0.53356	-3.2636	0.00110007	0.0359379
L45b_HS	AT3G23730	1143.19	-0.873213	0.267612	-3.26298	0.00110248	0.0359379
L45b_HS	AT5G50335	58.3657	-1.80567	0.553415	-3.26278	0.00110326	0.0359379
L45b_HS	AT1G03370	342.198	-1.09643	0.336127	-3.26195	0.00110649	0.0359385
L45b_HS	AT3G24900	12.6737	1.58405	0.48557	3.26225	0.00110533	0.0359385
L45b_HS	AT1G12520	1161.61	1.45529	0.446356	3.26039	0.00111261	0.0360847
L45b_HS	AT5G06060	132.685	-1.19065	0.365497	-3.25762	0.0011235	0.0363852
L45b_HS	AT4G10440	12.337	1.68734	0.518283	3.25563	0.00113141	0.0365417
L45b_HS	AT5G43822	36.3156	-1.08321	0.332724	-3.25558	0.00113161	0.0365417
L45b_HS	AT1G31240	207.417	0.986035	0.303109	3.25307	0.00114166	0.0368132
L45b_HS	AT1G06960	137.819	0.770584	0.237037	3.25091	0.00115037	0.0368811
L45b_HS	AT2G17705	150.827	-0.857647	0.263815	-3.25095	0.00115022	0.0368811
L45b_HS	AT3G55260	157.752	-0.753929	0.231844	-3.25188	0.00114642	0.0368811
L45b_HS	AT5G25280	2487.24	-1.27224	0.391276	-3.25152	0.00114789	0.0368811
L45b_HS	AT3G13640	25.9955	-1.15163	0.354443	-3.24913	0.00115759	0.0370065
L45b_HS	AT3G14990	2029.52	0.636411	0.19585	3.24948	0.00115614	0.0370065
L45b_HS	AT2G28040	8.8418	1.6763	0.51612	3.2479	0.00116261	0.0370609
L45b_HS	AT4G28510	2395.75	0.533384	0.164211	3.24816	0.00116156	0.0370609
L45b_HS	AT1G31040	13.6584	-1.58264	0.487474	-3.24662	0.00116784	0.0370714
L45b_HS	AT1G65820	5167.21	0.488697	0.150505	3.24706	0.00116605	0.0370714
L45b_HS	AT3G30160	6.49294	1.72395	0.531057	3.24627	0.00116928	0.0370714
L45b_HS	AT4G23290	89.9479	-1.70456	0.525094	-3.2462	0.00116957	0.0370714
L45b_HS	AT1G46768	305.045	1.33037	0.409974	3.24501	0.00117448	0.0371742
L45b_HS	AT3G58960	11.3502	1.6473	0.507733	3.24443	0.00117687	0.0371971
L45b_HS	AT1G15415	9.81501	1.6739	0.516234	3.24251	0.00118481	0.037301
L45b_HS	AT3G09040	162.751	0.953726	0.294094	3.24293	0.00118307	0.037301
L45b_HS	AT3G45770	963.022	0.75063	0.231503	3.24243	0.00118517	0.037301
L45b_HS	AT3G11510	6091.68	0.66269	0.204443	3.24144	0.00118926	0.0373773
L45b_HS	AT1G69780	129.742	-1.40353	0.433213	-3.23982	0.00119607	0.0375383
L45b_HS	AT1G63210	12.332	1.68107	0.519199	3.23782	0.00120446	0.0376391
L45b_HS	AT1G70080	34.0168	1.39009	0.429502	3.23652	0.00120995	0.0376391
L45b_HS	AT1G76130	221.638	0.857087	0.264801	3.23672	0.00120911	0.0376391
L45b_HS	AT2G34620	109.925	-1.80584	0.557732	-3.23782	0.00120448	0.0376391
L45b_HS	AT3G53800	216.291	-0.800943	0.247521	-3.23586	0.00121275	0.0376391
L45b_HS	AT4G31340	3781.47	0.589468	0.182099	3.23707	0.00120764	0.0376391
L45b_HS	AT5G53050	530.132	-0.836169	0.2583	-3.23721	0.00120706	0.0376391
L45b_HS	AT5G57340	27.5527	-1.18783	0.367068	-3.236	0.00121216	0.0376391
L45b_HS	AT5G26940	283.651	-0.615391	0.190297	-3.23384	0.00122139	0.0378545
L45b_HS	AT5G57760	16.161	-1.79959	0.556792	-3.23207	0.00122895	0.0380362
L45b_HS	AT2G37240	1480.34	0.816021	0.25256	3.231	0.00123359	0.038127
L45b_HS	AT5G18410	231.266	-1.33353	0.412787	-3.23055	0.00123554	0.0381345
L45b_HS	AT1G60570	25.8849	1.6678	0.51656	3.22866	0.00124373	0.0383342
L45b_HS	AT1G07940	19953.4	0.562076	0.174232	3.22602	0.00125524	0.0384769
L45b_HS	AT1G49490	150.718	0.850485	0.263617	3.22621	0.0012544	0.0384769
L45b_HS	AT5G40020	101.962	-1.40417	0.435183	-3.22662	0.00125264	0.0384769
L45b_HS	AT5G61350	84.003	0.980155	0.303734	3.22702	0.00125088	0.0384769
L45b_HS	AT1G52100	59.4012	-1.75532	0.544704	-3.22253	0.00127064	0.0388956
L45b_HS	AT2G19170	119.686	-1.00385	0.311854	-3.21898	0.00128649	0.039327
L45b_HS	AT1G47270	148.928	-0.987129	0.306992	-3.21549	0.00130224	0.0397538
L45b_HS	AT4G35350	227.287	-1.19753	0.372944	-3.21102	0.00132264	0.0402668
L45b_HS	AT5G66140	1920.78	0.565546	0.176117	3.2112	0.0013218	0.0402668
L45b_HS	AT5G22791	11.3719	1.62746	0.50696	3.21023	0.00132629	0.0403228
L45b_HS	AT1G77620	175.948	-0.867761	0.270586	-3.20698	0.00134138	0.0407263
L45b_HS	AT1G08210	801.984	0.932264	0.290772	3.20617	0.00134513	0.0407792
L45b_HS	AT1G62420	29.5152	1.25869	0.392674	3.20543	0.0013486	0.0407792
L45b_HS	AT5G57290	4826.31	0.762385	0.237827	3.20563	0.00134768	0.0407792
L45b_HS	AT4G19430	179.738	-1.63632	0.510679	-3.20421	0.00135435	0.0408978
L45b_HS	AT1G06475	180.59	0.913774	0.285241	3.20351	0.00135761	0.0409409
L45b_HS	AT5G43150	494.185	1.03695	0.323748	3.20295	0.00136028	0.0409661
L45b_HS	AT4G02260	728.535	-0.737925	0.230533	-3.20095	0.00136976	0.041196
L45b_HS	AT5G02160	625.729	-1.0708	0.334978	-3.19664	0.00139041	0.0417172
L45b_HS	AT5G13210	7847.07	1.09171	0.341529	3.19655	0.00139082	0.0417172
L45b_HS	AT1G15410	223.869	-1.08253	0.338839	-3.19482	0.0013992	0.0418786
L45b_HS	AT5G62510	23.33	1.4922	0.467092	3.19466	0.00139995	0.0418786
L45b_HS	AT3G16470	613.478	-1.59471	0.499569	-3.19217	0.00141208	0.0421848
L45b_HS	AT3G50780	221.178	-1.12426	0.352523	-3.18918	0.00142678	0.0425519
L45b_HS	AT5G66940	18.0296	1.3999	0.438993	3.1889	0.00142817	0.0425519
L45b_HS	AT1G26850	10926.9	0.586497	0.184026	3.18703	0.00143741	0.0427702
L45b_HS	AT2G25920	176.816	-1.09745	0.344533	-3.18534	0.00144586	0.0427716
L45b_HS	AT2G43400	159.77	-0.975729	0.306342	-3.1851	0.00144703	0.0427716
L45b_HS	AT3G28290	141.286	-1.58003	0.496018	-3.18543	0.0014454	0.0427716
L45b_HS	AT5G17530	179.148	-1.01294	0.317925	-3.18609	0.00144211	0.0427716
L45b_HS	AT5G57880	30.143	-1.18739	0.372711	-3.18581	0.00144348	0.0427716
L45b_HS	AT2G19480	10077.9	0.605859	0.190395	3.18211	0.00146208	0.0431456
L45b_HS	AT4G18425	30.9223	-1.43552	0.451165	-3.18182	0.00146354	0.0431456
L45b_HS	AT5G01700	20.0717	-1.53367	0.482395	-3.17928	0.0014764	0.0434672
L45b_HS	AT1G07485	10.7786	-1.55124	0.488236	-3.17724	0.00148684	0.0437169
L45b_HS	AT1G75170	198.626	-0.783263	0.246802	-3.17364	0.00150538	0.044204
L45b_HS	AT2G43200	89.737	-1.16465	0.367558	-3.16861	0.0015317	0.0448313
L45b_HS	AT3G59660	220.021	-0.791611	0.249875	-3.16803	0.00153477	0.0448313
L45b_HS	AT4G38070	6.66316	-1.69999	0.536571	-3.16825	0.00153361	0.0448313
L45b_HS	AT5G22810	480.216	1.49652	0.47234	3.16831	0.00153327	0.0448313
L45b_HS	AT3G01650	713.002	0.819643	0.25881	3.16696	0.00154039	0.0448783
L45b_HS	AT5G65870	86.9753	-1.71332	0.540993	-3.16698	0.00154029	0.0448783
L45b_HS	AT2G15080	106.213	-1.66703	0.526459	-3.16651	0.00154283	0.0448906
L45b_HS	AT3G14450	251.618	0.987118	0.31197	3.16415	0.00155539	0.0451973
L45b_HS	AT2G46280	3495.25	0.706114	0.223212	3.16343	0.00155924	0.0452502
L45b_HS	AT1G22260	14.5044	-1.59511	0.50459	-3.16121	0.00157117	0.0454597
L45b_HS	AT1G55170	478.125	0.703957	0.222696	3.16107	0.00157191	0.0454597
L45b_HS	AT2G41905	261.677	1.00912	0.319246	3.16095	0.00157256	0.0454597
L45b_HS	AT1G18480	1634.86	0.558833	0.176891	3.1592	0.00158201	0.045674
L45b_HS	AT3G28860	1284.37	-0.946359	0.299617	-3.15857	0.00158547	0.0457148
L45b_HS	AT5G14280	122.38	-1.31871	0.417786	-3.15643	0.00159711	0.0459911
L45b_HS	AT4G03020	716.094	-0.828299	0.262519	-3.1552	0.00160389	0.0461268
L45b_HS	AT1G48490	489.871	-0.759158	0.240755	-3.15324	0.00161469	0.0462147
L45b_HS	AT1G60995	244.488	-0.75972	0.240873	-3.15402	0.00161035	0.0462147
L45b_HS	AT3G58030	1319.13	-0.53872	0.170852	-3.15314	0.00161522	0.0462147
L45b_HS	AT5G13220	178.721	-1.50081	0.475946	-3.15332	0.00161427	0.0462147
L45b_HS	AT5G60540	491.293	0.900523	0.28565	3.15254	0.00161857	0.0462514
L45b_HS	AT5G60790	12456.8	0.795133	0.252255	3.1521	0.001621	0.0462615
L45b_HS	AT1G76100	841.84	-1.17953	0.374348	-3.15089	0.00162776	0.046305
L45b_HS	AT3G48560	15176.7	0.475865	0.150999	3.15144	0.00162465	0.046305
L45b_HS	AT5G47700	7370.39	0.835662	0.26523	3.15071	0.00162874	0.046305
L45b_HS	AT4G31985	4160.45	0.792948	0.251815	3.14894	0.00163866	0.0465281
L45b_HS	AT2G39820	25.6522	1.63941	0.520773	3.14802	0.0016438	0.0466106
L45b_HS	AT4G17615	238.999	-0.834557	0.265135	-3.14768	0.00164574	0.0466106
L45b_HS	AT1G49910	95.234	-0.962993	0.306021	-3.14682	0.00165055	0.0466554
L45b_HS	AT2G28130	245.326	-0.993661	0.315783	-3.14665	0.0016515	0.0466554
L45b_HS	AT1G10340	59.9531	-1.72581	0.548703	-3.14526	0.0016594	0.0467602
L45b_HS	AT2G24500	3590.2	0.713769	0.226924	3.14541	0.00165853	0.0467602
L45b_HS	AT1G23460	118.088	-1.03162	0.328063	-3.14457	0.00166331	0.0467861
L45b_HS	AT2G21290	2297	0.700272	0.222729	3.14406	0.00166621	0.0467861
L45b_HS	AT3G52730	2824.5	0.85071	0.270583	3.14399	0.0016666	0.0467861
L45b_HS	AT3G02770	201.413	-0.811767	0.25824	-3.14346	0.00166962	0.0468123
L45b_HS	AT4G29310	175.687	-0.964012	0.306795	-3.1422	0.00167685	0.0469559
L45b_HS	AT3G05020	841.958	1.21568	0.387026	3.14107	0.00168332	0.0470782
L45b_HS	AT5G19260	21.1147	-1.53849	0.48996	-3.14004	0.00168924	0.0471337
L45b_HS	AT5G49460	685.141	-1.04897	0.334069	-3.13999	0.00168952	0.0471337
L45b_HS	AT4G01330	184.957	-0.757557	0.241432	-3.13776	0.00170241	0.0474341
L45b_HS	AT3G49580	13.2779	1.50807	0.480739	3.13699	0.00170691	0.0475
L45b_HS	AT4G10080	979.838	-0.662078	0.211113	-3.13613	0.00171196	0.0475223
L45b_HS	AT5G55070	2732.46	0.527495	0.168188	3.13634	0.00171074	0.0475223
L45b_HS	AT1G48330	57.5907	-1.55121	0.494972	-3.13393	0.00172479	0.0477613
L45b_HS	AT5G39155	11.8261	1.74354	0.556343	3.13393	0.00172484	0.0477613
L45b_HS	AT5G66050	213.518	-0.756525	0.241441	-3.13338	0.00172806	0.047791
L45b_HS	AT1G66320	40.3535	1.54968	0.49484	3.13168	0.00173807	0.0479492
L45b_HS	AT4G28900	36.7795	1.21896	0.389232	3.13171	0.00173792	0.0479492
L45b_HS	AT3G53570	151.501	-0.720098	0.230024	-3.13054	0.00174487	0.0479897
L45b_HS	AT4G40000	93.0689	-1.0347	0.33051	-3.13062	0.00174435	0.0479897
L45b_HS	AT5G07360	703.329	0.637119	0.203529	3.13035	0.00174598	0.0479897
L45b_HS	AT1G32750	765.577	-1.2147	0.388159	-3.12938	0.00175173	0.0479926
L45b_HS	AT1G49900	241.059	1.19258	0.381107	3.12925	0.00175253	0.0479926
L45b_HS	AT3G23660	273.636	-0.822473	0.262828	-3.12932	0.00175211	0.0479926
L45b_HS	AT2G01980	260.906	-0.910672	0.291079	-3.12861	0.00175636	0.0480386
L45b_HS	AT2G19800	421.058	-1.69028	0.540761	-3.12574	0.00177356	0.0484499
L45b_HS	AT5G37440	872.208	0.698973	0.223732	3.12416	0.00178316	0.0486527
L45b_HS	AT5G01950	193.962	-1.05533	0.338017	-3.12212	0.00179556	0.0489311
L45b_HS	AT3G53870	5976.2	0.633074	0.202846	3.12096	0.0018026	0.0490034
L45b_HS	AT4G35420	35.0273	-1.5443	0.494814	-3.12097	0.00180258	0.0490034
L45b_HS	AT3G48930	4349.54	0.534974	0.171487	3.11962	0.00181087	0.0491686
L45b_HS	AT1G36730	9819.4	0.638962	0.20495	3.11765	0.00182297	0.0494095
L45b_HS	AT1G65230	304.363	-1.147	0.367929	-3.11746	0.00182417	0.0494095
L45b_HS	AT1G29470	8428.14	0.614309	0.197087	3.11694	0.00182742	0.0494376
L45b_HS	AT5G22570	8.65212	-1.62152	0.520423	-3.11577	0.00183463	0.0495726
L45b_HS	AT3G23910	593.502	1.11176	0.357044	3.11378	0.00184706	0.0498483
L45c_HS	AT5G24240	317.239	5.13053	0.353715	14.5047	1.13123e-47	2.52706e-43
L45c_HS	AT5G15420	64.1693	4.16783	0.449987	9.26212	2.0042e-20	2.23859e-16
L45c_HS	AT5G35935	109.212	3.2464	0.368585	8.80772	1.27721e-18	9.51051e-15
L45c_HS	AT4G03260	1226.92	-2.13354	0.256999	-8.30175	1.02588e-16	5.33262e-13
L45c_HS	AT4G15242	89.0885	3.87788	0.468131	8.28375	1.19357e-16	5.33262e-13
L45c_HS	AT5G33370	112.72	3.59842	0.44757	8.03991	8.99067e-16	3.34738e-12
L45c_HS	AT5G28335	125.169	3.53242	0.471628	7.48984	6.89577e-14	2.20064e-10
L45c_HS	AT1G25150	187.092	-3.5642	0.494995	-7.20048	5.99993e-13	1.67541e-09
L45c_HS	AT3G19895	76.5598	-2.57693	0.368553	-6.99203	2.70937e-12	6.72495e-09
L45c_HS	AT5G26270	1257.52	3.22897	0.465537	6.93601	4.03321e-12	9.00979e-09
L45c_HS	AT5G60800	365.833	-1.82002	0.26906	-6.76435	1.33907e-11	2.7194e-08
L45c_HS	AT1G27565	43.9196	2.89508	0.433353	6.68065	2.37888e-11	4.42849e-08
L45c_HS	AT2G05995	27.362	2.87785	0.438353	6.56513	5.19873e-11	8.93342e-08
L45c_HS	AT3G24240	32.3173	-2.63853	0.404333	-6.52564	6.77106e-11	1.08042e-07
L45c_HS	AT4G19430	171.068	-2.34933	0.378968	-6.19929	5.67167e-10	8.44663e-07
L45c_HS	AT4G30170	32.9406	-2.5465	0.425859	-5.97968	2.23581e-09	3.12161e-06
L45c_HS	AT5G55180	1247.31	-1.29007	0.232727	-5.54326	2.96897e-08	3.9014e-05
L45c_HS	AT3G54580	39.1709	-2.71313	0.497604	-5.4524	4.96948e-08	6.1674e-05
L45c_HS	AT5G47220	408.638	-1.77736	0.334322	-5.31631	1.05893e-07	0.000124503
L45c_HS	AT2G29740	135.685	-2.44019	0.466545	-5.23034	1.69199e-07	0.000188987
L45c_HS	AT1G58130	190.809	-2.354	0.481244	-4.89149	1.00075e-06	0.00102247
L45c_HS	AT3G44006	9.65238	2.36	0.482591	4.89027	1.00696e-06	0.00102247
L45c_HS	AT5G41761	45.3543	-2.00758	0.41953	-4.7853	1.70734e-06	0.00165827
L45c_HS	AT4G04223	19.4821	-2.02876	0.430925	-4.70793	2.50246e-06	0.00232927
L45c_HS	AT5G11510	183.918	-1.27199	0.271256	-4.68928	2.74171e-06	0.00244988
L45c_HS	AT2G21730	173.495	2.11733	0.454538	4.65821	3.1897e-06	0.00274056
L45c_HS	AT3G26500	72.3533	-1.65328	0.356386	-4.63902	3.50064e-06	0.00279288
L45c_HS	ATCG00920	8751.59	1.42617	0.307298	4.64098	3.46757e-06	0.00279288
L45c_HS	AT1G80440	362.988	-1.46499	0.317352	-4.61629	3.90652e-06	0.00300923
L45c_HS	AT1G58643	14.8428	2.22405	0.483674	4.59825	4.26059e-06	0.00317258
L45c_HS	AT4G23230	57.988	-1.79886	0.39441	-4.56088	5.09401e-06	0.00367081
L45c_HS	AT2G46980	274.669	-1.24693	0.273817	-4.55387	5.26683e-06	0.00367674
L45c_HS	AT4G36880	166.807	-1.72607	0.382685	-4.51041	6.4702e-06	0.00437993
L45c_HS	AT4G00700	38.6667	-1.56369	0.349786	-4.47041	7.80712e-06	0.00512951
L45c_HS	AT1G53480	677.902	2.18074	0.492795	4.42524	9.63331e-06	0.00614853
L45c_HS	AT2G27690	122.385	-1.73107	0.392683	-4.40831	1.04182e-05	0.00646478
L45c_HS	AT2G36690	43.0034	-1.73833	0.396764	-4.38126	1.17995e-05	0.00712402
L45c_HS	AT1G33240	487.362	-1.39295	0.320062	-4.35213	1.34824e-05	0.00792585
L45c_HS	AT1G02530	217.814	2.06329	0.476527	4.32984	1.49216e-05	0.00814876
L45c_HS	AT1G19230	23.9308	-1.74524	0.40312	-4.32934	1.49559e-05	0.00814876
L45c_HS	AT1G35710	102.72	-1.27952	0.294923	-4.33848	1.43471e-05	0.00814876
L45c_HS	AT1G02970	132.022	-1.39558	0.323452	-4.31465	1.59856e-05	0.00830469
L45c_HS	AT1G29418	397.536	1.35478	0.313973	4.31494	1.59648e-05	0.00830469
L45c_HS	AT1G18290	13.6406	-2.03236	0.473306	-4.29397	1.75508e-05	0.00891063
L45c_HS	AT1G68200	66.8349	-1.4822	0.347871	-4.26078	2.03711e-05	0.0099095
L45c_HS	AT2G34710	143.3	-1.19105	0.279878	-4.2556	2.0849e-05	0.0099095
L45c_HS	AT3G11260	24.3451	-2.01341	0.473107	-4.25571	2.08386e-05	0.0099095
L45c_HS	AT2G05510	1296.02	-1.61201	0.387064	-4.16472	3.11729e-05	0.0145077
L45c_HS	AT1G59265	15.6769	-2.05155	0.501379	-4.09181	4.28024e-05	0.0195135
L45c_HS	AT1G02450	13.4203	-1.95353	0.480282	-4.06746	4.75293e-05	0.0208187
L45c_HS	AT3G06433	178.082	1.33144	0.327066	4.07087	4.68376e-05	0.0208187
L45c_HS	AT1G16330	47.0088	-1.24182	0.30676	-4.04817	5.16204e-05	0.0221759
L45c_HS	AT1G26690	410.723	-0.913543	0.227297	-4.01916	5.84065e-05	0.024241
L45c_HS	AT3G21810	155.503	-1.13055	0.281343	-4.01839	5.85976e-05	0.024241
L45c_HS	AT5G02020	157.646	-1.3221	0.330769	-3.99706	6.41337e-05	0.0260488
L45c_HS	AT5G06330	67.3798	-1.28855	0.324535	-3.97044	7.17395e-05	0.0286177
L45c_HS	AT1G29025	9.4967	-1.97942	0.499191	-3.96525	7.3319e-05	0.0287346
L45c_HS	AT3G28550	26.555	-1.97893	0.500005	-3.95781	7.56394e-05	0.028824
L45c_HS	AT4G20460	70.6256	-1.2257	0.309812	-3.95627	7.61276e-05	0.028824
L45c_HS	AT5G44730	429.495	-0.900362	0.22854	-3.93963	8.1607e-05	0.0303837
L45c_HS	AT1G53490	134.542	1.40261	0.35719	3.92678	8.6092e-05	0.031528
L45c_HS	AT1G03230	1404.67	-0.964179	0.246739	-3.90769	9.3181e-05	0.0335737
L45c_HS	AT3G48340	49.3658	-1.9477	0.50018	-3.89401	9.86024e-05	0.0349632
L45c_HS	AT5G19520	14.8379	-1.8012	0.464039	-3.88158	0.000103782	0.0362246
L45c_HS	AT1G07000	135.926	-1.36353	0.351688	-3.87709	0.000105713	0.036331
L45c_HS	AT1G70500	26.3058	-1.45459	0.376599	-3.86243	0.000112263	0.0379977
L45c_HS	AT3G09915	17.4839	1.86474	0.484702	3.84719	0.000119481	0.0398372
L45c_HS	AT1G70620	497.168	-0.915766	0.238945	-3.83253	0.000126832	0.0416662
L45c_HS	AT2G36080	337.075	-0.893062	0.233344	-3.82723	0.000129591	0.0419556
L45c_HS	AT2G16720	75.9803	-1.27773	0.33532	-3.81047	0.000138703	0.043922
L45c_HS	AT3G16650	330.792	-0.991513	0.260316	-3.80888	0.000139597	0.043922
L45c_HS	AT1G66100	99.092	1.9033	0.500801	3.80051	0.000144401	0.0447375
L45c_HS	AT2G34020	25.5109	-1.79083	0.471589	-3.79745	0.000146194	0.0447375
L45c_HS	AT4G05070	276.818	-0.995146	0.263986	-3.76969	0.000163448	0.0493413
L45d_HS	AT5G24240	164.535	4.06348	0.362503	11.2095	3.66321e-29	8.41439e-25
L45d_HS	AT3G19895	74.1028	-3.00924	0.328604	-9.15764	5.30439e-20	6.09209e-16
L45d_HS	AT5G05060	342.834	-3.11593	0.368381	-8.45845	2.70963e-17	2.07467e-13
L45d_HS	AT1G59124	48.3772	3.63206	0.434222	8.36452	6.03593e-17	3.46613e-13
L45d_HS	AT4G15242	116.149	3.64194	0.443855	8.20525	2.30109e-16	1.05712e-12
L45d_HS	AT5G28335	130.92	3.46093	0.437081	7.91828	2.40822e-15	7.9024e-12
L45d_HS	AT5G35935	104.542	2.97603	0.37519	7.93204	2.15569e-15	7.9024e-12
L45d_HS	AT5G10710	140.471	-2.75857	0.359159	-7.68064	1.58297e-14	4.54509e-11
L45d_HS	AT4G03260	1193.41	-2.24806	0.314299	-7.1526	8.51476e-13	2.17316e-09
L45d_HS	AT5G26270	1193.6	2.98323	0.439024	6.79514	1.08208e-11	2.48553e-08
L45d_HS	AT1G77530	53.0905	2.76386	0.440866	6.26916	3.62996e-10	7.58001e-07
L45d_HS	AT5G56370	51.5829	-2.4344	0.401033	-6.07032	1.27656e-09	2.44356e-06
L45d_HS	AT5G06520	36.8727	2.52349	0.417241	6.04804	1.46614e-09	2.59056e-06
L45d_HS	AT1G64240	54.9303	2.33666	0.404315	5.7793	7.50105e-09	1.23071e-05
L45d_HS	AT3G20710	80.2793	1.81534	0.329562	5.50835	3.62204e-08	5.54655e-05
L45d_HS	AT3G09915	23.9521	2.28639	0.433509	5.27416	1.33368e-07	0.000186817
L45d_HS	AT5G60800	365.822	-1.51623	0.287845	-5.26754	1.38262e-07	0.000186817
L45d_HS	AT1G07000	129.753	-1.64306	0.320365	-5.12872	2.91723e-07	0.000372272
L45d_HS	AT5G03545	49.4635	1.58466	0.313262	5.05858	4.22391e-07	0.000510648
L45d_HS	AT1G48740	22.9042	-1.91885	0.388568	-4.93826	7.88211e-07	0.000787183
L45d_HS	AT1G57800	15.4136	2.1111	0.426026	4.95532	7.22118e-07	0.000787183
L45d_HS	AT3G25182	20.6603	1.96003	0.396762	4.94007	7.80933e-07	0.000787183
L45d_HS	AT4G29760	14.2941	2.16085	0.436126	4.95464	7.24639e-07	0.000787183
L45d_HS	AT3G20520	47.3995	-2.25642	0.460227	-4.90284	9.44596e-07	0.000904057
L45d_HS	AT4G06746	827.229	1.50254	0.307863	4.88053	1.05799e-06	0.000972085
L45d_HS	AT2G27690	127.805	-1.57467	0.328251	-4.79715	1.60935e-06	0.0014218
L45d_HS	AT1G36732	1458.55	1.23168	0.259945	4.73822	2.15604e-06	0.00176933
L45d_HS	AT3G50230	23.4497	1.95211	0.411998	4.73815	2.15677e-06	0.00176933
L45d_HS	AT5G41820	87.8227	1.42823	0.302166	4.72662	2.28286e-06	0.00180818
L45d_HS	AT1G66320	93.6216	2.10809	0.446958	4.71654	2.3989e-06	0.00182931
L45d_HS	AT3G45450	12.2298	2.15347	0.457146	4.71069	2.46881e-06	0.00182931
L45d_HS	AT4G16745	56.7751	-1.52449	0.333132	-4.57624	4.73414e-06	0.00339823
L45d_HS	AT3G06433	197.489	1.46381	0.320945	4.56094	5.09242e-06	0.00344038
L45d_HS	AT4G24540	68.8995	1.44576	0.316759	4.56424	5.01306e-06	0.00344038
L45d_HS	AT1G73830	67.8189	-1.56928	0.34882	-4.49882	6.83319e-06	0.00448453
L45d_HS	AT1G53480	641.468	2.04325	0.455871	4.48207	7.39213e-06	0.00471659
L45d_HS	AT1G04680	515.088	-1.91076	0.439397	-4.3486	1.37012e-05	0.00850583
L45d_HS	AT5G47990	62.2403	-1.97074	0.460166	-4.28266	1.84668e-05	0.0108765
L45d_HS	AT5G56810	199.25	1.65727	0.386834	4.28419	1.83402e-05	0.0108765
L45d_HS	AT5G61070	56.9337	1.8003	0.42291	4.25694	2.07244e-05	0.011901
L45d_HS	AT4G11190	42.904	-1.72818	0.410548	-4.20944	2.56002e-05	0.0143424
L45d_HS	AT1G53490	141.798	1.44916	0.34586	4.19003	2.78916e-05	0.0152541
L45d_HS	AT5G38710	80.5742	1.65896	0.398591	4.16206	3.1539e-05	0.0168477
L45d_HS	AT5G38500	55.1241	1.69772	0.411577	4.12493	3.7085e-05	0.0193601
L45d_HS	AT3G56980	17.8539	-1.69381	0.414857	-4.08286	4.44844e-05	0.0227068
L45d_HS	AT3G24900	15.431	1.70932	0.420566	4.06432	4.81722e-05	0.0240547
L45d_HS	AT1G69880	189.326	1.72885	0.426526	4.05333	5.04931e-05	0.0246772
L45d_HS	AT5G40220	26.7711	1.79299	0.442966	4.04769	5.17248e-05	0.0247525
L45d_HS	AT3G55700	104.322	1.41304	0.350973	4.02606	5.67184e-05	0.0265882
L45d_HS	AT3G49580	23.6857	1.79037	0.447897	3.99728	6.40756e-05	0.0294364
L45d_HS	AT3G29380	40.7567	1.68686	0.423069	3.9872	6.68581e-05	0.0301124
L45d_HS	AT2G01810	78.013	1.68135	0.4279	3.92929	8.51953e-05	0.0376334
L45d_HS	AT3G53640	22.2622	1.51375	0.386535	3.9162	8.99574e-05	0.0389872
wtHS_HS	AT3G56970	562.446	4.18777	0.446562	9.37779	6.7367e-21	1.54782e-16
wtHS_HS	AT2G41240	576.305	3.9301	0.45653	8.60864	7.39341e-18	5.66236e-14
wtHS_HS	AT3G18000	350.072	2.82628	0.327781	8.62247	6.55243e-18	5.66236e-14
wtHS_HS	AT3G05730	653.337	-2.44213	0.328041	-7.44459	9.72446e-14	5.58573e-10
wtHS_HS	AT5G03545	65.4172	2.07187	0.288048	7.19278	6.34844e-13	2.91724e-09
wtHS_HS	AT4G08093	72.5149	2.5864	0.364846	7.08903	1.35051e-12	5.17156e-09
wtHS_HS	AT1G47395	888.468	2.87092	0.414427	6.92745	4.28483e-12	1.2306e-08
wtHS_HS	AT3G56980	399.961	3.05594	0.440425	6.93861	3.95976e-12	1.2306e-08
wtHS_HS	AT1G73830	59.3096	-2.53607	0.392495	-6.46141	1.03729e-10	2.6481e-07
wtHS_HS	AT1G54010	646.26	-2.15053	0.343269	-6.26487	3.73141e-10	8.5733e-07
wtHS_HS	AT5G38710	76.0279	1.90098	0.304656	6.23976	4.38251e-10	9.15388e-07
wtHS_HS	AT1G24580	156.548	2.58656	0.424117	6.09868	1.06947e-09	2.04768e-06
wtHS_HS	AT1G67865	192.935	1.83154	0.302352	6.05765	1.38126e-09	2.26685e-06
wtHS_HS	AT4G06746	984.567	1.80216	0.297154	6.06472	1.32181e-09	2.26685e-06
wtHS_HS	AT1G52400	152.79	-1.9809	0.330455	-5.99446	2.04161e-09	3.12719e-06
wtHS_HS	AT4G22517	123.495	-2.60733	0.454253	-5.73982	9.47784e-09	1.36102e-05
wtHS_HS	AT1G70440	1312.99	1.22006	0.223866	5.44996	5.03806e-08	6.80908e-05
wtHS_HS	AT1G13710	35.4673	-2.33805	0.43334	-5.39541	6.83666e-08	8.63334e-05
wtHS_HS	AT2G07679	12.8185	2.46863	0.458204	5.38763	7.13934e-08	8.63334e-05
wtHS_HS	AT1G13280	297.679	-1.10012	0.207678	-5.29727	1.17547e-07	0.000135038
wtHS_HS	AT1G47400	695.932	2.23155	0.4229	5.27678	1.31472e-07	0.000143842
wtHS_HS	AT3G59220	189.223	-1.81496	0.344852	-5.26299	1.41729e-07	0.00014408
wtHS_HS	AT5G47220	397.781	-1.88025	0.357477	-5.25978	1.44231e-07	0.00014408
wtHS_HS	AT1G63150	123.863	1.50138	0.286264	5.24473	1.56512e-07	0.000149835
wtHS_HS	AT5G25830	68.5861	2.23038	0.431637	5.16726	2.37556e-07	0.000218323
wtHS_HS	AT5G67370	703.581	1.85322	0.361103	5.13213	2.86483e-07	0.000253163
wtHS_HS	AT3G05727	434.105	-2.32911	0.457359	-5.09251	3.53362e-07	0.000300698
wtHS_HS	AT1G17710	30.7924	1.79864	0.357448	5.03189	4.85679e-07	0.000398534
wtHS_HS	AT2G21080	104.329	1.38151	0.280248	4.92959	8.24031e-07	0.000620342
wtHS_HS	AT4G29030	113.411	-1.72051	0.348372	-4.93872	7.8639e-07	0.000620342
wtHS_HS	AT4G30150	1589.39	1.09345	0.22195	4.92654	8.36987e-07	0.000620342
wtHS_HS	AT2G32990	38.0914	-1.64159	0.334804	-4.90315	9.43108e-07	0.000677152
wtHS_HS	AT3G20520	47.5612	-2.29074	0.471067	-4.86287	1.15698e-06	0.000805538
wtHS_HS	AT5G59340	100.751	1.88103	0.392082	4.79754	1.60622e-06	0.00108543
wtHS_HS	AT3G54920	625.043	-1.03943	0.219712	-4.73089	2.23537e-06	0.00146742
wtHS_HS	AT4G22513	151.097	-2.21404	0.471644	-4.69432	2.675e-06	0.00170725
wtHS_HS	AT1G09530	292.899	-0.971821	0.212833	-4.56611	4.9685e-06	0.0030853
wtHS_HS	AT1G03990	45.8133	2.05553	0.454354	4.52407	6.0661e-06	0.00360073
wtHS_HS	AT1G75040	54.7323	-1.77678	0.392878	-4.52248	6.11197e-06	0.00360073
wtHS_HS	AT5G51720	113.886	-1.88027	0.418403	-4.49392	6.9923e-06	0.00401638
wtHS_HS	AT4G11210	35.4889	-1.71262	0.382276	-4.48006	7.4623e-06	0.0041818
wtHS_HS	AT1G79270	621.801	1.02245	0.231672	4.41337	1.01774e-05	0.0055675
wtHS_HS	AT1G01590	20.1293	1.98017	0.461173	4.29377	1.75667e-05	0.00938635
wtHS_HS	AT1G74430	88.06	-1.30129	0.304933	-4.26747	1.97703e-05	0.00995505
wtHS_HS	AT3G08810	209.787	1.11809	0.262069	4.26639	1.98661e-05	0.00995505
wtHS_HS	AT3G11260	24.593	-1.95897	0.460767	-4.25154	2.12307e-05	0.00995505
wtHS_HS	AT3G28770	37.1036	1.45349	0.341865	4.25165	2.12202e-05	0.00995505
wtHS_HS	AT3G51450	150.987	-1.0002	0.235124	-4.25393	2.10048e-05	0.00995505
wtHS_HS	AT5G55180	1287.56	-1.16623	0.27397	-4.25676	2.07411e-05	0.00995505
wtHS_HS	AT1G33055	62.4911	-1.67098	0.393815	-4.24306	2.20488e-05	0.010117
wtHS_HS	AT4G30650	210.777	-1.02637	0.242206	-4.2376	2.25917e-05	0.010117
wtHS_HS	AT5G13740	799.465	1.30344	0.307808	4.23459	2.2897e-05	0.010117
wtHS_HS	AT1G62510	1761.1	-1.64636	0.391811	-4.20192	2.64655e-05	0.0110559
wtHS_HS	AT2G42150	323.838	1.38518	0.329647	4.20201	2.64554e-05	0.0110559
wtHS_HS	AT4G05120	251.352	-0.953729	0.22696	-4.20218	2.64354e-05	0.0110559
wtHS_HS	AT1G31335	211.734	-1.54614	0.370533	-4.17276	3.00932e-05	0.0123468
wtHS_HS	AT1G53180	51.4275	-1.44033	0.3459	-4.16402	3.12694e-05	0.0126043
wtHS_HS	AT2G32880	366.651	0.950369	0.228721	4.15515	3.25076e-05	0.0128775
wtHS_HS	AT1G20030	179.026	-1.54652	0.37389	-4.1363	3.52955e-05	0.013151
wtHS_HS	AT5G01320	49.7986	1.51547	0.366365	4.1365	3.52642e-05	0.013151
wtHS_HS	AT5G37300	75.6889	1.77726	0.429782	4.13525	3.54566e-05	0.013151
wtHS_HS	AT5G54510	426.858	-1.09598	0.265047	-4.13505	3.54876e-05	0.013151
wtHS_HS	AT2G02990	145.403	-1.93451	0.468452	-4.12957	3.63438e-05	0.0131967
wtHS_HS	AT5G13840	91.6781	-1.1437	0.27713	-4.12696	3.67596e-05	0.0131967
wtHS_HS	AT1G27730	685.106	1.10545	0.268714	4.11384	3.89132e-05	0.0137549
wtHS_HS	AT5G53450	1187.77	1.31971	0.321531	4.10447	4.05248e-05	0.0141075
wtHS_HS	AT5G67270	323.513	-1.5928	0.390052	-4.08357	4.43487e-05	0.0152083
wtHS_HS	AT1G01830	200.651	-1.5074	0.370827	-4.06496	4.80404e-05	0.0157682
wtHS_HS	AT1G23020	696.515	1.60601	0.39496	4.06626	4.7774e-05	0.0157682
wtHS_HS	AT5G17820	52.4008	1.79297	0.440445	4.07081	4.68501e-05	0.0157682
wtHS_HS	AT1G29930	19875.2	-1.27451	0.314314	-4.05489	5.01587e-05	0.0162317
wtHS_HS	AT3G50410	270.292	0.95807	0.236983	4.04279	5.28198e-05	0.0166245
wtHS_HS	AT4G29760	13.5669	1.87597	0.463871	4.04417	5.25096e-05	0.0166245
wtHS_HS	AT2G26690	1174.93	-1.16451	0.289246	-4.02604	5.67235e-05	0.0176119
wtHS_HS	AT3G31023	9.2587	1.85347	0.461522	4.016	5.9194e-05	0.0181339
wtHS_HS	AT4G29230	114.653	1.21229	0.30247	4.00795	6.1248e-05	0.0184862
wtHS_HS	AT5G23820	508.529	-1.40038	0.349637	-4.00524	6.19533e-05	0.0184862
wtHS_HS	AT1G29418	371.224	1.20594	0.302416	3.98767	6.67243e-05	0.0196546
wtHS_HS	AT2G16720	77.5449	-1.26215	0.316966	-3.98198	6.8343e-05	0.0198766
wtHS_HS	AT3G48835	97.5446	1.43188	0.360543	3.97146	7.14336e-05	0.0202624
wtHS_HS	AT5G62970	60.4524	1.43031	0.35992	3.97396	7.06868e-05	0.0202624
wtHS_HS	AT5G67330	1608.32	0.82767	0.208823	3.9635	7.38597e-05	0.0206951
wtHS_HS	AT2G32870	379.246	1.24239	0.314016	3.95646	7.60683e-05	0.0208065
wtHS_HS	AT5G06520	27.2755	1.83164	0.462654	3.95898	7.52707e-05	0.0208065
wtHS_HS	AT1G70130	11.279	-1.71739	0.434565	-3.95196	7.75126e-05	0.0209521
wtHS_HS	AT2G04070	107.013	1.7317	0.441161	3.92532	8.66153e-05	0.022982
wtHS_HS	AT3G25590	457.17	1.18987	0.303215	3.92419	8.70229e-05	0.022982
wtHS_HS	AT3G23860	20.3576	1.7349	0.443036	3.91594	9.00535e-05	0.0235122
wtHS_HS	AT1G12030	157.415	1.73958	0.444775	3.91113	9.1864e-05	0.0237154
wtHS_HS	AT1G29920	974.813	-1.79167	0.459142	-3.9022	9.53208e-05	0.0243343
wtHS_HS	AT1G34510	10.4032	1.83109	0.470817	3.88919	0.00010058	0.0247116
wtHS_HS	AT1G56110	6323.63	0.686048	0.176356	3.89012	0.000100193	0.0247116
wtHS_HS	AT1G67220	44.0946	1.23985	0.318896	3.88794	0.000101101	0.0247116
wtHS_HS	AT1G80440	395.629	-1.10748	0.2848	-3.88862	0.000100818	0.0247116
wtHS_HS	AT4G02400	1398.92	0.809394	0.209672	3.86028	0.000113257	0.0273915
wtHS_HS	AT1G46768	331.633	1.45122	0.376926	3.85015	0.000118048	0.027755
wtHS_HS	AT4G08040	57.2798	1.46718	0.381142	3.84945	0.000118384	0.027755
wtHS_HS	AT4G22505	96.1798	-1.77938	0.461693	-3.85403	0.000116191	0.027755
wtHS_HS	AT2G36690	42.0969	-1.4481	0.377465	-3.83638	0.000124862	0.0289782
wtHS_HS	AT1G67860	557.591	1.30838	0.343064	3.81381	0.000136841	0.0306787
wtHS_HS	AT2G04460	175.498	1.50061	0.393841	3.81018	0.000138866	0.0306787
wtHS_HS	AT4G30140	16.2743	-1.73616	0.455447	-3.81199	0.000137854	0.0306787
wtHS_HS	AT5G01670	140.248	1.20852	0.316514	3.81823	0.000134413	0.0306787
wtHS_HS	AT5G22570	8.18582	-1.76191	0.462422	-3.81018	0.000138866	0.0306787
wtHS_HS	AT2G38160	58.4159	-1.24689	0.32838	-3.79711	0.000146393	0.0320336
wtHS_HS	AT5G65640	230.928	-1.26877	0.334531	-3.79269	0.000149026	0.0323022
wtHS_HS	AT1G68500	186.741	-0.882192	0.233134	-3.78406	0.000154294	0.0327748
wtHS_HS	AT3G30775	4624.16	1.15299	0.304851	3.78214	0.000155486	0.0327748
wtHS_HS	AT3G51190	12.095	1.6878	0.446062	3.78378	0.000154467	0.0327748
wtHS_HS	AT4G16950	1316.78	0.749311	0.198437	3.77607	0.000159322	0.0332779
wtHS_HS	AT1G23950	1487.67	0.769287	0.204114	3.76891	0.000163959	0.0339381
wtHS_HS	AT1G62420	55.4673	1.68456	0.447969	3.76043	0.00016962	0.0347964
wtHS_HS	AT2G14560	158.268	-1.74569	0.465396	-3.75097	0.000176153	0.0356762
wtHS_HS	AT5G27120	5303.35	0.992709	0.26474	3.74974	0.000177015	0.0356762
wtHS_HS	AT1G66430	459.225	-0.881328	0.235415	-3.74372	0.000181319	0.036226
wtHS_HS	AT2G44080	138.329	-1.45027	0.387883	-3.73893	0.000184807	0.0362916
wtHS_HS	AT3G63380	1103.36	1.66787	0.44598	3.73978	0.000184179	0.0362916
wtHS_HS	AT4G16780	155.929	1.09332	0.294568	3.71162	0.000205935	0.0397611
wtHS_HS	AT5G48650	89.2442	-1.34719	0.362958	-3.71168	0.00020589	0.0397611
wtHS_HS	AT1G63810	1033.66	0.725623	0.196182	3.69873	0.000216684	0.040835
wtHS_HS	AT4G16860	288.741	0.978904	0.264672	3.69856	0.000216829	0.040835
wtHS_HS	AT4G25700	1461.99	1.01414	0.27393	3.70217	0.000213762	0.040835
wtHS_HS	AT2G36885	463.252	-1.13038	0.306234	-3.69124	0.000223167	0.0413787
wtHS_HS	AT3G23325	685.07	0.992725	0.268954	3.69106	0.000223318	0.0413787
wtHS_HS	AT1G29395	79.8031	-1.27534	0.34577	-3.6884	0.000225669	0.0414798
wtHS_HS	AT1G22690	1064.47	1.08831	0.295673	3.6808	0.000232503	0.0418491
wtHS_HS	AT3G10450	1846.04	1.21509	0.330178	3.6801	0.000233143	0.0418491
wtHS_HS	AT5G14580	1115.77	0.921859	0.250487	3.68026	0.000232993	0.0418491
wtHS_HS	AT2G38760	170.736	-1.45828	0.396835	-3.67478	0.000238055	0.0423997
wtHS_HS	AT4G38070	6.42029	-1.72413	0.470113	-3.66748	0.000244949	0.0432919
wtHS_HS	AT3G55700	90.863	1.23041	0.335924	3.66275	0.000249522	0.0437635
wtHS_HS	AT2G01730	215.644	0.834621	0.228348	3.65504	0.000257144	0.0444486
wtHS_HS	AT5G66900	332.599	0.941877	0.257703	3.65488	0.000257298	0.0444486
wtHS_HS	AT4G31570	818.793	1.03971	0.285735	3.63871	0.000274005	0.0469817
wtHS_HS	AT5G04150	44.5161	1.70907	0.471462	3.62504	0.00028892	0.0488257
wtHS_HS	AT5G61880	692.981	0.654347	0.180512	3.62496	0.00028901	0.0488257
wtAZ_HS	AT5G46180	665.373	-4.7952	0.307481	-15.5951	7.85691e-55	1.75453e-50
wtAZ_HS	AT3G56970	444.764	5.49718	0.376125	14.6153	2.24378e-48	2.50529e-44
wtAZ_HS	AT5G15420	180.487	5.80797	0.399834	14.5259	8.29895e-48	6.17746e-44
wtAZ_HS	AT2G41240	255.858	4.83108	0.398719	12.1165	8.63615e-34	4.82135e-30
wtAZ_HS	AT3G55260	105.262	-3.81394	0.351153	-10.8612	1.76437e-27	7.88004e-24
wtAZ_HS	AT4G34530	111.522	-4.63535	0.458051	-10.1197	4.51706e-24	1.68118e-20
wtAZ_HS	AT1G47395	761.426	3.23852	0.334635	9.67777	3.74799e-22	1.19566e-18
wtAZ_HS	AT3G56980	308.142	3.48471	0.385376	9.04235	1.53343e-19	4.27867e-16
wtAZ_HS	AT4G06746	1185.62	2.2227	0.246159	9.02951	1.72442e-19	4.27867e-16
wtAZ_HS	AT4G19430	162.398	-3.08042	0.355775	-8.65834	4.78692e-18	1.06897e-14
wtAZ_HS	AT2G27690	113.825	-2.53532	0.307434	-8.24671	1.62813e-16	3.30525e-13
wtAZ_HS	AT3G18000	335.174	2.8054	0.340619	8.23618	1.77802e-16	3.30875e-13
wtAZ_HS	AT5G35935	96.2462	3.05518	0.377266	8.09821	5.57724e-16	9.58041e-13
wtAZ_HS	AT1G24580	161.641	3.04299	0.383308	7.93875	2.04232e-15	3.25764e-12
wtAZ_HS	AT5G25830	63.1608	2.66075	0.353018	7.53714	4.80395e-14	7.1518e-11
wtAZ_HS	AT5G51720	100.269	-2.97215	0.465314	-6.3874	1.68728e-10	2.35492e-07
wtAZ_HS	AT1G73830	60.2751	-2.40896	0.388716	-6.19722	5.7468e-10	7.54893e-07
wtAZ_HS	AT2G42150	418.199	1.89436	0.309166	6.12733	8.93654e-10	1.10868e-06
wtAZ_HS	AT1G55950	42.9109	2.43374	0.406195	5.99157	2.07825e-09	2.44261e-06
wtAZ_HS	AT1G23020	630.131	1.72733	0.300493	5.74831	9.0142e-09	1.00648e-05
wtAZ_HS	AT4G34470	108.112	1.78755	0.31373	5.69774	1.21408e-08	1.29102e-05
wtAZ_HS	AT3G50410	306.624	1.24812	0.223916	5.57407	2.48849e-08	2.52593e-05
wtAZ_HS	AT1G09530	278.079	-1.15885	0.208252	-5.56465	2.62685e-08	2.55044e-05
wtAZ_HS	AT4G29030	103.388	-2.19353	0.403105	-5.4416	5.2805e-08	4.91328e-05
wtAZ_HS	AT1G67865	169.215	1.64517	0.31308	5.2548	1.48189e-07	0.000131848
wtAZ_HS	AT5G67370	470.015	1.40853	0.268378	5.2483	1.53511e-07	0.000131848
wtAZ_HS	AT2G36885	429.082	-1.50691	0.290709	-5.18358	2.17666e-07	0.000174528
wtAZ_HS	AT3G20520	47.3711	-2.59805	0.501304	-5.18258	2.18834e-07	0.000174528
wtAZ_HS	AT2G30770	39.0199	2.16788	0.419449	5.16841	2.36096e-07	0.000181802
wtAZ_HS	AT5G47220	389.702	-1.98652	0.387585	-5.12538	2.96942e-07	0.000221034
wtAZ_HS	AT1G75280	4526.71	1.34076	0.26199	5.11758	3.09486e-07	0.00022294
wtAZ_HS	AT1G29395	71.7001	-1.84173	0.360872	-5.10356	3.3333e-07	0.000232613
wtAZ_HS	AT1G54010	625.544	-2.18013	0.429412	-5.077	3.83444e-07	0.000259476
wtAZ_HS	AT5G01320	50.1426	1.65934	0.327596	5.06521	4.07961e-07	0.000267946
wtAZ_HS	AT1G62420	44.3585	1.86378	0.369294	5.04688	4.49084e-07	0.000286528
wtAZ_HS	AT3G08810	239.458	1.37772	0.275183	5.00657	5.54099e-07	0.000343196
wtAZ_HS	AT4G29370	41.3342	2.30644	0.461143	5.00158	5.68637e-07	0.000343196
wtAZ_HS	AT3G54920	581.166	-1.32272	0.266216	-4.96861	6.74356e-07	0.000396291
wtAZ_HS	AT5G02940	113.946	-1.51694	0.307526	-4.93273	8.10901e-07	0.000464314
wtAZ_HS	AT1G47400	551.824	2.09638	0.426839	4.91141	9.04257e-07	0.000504824
wtAZ_HS	AT3G54730	39.132	2.17511	0.445069	4.88712	1.02323e-06	0.000557312
wtAZ_HS	AT2G32990	35.1464	-1.99063	0.410057	-4.85451	1.20685e-06	0.000641671
wtAZ_HS	AT4G30650	198.641	-1.23991	0.257472	-4.81571	1.46676e-06	0.000761728
wtAZ_HS	AT5G27130	174.996	1.78946	0.374084	4.78359	1.72194e-06	0.000873926
wtAZ_HS	AT1G17710	29.0121	1.75769	0.36808	4.77529	1.79452e-06	0.00089052
wtAZ_HS	AT2G03230	122.367	1.77996	0.379136	4.69477	2.6691e-06	0.00125045
wtAZ_HS	AT2G38750	263.358	-1.3302	0.283271	-4.69587	2.65472e-06	0.00125045
wtAZ_HS	AT3G02250	472.435	-0.940843	0.200464	-4.69334	2.68781e-06	0.00125045
wtAZ_HS	AT1G03990	38.3072	2.14116	0.459478	4.65999	3.16229e-06	0.00141234
wtAZ_HS	AT5G62970	59.9788	1.52861	0.327978	4.66073	3.15095e-06	0.00141234
wtAZ_HS	AT1G23740	2228.89	-0.94913	0.204901	-4.63214	3.61909e-06	0.00158467
wtAZ_HS	AT1G09350	26.4904	1.75731	0.381225	4.60963	4.03394e-06	0.0016957
wtAZ_HS	AT3G19920	586.928	2.02935	0.440567	4.60622	4.10048e-06	0.0016957
wtAZ_HS	AT3G44860	17.0399	-2.0331	0.4407	-4.61334	3.96254e-06	0.0016957
wtAZ_HS	AT3G10450	2144.53	1.50824	0.328622	4.58958	4.44132e-06	0.00180326
wtAZ_HS	AT1G13280	287.902	-1.18359	0.258753	-4.57421	4.78028e-06	0.00190622
wtAZ_HS	AT5G35640	13.2415	2.11399	0.463959	4.5564	5.2037e-06	0.00203866
wtAZ_HS	AT4G36360	1449.9	-1.37447	0.303187	-4.53339	5.80457e-06	0.00223486
wtAZ_HS	AT2G30550	1388.63	1.11489	0.247569	4.50334	6.68936e-06	0.00253187
wtAZ_HS	AT1G01830	192.201	-1.68958	0.376259	-4.49047	7.10673e-06	0.00264501
wtAZ_HS	AT2G04040	3737.07	1.61758	0.36087	4.48245	7.37913e-06	0.00270137
wtAZ_HS	AT3G63380	1300.58	2.01757	0.450852	4.47501	7.64082e-06	0.00275205
wtAZ_HS	AT4G23450	83.0204	1.31917	0.295768	4.46015	8.19041e-06	0.00290317
wtAZ_HS	AT1G47265	38.1993	1.98432	0.446278	4.44638	8.73304e-06	0.00304715
wtAZ_HS	AT1G12030	141.121	1.88615	0.427676	4.41023	1.03261e-05	0.00349383
wtAZ_HS	AT5G23950	217.683	1.81657	0.411607	4.41336	1.01778e-05	0.00349383
wtAZ_HS	AT4G38080	169.766	-2.13184	0.487122	-4.3764	1.20655e-05	0.00402142
wtAZ_HS	AT5G64750	603.28	1.96205	0.450048	4.35964	1.30278e-05	0.00427828
wtAZ_HS	AT3G01650	875.261	1.19779	0.275242	4.35177	1.35044e-05	0.00437053
wtAZ_HS	AT4G09430	9.32684	2.11809	0.4875	4.3448	1.394e-05	0.00444707
wtAZ_HS	AT5G48650	96.319	-1.10957	0.255565	-4.34162	1.41435e-05	0.00444843
wtAZ_HS	AT1G70440	1405.88	1.30907	0.302327	4.32999	1.49117e-05	0.00456155
wtAZ_HS	AT4G08870	777.559	-1.71348	0.395623	-4.3311	1.48369e-05	0.00456155
wtAZ_HS	AT1G29920	922.938	-2.07836	0.482705	-4.30565	1.66499e-05	0.00489223
wtAZ_HS	AT2G18450	69.8093	1.34443	0.311882	4.31071	1.62734e-05	0.00489223
wtAZ_HS	AT5G59340	86.289	1.72877	0.401256	4.3084	1.64438e-05	0.00489223
wtAZ_HS	AT1G16850	937.634	1.27274	0.296485	4.29277	1.76458e-05	0.0051175
wtAZ_HS	AT4G38430	1135.81	-1.01592	0.237859	-4.27112	1.94495e-05	0.00556828
wtAZ_HS	AT1G73880	622.641	1.06026	0.250316	4.23568	2.27863e-05	0.00644103
wtAZ_HS	AT1G02090	9987.5	1.09398	0.259282	4.21927	2.4509e-05	0.00675693
wtAZ_HS	AT5G37300	59.9414	1.69988	0.402877	4.21936	2.44997e-05	0.00675693
wtAZ_HS	AT1G52400	147.757	-1.84971	0.440239	-4.20161	2.65022e-05	0.00688164
wtAZ_HS	AT1G53180	53.0132	-1.40105	0.333142	-4.20555	2.60447e-05	0.00688164
wtAZ_HS	AT3G51450	145.317	-1.1068	0.263283	-4.20384	2.62424e-05	0.00688164
wtAZ_HS	AT5G06520	24.5115	1.98968	0.472434	4.21155	2.5362e-05	0.00688164
wtAZ_HS	AT5G37230	15.5212	1.91804	0.456274	4.2037	2.62591e-05	0.00688164
wtAZ_HS	AT1G06460	933.021	-1.13429	0.270281	-4.19669	2.70841e-05	0.00692366
wtAZ_HS	AT1G27730	662.835	1.08399	0.258488	4.19358	2.74582e-05	0.00692366
wtAZ_HS	AT3G59080	330.1	-1.07856	0.257262	-4.19246	2.75942e-05	0.00692366
wtAZ_HS	AT1G57730	51.2503	1.78637	0.430614	4.14841	3.34787e-05	0.00816076
wtAZ_HS	AT1G66430	420.793	-1.18268	0.285088	-4.14846	3.34722e-05	0.00816076
wtAZ_HS	AT4G34300	233.466	1.65904	0.400015	4.14744	3.3621e-05	0.00816076
wtAZ_HS	AT3G30160	9.67602	2.01101	0.485721	4.14026	3.46918e-05	0.00833015
wtAZ_HS	AT5G43630	1166.86	0.749503	0.181826	4.12209	3.75458e-05	0.00891951
wtAZ_HS	AT3G05730	719.117	-1.59678	0.388257	-4.11268	3.91094e-05	0.00919319
wtAZ_HS	AT5G54160	2175.75	-0.927375	0.226033	-4.10284	4.08118e-05	0.00949343
wtAZ_HS	AT1G13260	162.226	-1.15627	0.282394	-4.09451	4.2306e-05	0.00973955
wtAZ_HS	AT2G25270	170.29	-1.41147	0.34579	-4.08186	4.46772e-05	0.0101805
wtAZ_HS	AT1G18620	375.972	-1.3393	0.328414	-4.07809	4.5407e-05	0.0102423
wtAZ_HS	AT1G75120	66.2871	-1.33732	0.328396	-4.07227	4.65577e-05	0.0103968
wtAZ_HS	AT1G01590	11.9913	1.84211	0.45335	4.06332	4.8379e-05	0.0105917
wtAZ_HS	AT3G63390	1192.99	1.00188	0.246534	4.06388	4.82635e-05	0.0105917
wtAZ_HS	AT1G46768	374.153	1.61922	0.400015	4.04789	5.16815e-05	0.0112049
[truncated: 81 more rows]

## Sheet: DEG_Ctrl_Sense
Significant DEG (log2(FC) > 0.5; p-adj < 0.05) for all hclines when compared to the wt Col-0 in control condition, using only sense transcripts.
Sample	GeneID	Base mean	log2(FC)	StdErr	Wald-Stats	P-value	P-adj
L2_Ctrl_S	AT1G29920	86402	4.97196	0.243553	20.4143	1.24837e-92	2.7368e-88
L2_Ctrl_S	AT5G35970	2724.36	4.0186	0.202082	19.8859	5.38535e-88	5.90316e-84
L2_Ctrl_S	AT2G05100	30847.8	3.77935	0.194237	19.4574	2.52131e-84	1.84249e-80
L2_Ctrl_S	AT1G07180	953.923	4.69299	0.249494	18.8101	6.24585e-79	2.74496e-75
L2_Ctrl_S	AT3G54500	538.732	3.83958	0.204125	18.8099	6.26045e-79	2.74496e-75
L2_Ctrl_S	AT3G20810	767.453	-4.06182	0.218137	-18.6205	2.18983e-77	8.00127e-74
L2_Ctrl_S	AT3G55500	376.343	-4.33806	0.236758	-18.3228	5.44537e-75	1.70541e-71
L2_Ctrl_S	AT2G46830	371.397	4.92873	0.271111	18.1798	7.46235e-74	2.04496e-70
L2_Ctrl_S	AT5G24120	616.781	3.74303	0.209974	17.8261	4.43066e-71	1.07926e-67
L2_Ctrl_S	AT2G39800	1894.03	3.74096	0.218983	17.0834	1.97357e-65	4.32665e-62
L2_Ctrl_S	AT5G17760	254.472	-4.10443	0.24249	-16.9262	2.88506e-64	5.74992e-61
L2_Ctrl_S	AT3G01060	1512.13	2.93821	0.177766	16.5285	2.28765e-61	4.17935e-58
L2_Ctrl_S	AT3G56290	1484.15	3.53207	0.216201	16.337	5.3869e-60	9.08438e-57
L2_Ctrl_S	AT5G67030	3004.27	2.75801	0.171075	16.1217	1.7972e-58	2.81429e-55
L2_Ctrl_S	AT3G27690	8901.18	4.28895	0.26868	15.963	2.31254e-57	3.37985e-54
L2_Ctrl_S	AT1G73870	239.361	4.19289	0.269288	15.5703	1.15924e-54	1.58838e-51
L2_Ctrl_S	AT1G01060	190.01	3.74134	0.24592	15.2137	2.87027e-52	3.70146e-49
L2_Ctrl_S	AT1G31580	7887.62	3.33872	0.221307	15.0864	1.99046e-51	2.42427e-48
L2_Ctrl_S	AT4G35090	16334.4	3.03545	0.204185	14.8661	5.46788e-50	6.30907e-47
L2_Ctrl_S	AT1G32900	422.732	3.56611	0.241563	14.7627	2.54988e-49	2.79505e-46
L2_Ctrl_S	AT2G05070	24033.9	3.26933	0.224096	14.589	3.30013e-48	3.44517e-45
L2_Ctrl_S	AT5G45820	992.379	3.35846	0.23028	14.5842	3.53936e-48	3.52697e-45
L2_Ctrl_S	AT4G31870	229.764	4.54511	0.312145	14.5609	4.98097e-48	4.74773e-45
L2_Ctrl_S	AT2G22240	318.365	3.18977	0.223424	14.2768	3.05511e-46	2.79072e-43
L2_Ctrl_S	AT1G79440	1422.74	-2.6647	0.187196	-14.2348	5.56924e-46	4.88378e-43
L2_Ctrl_S	AT1G02820	456.619	4.06087	0.287166	14.1412	2.11684e-45	1.7849e-42
L2_Ctrl_S	AT4G03400	939.426	2.49527	0.177572	14.0522	7.46872e-45	6.06432e-42
L2_Ctrl_S	AT5G22300	518.027	3.2498	0.231671	14.0277	1.05552e-44	8.26433e-42
L2_Ctrl_S	AT5G64170	767.567	2.7984	0.202992	13.7857	3.1061e-43	2.3481e-40
L2_Ctrl_S	AT4G32770	439.104	2.77474	0.201424	13.7756	3.5729e-43	2.61096e-40
L2_Ctrl_S	AT1G09500	216.596	4.27147	0.310134	13.773	3.70509e-43	2.62022e-40
L2_Ctrl_S	AT1G12080	1146.99	-2.79914	0.203668	-13.7436	5.56052e-43	3.80948e-40
L2_Ctrl_S	AT4G21850	629.116	-2.74971	0.201734	-13.6304	2.64206e-42	1.75521e-39
L2_Ctrl_S	AT2G29650	1147.19	2.30567	0.171145	13.4721	2.28352e-41	1.4724e-38
L2_Ctrl_S	AT5G49730	2331.88	3.17548	0.236486	13.4278	4.15714e-41	2.60392e-38
L2_Ctrl_S	AT3G15950	3166.28	-2.23106	0.166387	-13.4088	5.36757e-41	3.2687e-38
L2_Ctrl_S	AT5G24150	491.873	3.76233	0.284676	13.2162	7.07803e-40	4.19383e-37
L2_Ctrl_S	AT3G12320	213.542	3.54033	0.268636	13.1789	1.16085e-39	6.6972e-37
L2_Ctrl_S	AT5G59130	213.814	2.84746	0.216162	13.1728	1.25843e-39	7.07402e-37
L2_Ctrl_S	AT3G01550	232.223	3.9013	0.29674	13.1472	1.76546e-39	9.67603e-37
L2_Ctrl_S	AT4G23680	6360.79	-3.331	0.253724	-13.1284	2.26254e-39	1.2098e-36
L2_Ctrl_S	AT4G36530	1465.88	2.07088	0.158346	13.0782	4.38988e-39	2.29141e-36
L2_Ctrl_S	AT2G04039	1014.6	2.24106	0.173041	12.951	2.31784e-38	1.18172e-35
L2_Ctrl_S	AT1G64970	378.99	2.92265	0.226712	12.8915	5.02705e-38	2.50473e-35
L2_Ctrl_S	AT2G19800	1429.92	-3.48289	0.272055	-12.8021	1.5949e-37	7.77e-35
L2_Ctrl_S	AT5G23020	440.37	-3.04913	0.238374	-12.7914	1.8317e-37	8.72964e-35
L2_Ctrl_S	AT3G47500	568.929	2.29597	0.18529	12.3912	2.9172e-35	1.36072e-32
L2_Ctrl_S	AT1G54010	4723.3	-2.02863	0.166064	-12.216	2.55444e-34	1.16669e-31
L2_Ctrl_S	AT5G64840	4202.66	2.08475	0.171099	12.1844	3.76205e-34	1.68317e-31
L2_Ctrl_S	AT1G62480	10326.4	-2.37942	0.195422	-12.1758	4.18315e-34	1.83415e-31
L2_Ctrl_S	AT5G07440	2551.16	-2.37282	0.194964	-12.1706	4.46005e-34	1.91721e-31
L2_Ctrl_S	AT1G28660	811.222	-2.3198	0.193433	-11.9928	3.87759e-33	1.63478e-30
L2_Ctrl_S	AT5G50100	357.68	2.22634	0.188075	11.8375	2.49822e-32	1.03337e-29
L2_Ctrl_S	AT1G76960	490.037	3.41642	0.288897	11.8257	2.87387e-32	1.16674e-29
L2_Ctrl_S	AT1G75280	2149.21	1.94525	0.164645	11.8148	3.27235e-32	1.30436e-29
L2_Ctrl_S	AT3G02380	291.229	2.70992	0.229749	11.7951	4.13585e-32	1.61911e-29
L2_Ctrl_S	AT1G62250	425.234	2.50533	0.213266	11.7474	7.2785e-32	2.79941e-29
L2_Ctrl_S	AT2G29090	248.108	2.49345	0.21387	11.6587	2.07116e-31	7.82864e-29
L2_Ctrl_S	AT1G28230	228.362	2.42138	0.208671	11.6038	3.94098e-31	1.46437e-28
L2_Ctrl_S	AT4G27310	612.004	2.55963	0.221015	11.5812	5.12945e-31	1.87422e-28
L2_Ctrl_S	AT5G15120	117.861	-3.58304	0.311238	-11.5122	1.14465e-30	4.11381e-28
L2_Ctrl_S	AT3G09260	29657.8	-1.91759	0.167058	-11.4786	1.68993e-30	5.97553e-28
L2_Ctrl_S	AT2G31810	1823.5	-2.17241	0.189647	-11.455	2.21945e-30	7.60267e-28
L2_Ctrl_S	AT3G28740	1368.43	2.59712	0.226712	11.4556	2.20452e-30	7.60267e-28
L2_Ctrl_S	AT4G30170	91.6216	-4.45719	0.38916	-11.4534	2.26174e-30	7.62834e-28
L2_Ctrl_S	AT2G43620	1852.95	-3.43634	0.303962	-11.3051	1.23766e-29	4.11109e-27
L2_Ctrl_S	AT1G76955	127.929	3.30183	0.295006	11.1924	4.44162e-29	1.45334e-26
L2_Ctrl_S	AT4G09750	223.936	2.3992	0.215049	11.1565	6.65504e-29	2.14556e-26
L2_Ctrl_S	AT2G37240	740.901	2.1667	0.195356	11.091	1.38669e-28	4.40584e-26
L2_Ctrl_S	AT1G43910	251.772	-2.69756	0.243391	-11.0832	1.513e-28	4.73851e-26
L2_Ctrl_S	AT5G52570	126.565	3.33617	0.302513	11.0282	2.79536e-28	8.63137e-26
L2_Ctrl_S	AT1G16730	259.15	3.02142	0.275136	10.9816	4.68637e-28	1.42694e-25
L2_Ctrl_S	AT5G59570	312.972	-2.61754	0.239481	-10.93	8.28049e-28	2.48676e-25
L2_Ctrl_S	AT5G64940	2267.27	1.80292	0.165165	10.9159	9.67863e-28	2.86736e-25
L2_Ctrl_S	AT1G52342	725.723	1.93366	0.17717	10.9142	9.8634e-28	2.88314e-25
L2_Ctrl_S	AT5G55570	66.6567	4.12173	0.380695	10.8269	2.56837e-27	7.40874e-25
L2_Ctrl_S	AT5G48490	696.741	2.38303	0.220218	10.8213	2.73017e-27	7.77319e-25
L2_Ctrl_S	AT3G44450	386.853	2.49996	0.23121	10.8125	3.00276e-27	8.43969e-25
L2_Ctrl_S	AT3G16460	5261.63	-2.22235	0.205617	-10.8082	3.14918e-27	8.73917e-25
L2_Ctrl_S	AT5G02810	1092.77	1.9119	0.176918	10.8067	3.20052e-27	8.77063e-25
L2_Ctrl_S	AT5G24420	406.475	3.08412	0.285882	10.7881	3.91975e-27	1.0609e-24
L2_Ctrl_S	AT5G01820	777.962	2.07782	0.194499	10.683	1.22321e-26	3.27029e-24
L2_Ctrl_S	AT4G34550	63.0479	4.40344	0.413349	10.6531	1.68693e-26	4.45574e-24
L2_Ctrl_S	AT4G16880	661.144	2.34455	0.220925	10.6124	2.60934e-26	6.81007e-24
L2_Ctrl_S	AT4G12980	497.436	2.38438	0.224863	10.6037	2.86419e-26	7.38726e-24
L2_Ctrl_S	AT1G71030	1586.28	2.25834	0.212999	10.6026	2.89836e-26	7.38845e-24
L2_Ctrl_S	AT2G31380	621.978	2.21782	0.209201	10.6014	2.93606e-26	7.39854e-24
L2_Ctrl_S	AT5G60100	490.226	-2.0366	0.192194	-10.5966	3.09071e-26	7.69972e-24
L2_Ctrl_S	AT1G59960	465.56	-1.88951	0.178476	-10.5869	3.42623e-26	8.43969e-24
L2_Ctrl_S	AT3G21720	73.6438	-4.41191	0.416981	-10.5806	3.66623e-26	8.83238e-24
L2_Ctrl_S	AT4G15390	106.721	-3.26992	0.309024	-10.5814	3.63308e-26	8.83238e-24
L2_Ctrl_S	AT5G62720	3867.59	-1.70938	0.161616	-10.5768	3.81817e-26	9.09845e-24
L2_Ctrl_S	AT5G06980	268.824	2.15921	0.205485	10.5079	7.94744e-26	1.87346e-23
L2_Ctrl_S	AT5G52640	586.686	-2.26156	0.2157	-10.4848	1.01505e-25	2.36734e-23
L2_Ctrl_S	AT4G05390	1106.59	-2.11979	0.202469	-10.4697	1.19e-25	2.74615e-23
L2_Ctrl_S	AT4G04850	804.685	1.59761	0.152915	10.4477	1.50081e-25	3.42732e-23
L2_Ctrl_S	AT5G13630	33284.8	2.18719	0.209602	10.435	1.71621e-25	3.87881e-23
L2_Ctrl_S	AT1G04040	3339.05	-2.73466	0.262163	-10.4312	1.78687e-25	3.99731e-23
L2_Ctrl_S	AT2G40610	1399.96	2.63402	0.252684	10.4241	1.92383e-25	4.26022e-23
L2_Ctrl_S	AT5G54585	127.064	3.12038	0.299389	10.4225	1.95744e-25	4.2913e-23
L2_Ctrl_S	AT2G45660	655.721	1.9263	0.185818	10.3666	3.51687e-25	7.63371e-23
L2_Ctrl_S	AT1G55960	1421.3	1.84872	0.17899	10.3286	5.23036e-25	1.12417e-22
L2_Ctrl_S	AT4G26860	647.839	1.8829	0.182739	10.3037	6.77702e-25	1.44245e-22
L2_Ctrl_S	AT1G76160	3074.33	-1.65602	0.161066	-10.2816	8.52821e-25	1.79773e-22
L2_Ctrl_S	AT4G39070	111.382	-3.63173	0.354848	-10.2346	1.38753e-24	2.89702e-22
L2_Ctrl_S	AT1G73480	284.864	2.31359	0.226999	10.1921	2.15125e-24	4.44924e-22
L2_Ctrl_S	AT2G23000	260.277	3.22386	0.316372	10.1901	2.19552e-24	4.49835e-22
L2_Ctrl_S	AT5G43150	341.894	2.38057	0.234734	10.1415	3.61348e-24	7.33502e-22
L2_Ctrl_S	AT2G22170	2114.11	-1.64816	0.163078	-10.1066	5.16667e-24	1.03916e-21
L2_Ctrl_S	AT1G66330	806.156	1.60853	0.159562	10.081	6.70736e-24	1.33678e-21
L2_Ctrl_S	AT5G42530	5018.07	2.07978	0.206649	10.0643	7.9455e-24	1.56927e-21
L2_Ctrl_S	AT4G37760	1685.34	1.77402	0.176418	10.0557	8.66687e-24	1.69646e-21
L2_Ctrl_S	AT1G44446	2359.94	1.79935	0.179453	10.0268	1.16201e-23	2.25441e-21
L2_Ctrl_S	AT1G13650	199.495	3.04694	0.305764	9.96503	2.16811e-23	4.16943e-21
L2_Ctrl_S	AT5G35935	59.8369	4.09715	0.414399	9.88698	4.74125e-23	9.03848e-21
L2_Ctrl_S	AT3G28220	446.997	2.90948	0.294808	9.86907	5.66862e-23	1.07132e-20
L2_Ctrl_S	AT2G34300	656.37	-1.92821	0.195961	-9.83977	7.58819e-23	1.42184e-20
L2_Ctrl_S	AT1G64780	621.367	2.74262	0.279268	9.82074	9.16661e-23	1.70305e-20
L2_Ctrl_S	AT3G20470	2804.8	-2.82357	0.287861	-9.80879	1.03196e-22	1.90116e-20
L2_Ctrl_S	AT5G65010	5961.3	-1.65631	0.169035	-9.79864	1.14108e-22	2.08465e-20
L2_Ctrl_S	AT4G23990	209.7	2.48052	0.253835	9.77217	1.48238e-22	2.68579e-20
L2_Ctrl_S	AT3G22840	264.265	2.66464	0.272946	9.76254	1.63024e-22	2.92949e-20
L2_Ctrl_S	AT1G30110	261.02	-2.04553	0.210264	-9.72842	2.28103e-22	4.06561e-20
L2_Ctrl_S	AT5G57345	1979.99	1.8883	0.194427	9.71213	2.67689e-22	4.73269e-20
L2_Ctrl_S	AT2G34460	1616.87	1.43842	0.148686	9.67421	3.88087e-22	6.80642e-20
L2_Ctrl_S	AT1G65310	186.159	-2.24562	0.233542	-9.61551	6.87673e-22	1.1965e-19
L2_Ctrl_S	AT5G37260	955.809	-2.05322	0.213562	-9.61417	6.9669e-22	1.20264e-19
L2_Ctrl_S	AT1G14210	951.996	-2.14838	0.223636	-9.60661	7.49782e-22	1.28418e-19
L2_Ctrl_S	AT5G56795	107.841	-3.30365	0.346048	-9.54678	1.33787e-21	2.27365e-19
L2_Ctrl_S	AT1G75750	8129.93	-2.15846	0.22615	-9.54436	1.36946e-21	2.30944e-19
L2_Ctrl_S	AT4G33010	39059.7	1.80929	0.189781	9.53354	1.52005e-21	2.54382e-19
L2_Ctrl_S	AT2G46790	75.5654	3.47677	0.366039	9.49836	2.13227e-21	3.54134e-19
L2_Ctrl_S	AT1G53870	183.482	3.06043	0.322348	9.49417	2.21965e-21	3.65875e-19
L2_Ctrl_S	AT1G03870	3268.31	-1.58422	0.167157	-9.47741	2.60661e-21	4.26452e-19
L2_Ctrl_S	AT5G14920	5508.91	-1.47806	0.155999	-9.47483	2.67195e-21	4.33905e-19
L2_Ctrl_S	AT4G35250	3346.53	1.49452	0.157839	9.46859	2.83641e-21	4.57224e-19
L2_Ctrl_S	AT1G62510	2270.45	2.15297	0.228185	9.4352	3.90253e-21	6.2449e-19
L2_Ctrl_S	AT1G23740	3574.88	1.50942	0.160246	9.4194	4.53693e-21	7.20747e-19
L2_Ctrl_S	AT3G20370	1527.7	-1.84693	0.196263	-9.41046	4.9396e-21	7.79071e-19
L2_Ctrl_S	AT4G12550	56.2583	-4.29289	0.457821	-9.37677	6.80239e-21	1.06521e-18
L2_Ctrl_S	AT4G27860	333.602	-1.76529	0.189053	-9.33753	9.86059e-21	1.53315e-18
L2_Ctrl_S	AT3G16420	21428.4	-1.91024	0.204767	-9.32885	1.07022e-20	1.65228e-18
L2_Ctrl_S	AT4G14690	167.972	2.87445	0.308156	9.3279	1.07988e-20	1.65554e-18
L2_Ctrl_S	AT2G47420	1060.65	-1.51871	0.163033	-9.31536	1.21535e-20	1.85028e-18
L2_Ctrl_S	AT3G57020	758.284	1.68342	0.180788	9.31158	1.25948e-20	1.90424e-18
L2_Ctrl_S	AT4G22880	82.9557	3.42002	0.370107	9.24061	2.45091e-20	3.68022e-18
L2_Ctrl_S	AT2G31980	116.669	-3.53985	0.383456	-9.23144	2.67022e-20	3.98227e-18
L2_Ctrl_S	AT3G60160	151.102	-2.08036	0.225652	-9.21934	2.98945e-20	4.42822e-18
L2_Ctrl_S	AT2G29170	156.549	2.26289	0.245967	9.19997	3.58054e-20	5.26821e-18
L2_Ctrl_S	AT3G21670	1271	1.6039	0.174783	9.17653	4.45216e-20	6.50698e-18
L2_Ctrl_S	AT5G40850	2559.78	-1.50435	0.164172	-9.16324	5.03609e-20	7.31166e-18
L2_Ctrl_S	AT1G11545	508.26	-1.64602	0.17989	-9.15017	5.68424e-20	8.19839e-18
L2_Ctrl_S	AT4G13900	164.915	2.41189	0.263625	9.14896	5.74866e-20	8.23711e-18
L2_Ctrl_S	AT4G01897	140.991	-2.31642	0.253269	-9.1461	5.90284e-20	8.40312e-18
L2_Ctrl_S	AT2G22450	665.505	-1.52895	0.167476	-9.1294	6.88812e-20	9.74247e-18
L2_Ctrl_S	AT1G23090	784.058	-1.83298	0.20094	-9.12201	7.3747e-20	1.03638e-17
L2_Ctrl_S	AT5G23730	283.677	2.22317	0.243742	9.12098	7.44475e-20	1.03956e-17
L2_Ctrl_S	AT5G26280	2009.65	-2.43639	0.267824	-9.09697	9.28842e-20	1.2888e-17
L2_Ctrl_S	AT1G33110	571.601	1.5485	0.170495	9.08236	1.06244e-19	1.46489e-17
L2_Ctrl_S	AT4G19170	2902.84	2.0412	0.224801	9.08	1.08577e-19	1.48771e-17
L2_Ctrl_S	AT4G27820	411.965	2.16003	0.238064	9.07331	1.15452e-19	1.57209e-17
L2_Ctrl_S	AT1G64860	1320.63	1.45483	0.160435	9.06803	1.21193e-19	1.64007e-17
L2_Ctrl_S	AT5G54470	63.007	3.59276	0.396238	9.06717	1.22143e-19	1.64279e-17
L2_Ctrl_S	AT4G11460	170.106	-2.42185	0.267225	-9.06293	1.26989e-19	1.69755e-17
L2_Ctrl_S	AT3G47470	76905.4	1.94741	0.215823	9.02321	1.82657e-19	2.42691e-17
L2_Ctrl_S	AT3G19030	1616.16	-1.36419	0.151513	-9.00378	2.18078e-19	2.88008e-17
L2_Ctrl_S	AT2G24540	239.524	2.58616	0.287273	9.00248	2.20682e-19	2.89701e-17
L2_Ctrl_S	AT1G22400	878.408	-2.22002	0.246799	-8.99524	2.35711e-19	3.07589e-17
L2_Ctrl_S	AT2G25510	5448.54	2.14576	0.23874	8.98785	2.5211e-19	3.27042e-17
L2_Ctrl_S	AT1G75100	437.901	1.70921	0.191273	8.93597	4.03608e-19	5.20489e-17
L2_Ctrl_S	AT2G32290	136.676	2.27767	0.255458	8.91604	4.83273e-19	6.19579e-17
L2_Ctrl_S	AT1G07090	347.083	-1.78935	0.200809	-8.91069	5.07159e-19	6.46421e-17
L2_Ctrl_S	AT5G54270	54472.3	2.10899	0.236738	8.90854	5.17068e-19	6.55242e-17
L2_Ctrl_S	AT2G23840	314.562	1.73179	0.195366	8.86436	7.69437e-19	9.69447e-17
L2_Ctrl_S	AT3G51895	203.748	2.38086	0.269308	8.84066	9.51579e-19	1.19208e-16
L2_Ctrl_S	AT1G22160	228.826	2.66801	0.30238	8.82338	1.11052e-18	1.38329e-16
L2_Ctrl_S	AT4G25290	287.48	1.80469	0.204627	8.81943	1.1504e-18	1.42488e-16
L2_Ctrl_S	AT2G30870	8258.58	-1.83103	0.207953	-8.80503	1.30822e-18	1.61124e-16
L2_Ctrl_S	AT3G24190	1241.3	1.41636	0.161223	8.78508	1.56247e-18	1.91363e-16
L2_Ctrl_S	AT4G11570	2373.41	1.53993	0.175517	8.77366	1.72947e-18	2.1064e-16
L2_Ctrl_S	AT5G18840	79.8453	-2.97624	0.339604	-8.76386	1.88676e-18	2.28528e-16
L2_Ctrl_S	AT1G29700	628.448	1.58311	0.181064	8.74336	2.26281e-18	2.72569e-16
L2_Ctrl_S	AT1G18265	168.27	2.35055	0.27095	8.67521	4.12794e-18	4.94518e-16
L2_Ctrl_S	AT3G09600	100.088	2.5742	0.296755	8.67448	4.15455e-18	4.95002e-16
L2_Ctrl_S	AT1G26945	304.155	1.84537	0.214292	8.61151	7.21051e-18	8.54465e-16
L2_Ctrl_S	AT2G45680	437.705	-1.56038	0.181569	-8.59389	8.40725e-18	9.90926e-16
L2_Ctrl_S	AT1G20030	342.737	2.43203	0.283589	8.57589	9.83227e-18	1.15269e-15
L2_Ctrl_S	AT5G25190	235.318	2.87789	0.335818	8.56978	1.03679e-17	1.20902e-15
L2_Ctrl_S	AT1G29910	97965.5	1.44438	0.169077	8.54274	1.31078e-17	1.52044e-15
L2_Ctrl_S	AT3G56940	25847.4	1.35986	0.159661	8.51713	1.63554e-17	1.88715e-15
L2_Ctrl_S	AT4G21410	302.202	-2.51946	0.296684	-8.49207	2.02992e-17	2.32995e-15
L2_Ctrl_S	AT5G53460	5716.69	-1.49518	0.176265	-8.48259	2.20239e-17	2.51474e-15
L2_Ctrl_S	AT5G47990	39.4007	-3.52016	0.41536	-8.47496	2.35161e-17	2.67121e-15
L2_Ctrl_S	AT1G48930	41.7477	-4.00655	0.47318	-8.46729	2.51161e-17	2.83825e-15
L2_Ctrl_S	AT4G09020	514.592	-1.44772	0.171055	-8.46346	2.59554e-17	2.91806e-15
L2_Ctrl_S	AT5G64770	1459.49	1.41324	0.167115	8.45671	2.75029e-17	3.07625e-15
L2_Ctrl_S	AT1G27565	34.4565	3.7726	0.446317	8.45274	2.84534e-17	3.15042e-15
L2_Ctrl_S	AT4G21870	1093.89	-1.47323	0.174286	-8.45296	2.84015e-17	3.15042e-15
L2_Ctrl_S	AT5G11090	980.147	-1.31839	0.156075	-8.44714	2.98528e-17	3.28876e-15
L2_Ctrl_S	AT3G58110	1194.55	-1.32469	0.156974	-8.43891	3.2032e-17	3.51119e-15
L2_Ctrl_S	AT5G42800	89.157	3.50557	0.415484	8.43732	3.24692e-17	3.5414e-15
L2_Ctrl_S	AT3G62820	1082.28	-1.45501	0.172486	-8.43554	3.29684e-17	3.57805e-15
L2_Ctrl_S	AT5G42760	215.959	2.57568	0.305968	8.41813	3.82536e-17	4.1312e-15
L2_Ctrl_S	AT5G60250	66.295	-3.30937	0.393406	-8.4121	4.02741e-17	4.32808e-15
L2_Ctrl_S	AT4G12545	39.2799	-3.8272	0.455992	-8.39313	4.7338e-17	5.0624e-15
L2_Ctrl_S	AT1G07010	725.364	1.65634	0.197762	8.3754	5.50357e-17	5.85702e-15
L2_Ctrl_S	AT2G27402	1733.81	-1.79655	0.21471	-8.36732	5.89452e-17	6.24278e-15
L2_Ctrl_S	AT1G52100	1529.84	-1.43942	0.172399	-8.34937	6.86279e-17	7.23331e-15
L2_Ctrl_S	AT2G06850	7762.72	-1.46408	0.17553	-8.34089	7.37347e-17	7.73438e-15
L2_Ctrl_S	AT1G62420	175.164	-2.91167	0.349915	-8.32108	8.71672e-17	9.09984e-15
L2_Ctrl_S	AT4G24110	112.447	-3.11297	0.374712	-8.30764	9.76282e-17	1.01436e-14
L2_Ctrl_S	AT2G18050	237.601	2.36647	0.285206	8.2974	1.06417e-16	1.10046e-14
L2_Ctrl_S	AT1G76570	181.253	1.81527	0.219215	8.28078	1.2237e-16	1.25949e-14
L2_Ctrl_S	AT5G13710	2247.25	-1.39074	0.1683	-8.26342	1.41559e-16	1.45018e-14
L2_Ctrl_S	AT2G35660	278.541	1.90308	0.230393	8.26013	1.45515e-16	1.48377e-14
L2_Ctrl_S	AT5G40450	2702.62	-2.09787	0.254125	-8.25529	1.51532e-16	1.53798e-14
L2_Ctrl_S	AT5G03120	294.556	-1.96886	0.238975	-8.23878	1.73974e-16	1.75762e-14
L2_Ctrl_S	AT3G10985	1673.7	-1.52079	0.184948	-8.22281	1.98789e-16	1.99911e-14
L2_Ctrl_S	AT2G27385	2982.04	1.69971	0.206849	8.21717	2.0837e-16	2.08589e-14
L2_Ctrl_S	AT2G38740	264.806	1.92554	0.234805	8.20057	2.39258e-16	2.38421e-14
L2_Ctrl_S	AT1G24260	345.286	-2.03852	0.249556	-8.16857	3.12059e-16	3.0956e-14
L2_Ctrl_S	AT1G68110	98.9845	-2.26185	0.277149	-8.16113	3.31913e-16	3.27772e-14
L2_Ctrl_S	AT4G27030	778.933	1.54703	0.189615	8.1588	3.38375e-16	3.32654e-14
L2_Ctrl_S	AT1G10070	102.321	-2.65526	0.326028	-8.14427	3.81573e-16	3.73448e-14
L2_Ctrl_S	AT3G22200	2840.81	-1.34431	0.165124	-8.14122	3.91322e-16	3.81286e-14
L2_Ctrl_S	AT2G25730	781.446	-1.28199	0.157875	-8.12028	4.65122e-16	4.51189e-14
L2_Ctrl_S	AT3G17800	2041.38	1.20708	0.148763	8.11416	4.89176e-16	4.72432e-14
L2_Ctrl_S	AT4G39800	2049.51	1.48298	0.182828	8.11132	5.00723e-16	4.81463e-14
L2_Ctrl_S	AT5G39890	50.7162	-3.00605	0.370754	-8.10793	5.14876e-16	4.92909e-14
L2_Ctrl_S	AT5G26260	259.099	-2.71518	0.335217	-8.09976	5.50691e-16	5.24904e-14
L2_Ctrl_S	AT3G16050	283.113	-1.65995	0.205452	-8.07949	6.50405e-16	6.17265e-14
L2_Ctrl_S	AT1G75690	4328.73	1.46264	0.181095	8.07663	6.658e-16	6.29152e-14
L2_Ctrl_S	AT1G71480	903.451	1.59835	0.198535	8.05074	8.22938e-16	7.74304e-14
L2_Ctrl_S	AT3G16430	277.709	-1.88816	0.234595	-8.04859	8.37513e-16	7.84649e-14
L2_Ctrl_S	AT2G35260	2532.42	1.23501	0.153554	8.04283	8.77893e-16	8.1898e-14
L2_Ctrl_S	AT3G58140	3485.48	-1.11031	0.13808	-8.04107	8.90555e-16	8.27272e-14
L2_Ctrl_S	AT1G08230	424.26	-1.44683	0.180113	-8.03294	9.5167e-16	8.80315e-14
L2_Ctrl_S	AT3G60130	634.567	-2.01387	0.250734	-8.03189	9.59797e-16	8.84102e-14
L2_Ctrl_S	AT5G58870	1159.9	1.34158	0.167177	8.02494	1.01572e-15	9.31702e-14
L2_Ctrl_S	AT2G36895	449.704	1.81926	0.227028	8.01336	1.11618e-15	1.01959e-13
L2_Ctrl_S	AT1G52870	2136.83	1.74535	0.218224	7.99798	1.26479e-15	1.15054e-13
L2_Ctrl_S	AT3G29575	146.691	2.53896	0.317555	7.99535	1.29205e-15	1.17048e-13
L2_Ctrl_S	AT1G08630	148.27	-2.48556	0.311516	-7.97891	1.47634e-15	1.33193e-13
L2_Ctrl_S	AT1G25275	4878.3	-1.70279	0.213493	-7.97586	1.51328e-15	1.35966e-13
L2_Ctrl_S	AT1G10370	545.663	1.68433	0.211306	7.97104	1.57343e-15	1.40793e-13
L2_Ctrl_S	AT4G38400	102.443	-2.1619	0.271434	-7.96474	1.65578e-15	1.4756e-13
L2_Ctrl_S	AT2G37060	242.216	-1.83537	0.230783	-7.9528	1.82342e-15	1.61841e-13
L2_Ctrl_S	AT2G21320	265.974	2.31111	0.291319	7.93327	2.13455e-15	1.88692e-13
L2_Ctrl_S	AT3G27960	254.785	-1.67038	0.211045	-7.91482	2.47619e-15	2.17776e-13
L2_Ctrl_S	AT4G34810	67.0438	-2.74494	0.346826	-7.91445	2.48342e-15	2.17776e-13
L2_Ctrl_S	AT1G55810	381.262	-1.68455	0.212991	-7.90898	2.59499e-15	2.26653e-13
L2_Ctrl_S	AT1G73650	733.259	1.28635	0.162998	7.89177	2.97924e-15	2.59182e-13
L2_Ctrl_S	AT3G45970	238.451	-2.21961	0.281424	-7.88708	3.09351e-15	2.68059e-13
L2_Ctrl_S	AT3G59930	49.6882	-3.03727	0.386122	-7.86608	3.65935e-15	3.15842e-13
L2_Ctrl_S	AT5G47590	107.076	-2.73262	0.3483	-7.84559	4.30924e-15	3.70477e-13
L2_Ctrl_S	AT2G16650	251.543	-1.56227	0.199365	-7.83621	4.64345e-15	3.9765e-13
L2_Ctrl_S	AT1G66540	135.608	2.29912	0.293646	7.82957	4.89532e-15	4.17588e-13
L2_Ctrl_S	AT3G23510	57.7299	2.92472	0.373816	7.82397	5.11838e-15	4.34923e-13
L2_Ctrl_S	AT1G53875	67.1444	2.38519	0.305107	7.81755	5.38632e-15	4.55924e-13
L2_Ctrl_S	AT5G42250	221.701	2.01504	0.257992	7.81047	5.69738e-15	4.80398e-13
L2_Ctrl_S	AT3G26570	6076.92	1.20099	0.154278	7.78456	6.99557e-15	5.87601e-13
L2_Ctrl_S	AT2G19590	104.981	-2.68592	0.34636	-7.75472	8.85373e-15	7.40841e-13
L2_Ctrl_S	AT3G46640	1594.02	-1.71187	0.221009	-7.7457	9.50561e-15	7.92363e-13
L2_Ctrl_S	AT1G10640	409.556	2.04154	0.263661	7.74305	9.70583e-15	8.05988e-13
L2_Ctrl_S	AT5G53970	370.507	1.46234	0.188971	7.73842	1.00656e-14	8.3271e-13
L2_Ctrl_S	AT2G31730	156.594	-1.95052	0.252166	-7.73505	1.03359e-14	8.5186e-13
L2_Ctrl_S	AT3G21890	50.9175	3.42925	0.444322	7.71795	1.18216e-14	9.70653e-13
L2_Ctrl_S	AT2G41660	113.372	-2.05628	0.266465	-7.71689	1.19206e-14	9.75133e-13
L2_Ctrl_S	AT3G14990	3256.25	-1.49673	0.194109	-7.71076	1.25072e-14	1.01931e-12
L2_Ctrl_S	AT2G46820	19171.3	1.34879	0.174952	7.70949	1.26319e-14	1.02566e-12
L2_Ctrl_S	AT3G30775	5778.91	-3.23824	0.420375	-7.70323	1.32669e-14	1.07325e-12
L2_Ctrl_S	AT1G24147	112.126	2.97444	0.386436	7.69712	1.39172e-14	1.12171e-12
L2_Ctrl_S	AT3G48170	1533.21	-1.12242	0.146055	-7.68492	1.53094e-14	1.22941e-12
L2_Ctrl_S	AT4G27150	42.1078	-3.71448	0.483537	-7.6819	1.56747e-14	1.25414e-12
L2_Ctrl_S	AT5G03230	733.557	-1.6028	0.208733	-7.67873	1.60678e-14	1.28093e-12
L2_Ctrl_S	AT1G22530	1884	-1.95711	0.255089	-7.67228	1.68972e-14	1.34216e-12
L2_Ctrl_S	AT1G79600	2867.83	1.12754	0.147099	7.66519	1.78573e-14	1.4133e-12
L2_Ctrl_S	AT5G65750	1098.37	-1.35258	0.176848	-7.64828	2.03683e-14	1.60623e-12
L2_Ctrl_S	AT3G50790	674.069	1.26167	0.165157	7.63924	2.18516e-14	1.71703e-12
L2_Ctrl_S	AT3G14230	3168.66	-1.38027	0.180857	-7.63181	2.31487e-14	1.81246e-12
L2_Ctrl_S	AT3G58270	119.181	-2.66596	0.349745	-7.62257	2.48679e-14	1.94013e-12
L2_Ctrl_S	AT1G55020	581.609	-1.85288	0.243506	-7.60918	2.75835e-14	2.14437e-12
L2_Ctrl_S	AT2G22490	543.121	-1.42605	0.187658	-7.59918	2.98024e-14	2.30868e-12
L2_Ctrl_S	AT2G32550	59.2214	2.79851	0.368809	7.58796	3.24976e-14	2.50861e-12
L2_Ctrl_S	AT3G50570	161.159	-1.96437	0.259437	-7.57165	3.68512e-14	2.81495e-12
L2_Ctrl_S	AT4G26260	78.2569	-3.21917	0.425139	-7.57203	3.67429e-14	2.81495e-12
L2_Ctrl_S	AT5G02120	2744.92	1.47221	0.194431	7.57191	3.67785e-14	2.81495e-12
L2_Ctrl_S	AT4G10270	132.919	-2.68027	0.354106	-7.56911	3.75779e-14	2.86049e-12
L2_Ctrl_S	AT2G42220	6487.05	1.1734	0.155064	7.56719	3.81388e-14	2.89314e-12
L2_Ctrl_S	AT5G42070	875.347	1.37316	0.181678	7.55817	4.08789e-14	3.0903e-12
L2_Ctrl_S	AT5G58660	92.7126	-2.55186	0.337694	-7.55672	4.13368e-14	3.11418e-12
L2_Ctrl_S	AT3G14870	228.784	-1.59194	0.210768	-7.55306	4.25163e-14	3.19207e-12
L2_Ctrl_S	AT1G29900	3736.8	-1.22433	0.162529	-7.53301	4.95842e-14	3.71002e-12
L2_Ctrl_S	AT4G17870	1963.68	-1.30519	0.173311	-7.53096	5.03704e-14	3.75602e-12
L2_Ctrl_S	AT1G74310	177.177	-1.8143	0.24134	-7.5176	5.57894e-14	4.146e-12
L2_Ctrl_S	AT1G72930	1304.03	1.32561	0.176382	7.51557	5.66623e-14	4.19664e-12
L2_Ctrl_S	AT2G22770	261.83	-1.67282	0.22267	-7.51256	5.79808e-14	4.27984e-12
L2_Ctrl_S	AT1G63940	2738.57	-1.30569	0.173877	-7.50926	5.94642e-14	4.37461e-12
L2_Ctrl_S	AT4G02130	706.871	-1.37199	0.182926	-7.5002	6.37185e-14	4.67191e-12
L2_Ctrl_S	AT1G24170	1072.51	-1.31382	0.175252	-7.49676	6.54166e-14	4.78043e-12
L2_Ctrl_S	AT3G48360	2643.08	-2.17321	0.29004	-7.4928	6.7418e-14	4.91032e-12
L2_Ctrl_S	AT3G02550	312.328	-2.54085	0.339384	-7.48666	7.06485e-14	5.12857e-12
L2_Ctrl_S	AT4G12420	2991.81	-1.08843	0.145525	-7.47931	7.47145e-14	5.40583e-12
L2_Ctrl_S	AT5G61440	562.702	-1.68669	0.22577	-7.47084	7.96859e-14	5.74656e-12
L2_Ctrl_S	AT1G58520	192.557	1.77767	0.238162	7.46412	8.38588e-14	6.02766e-12
L2_Ctrl_S	AT4G28250	649.708	2.14488	0.287481	7.46094	8.5906e-14	6.15463e-12
L2_Ctrl_S	AT2G36830	8651.77	-1.24147	0.166457	-7.45817	8.77307e-14	6.26488e-12
L2_Ctrl_S	AT2G44670	2151.48	-1.33913	0.179665	-7.45349	9.09054e-14	6.47052e-12
L2_Ctrl_S	AT1G05810	309.216	-1.84088	0.247704	-7.43175	1.07171e-13	7.60356e-12
L2_Ctrl_S	AT5G19140	7338.73	1.55979	0.210053	7.4257	1.12189e-13	7.93392e-12
L2_Ctrl_S	AT4G22890	5596.56	1.24808	0.168174	7.42135	1.1593e-13	8.14814e-12
L2_Ctrl_S	AT5G15600	51.4197	2.56372	0.345454	7.42132	1.15961e-13	8.14814e-12
L2_Ctrl_S	AT1G65930	10664.9	-1.16616	0.1573	-7.41358	1.22939e-13	8.61085e-12
L2_Ctrl_S	AT3G57520	4531.19	-1.62088	0.21931	-7.3908	1.45944e-13	1.01896e-11
L2_Ctrl_S	AT4G35630	1459.59	-1.20693	0.163445	-7.3843	1.53257e-13	1.06662e-11
L2_Ctrl_S	AT4G04020	2111.1	1.48008	0.200473	7.38293	1.54847e-13	1.07427e-11
L2_Ctrl_S	AT1G74730	4335.34	1.21423	0.164691	7.37276	1.67129e-13	1.15583e-11
L2_Ctrl_S	AT4G24520	1940.18	-1.09266	0.148446	-7.36069	1.82957e-13	1.26131e-11
L2_Ctrl_S	AT1G25175	270.185	2.55495	0.347735	7.34741	2.02078e-13	1.38876e-11
L2_Ctrl_S	AT1G64770	2461.26	1.1534	0.157264	7.33414	2.23157e-13	1.52884e-11
L2_Ctrl_S	AT4G04223	48.9672	-2.99006	0.409284	-7.3056	2.76031e-13	1.88518e-11
L2_Ctrl_S	AT1G79270	356.604	1.69819	0.233082	7.28579	3.19788e-13	2.17724e-11
L2_Ctrl_S	AT5G18030	204.132	1.90443	0.261453	7.28404	3.23974e-13	2.19891e-11
L2_Ctrl_S	AT4G35290	89.347	2.27247	0.312139	7.28031	3.33044e-13	2.2535e-11
L2_Ctrl_S	AT3G27050	595.117	1.14522	0.157367	7.2774	3.40316e-13	2.29562e-11
L2_Ctrl_S	AT1G18500	1682.01	-1.15106	0.158257	-7.27335	3.50679e-13	2.35826e-11
L2_Ctrl_S	AT1G17050	703.436	1.19045	0.163766	7.26919	3.61637e-13	2.42451e-11
L2_Ctrl_S	AT5G12470	1532.77	1.08835	0.149864	7.26227	3.80641e-13	2.54414e-11
L2_Ctrl_S	AT5G20250	11454	-1.97974	0.272988	-7.25212	4.10296e-13	2.73402e-11
L2_Ctrl_S	AT5G02190	188.662	2.15206	0.29683	7.25014	4.16346e-13	2.76592e-11
L2_Ctrl_S	AT1G78270	480.129	-1.60714	0.221842	-7.24451	4.34004e-13	2.87452e-11
L2_Ctrl_S	AT3G59400	2983.32	1.1186	0.154507	7.23978	4.4941e-13	2.9676e-11
L2_Ctrl_S	AT4G17840	869.132	1.4984	0.206996	7.23881	4.5264e-13	2.97995e-11
L2_Ctrl_S	AT1G13640	1667.98	-1.21547	0.168237	-7.22478	5.01897e-13	3.28786e-11
L2_Ctrl_S	AT2G39450	666.193	1.50025	0.207657	7.22465	5.02411e-13	3.28786e-11
L2_Ctrl_S	AT2G22660	1291.08	-1.46669	0.203183	-7.21859	5.25294e-13	3.42739e-11
L2_Ctrl_S	AT4G23400	2748.18	-1.44929	0.200897	-7.21407	5.43057e-13	3.53277e-11
L2_Ctrl_S	AT1G70580	1062.4	1.23103	0.170799	7.20745	5.70113e-13	3.69781e-11
L2_Ctrl_S	AT1G32220	1676.29	1.13149	0.157354	7.19069	6.44627e-13	4.16878e-11
L2_Ctrl_S	AT4G37530	260.779	-2.04748	0.285272	-7.1773	7.11e-13	4.58449e-11
L2_Ctrl_S	AT2G32240	1779.39	-1.33041	0.18577	-7.16159	7.97468e-13	5.12695e-11
L2_Ctrl_S	AT4G37410	549.709	-1.86337	0.260339	-7.15748	8.21737e-13	5.26752e-11
L2_Ctrl_S	AT3G51750	45.2626	2.79559	0.390639	7.15646	8.27864e-13	5.29133e-11
L2_Ctrl_S	AT1G61890	396	-1.61668	0.225989	-7.15379	8.44131e-13	5.36403e-11
L2_Ctrl_S	AT5G64860	895.27	-1.20118	0.167907	-7.15385	8.438e-13	5.36403e-11
L2_Ctrl_S	AT5G64570	6673.49	-1.55616	0.217597	-7.15159	8.57754e-13	5.43484e-11
L2_Ctrl_S	AT1G53890	137.087	2.38022	0.332915	7.14963	8.70148e-13	5.49748e-11
L2_Ctrl_S	AT4G10120	2345.3	1.84686	0.258467	7.14546	8.96955e-13	5.65056e-11
L2_Ctrl_S	AT3G22540	42.7391	2.85311	0.399636	7.13926	9.38337e-13	5.89431e-11
L2_Ctrl_S	AT5G36880	1576.25	-1.0653	0.149423	-7.12939	1.00813e-12	6.31463e-11
L2_Ctrl_S	AT5G19550	2207.38	-1.81164	0.25427	-7.12486	1.04185e-12	6.50723e-11
L2_Ctrl_S	AT2G41120	278.038	1.39207	0.195515	7.12003	1.07906e-12	6.72052e-11
L2_Ctrl_S	AT3G58180	482.991	-1.46363	0.206148	-7.09988	1.2487e-12	7.75501e-11
L2_Ctrl_S	AT3G58020	282.827	-1.34548	0.189549	-7.09832	1.26279e-12	7.82038e-11
L2_Ctrl_S	AT1G72430	1702.66	-1.63915	0.230947	-7.0975	1.27036e-12	7.84509e-11
L2_Ctrl_S	AT2G46915	302.052	1.44453	0.203808	7.0877	1.36358e-12	8.39712e-11
L2_Ctrl_S	AT1G21500	3896.66	1.28594	0.181709	7.0769	1.47418e-12	9.05276e-11
L2_Ctrl_S	AT1G78600	798.01	1.35641	0.191757	7.07361	1.50949e-12	9.24373e-11
L2_Ctrl_S	AT3G24500	121.626	-1.66712	0.235729	-7.07218	1.52513e-12	9.31351e-11
L2_Ctrl_S	AT4G19690	62.634	-3.60316	0.509867	-7.06686	1.5848e-12	9.65098e-11
L2_Ctrl_S	AT4G33490	327.861	-1.48577	0.210299	-7.06504	1.60569e-12	9.75113e-11
L2_Ctrl_S	AT1G49130	304.277	-1.62275	0.229813	-7.06117	1.65107e-12	9.999e-11
L2_Ctrl_S	AT2G33570	441.788	-1.30775	0.185322	-7.05661	1.70612e-12	1.03039e-10
L2_Ctrl_S	AT1G26761	872.849	1.44305	0.204719	7.0489	1.80337e-12	1.08613e-10
L2_Ctrl_S	AT3G57990	1936.93	-1.01902	0.144605	-7.0469	1.82942e-12	1.0988e-10
L2_Ctrl_S	AT3G51910	154.514	-1.95556	0.277878	-7.03747	1.95759e-12	1.17257e-10
L2_Ctrl_S	AT4G34350	5068.06	1.04539	0.148591	7.03539	1.98705e-12	1.18698e-10
L2_Ctrl_S	AT5G43260	862.557	1.30983	0.186277	7.03163	2.0413e-12	1.21607e-10
L2_Ctrl_S	AT3G46370	42.1835	2.6411	0.375716	7.0295	2.07274e-12	1.23145e-10
L2_Ctrl_S	AT1G13270	1605.6	-1.29663	0.184649	-7.02213	2.18507e-12	1.29469e-10
L2_Ctrl_S	AT1G32520	308.81	1.51613	0.216368	7.00718	2.43161e-12	1.43688e-10
L2_Ctrl_S	AT2G45560	2049.19	1.04665	0.149496	7.00117	2.53832e-12	1.49591e-10
L2_Ctrl_S	AT5G49740	969.737	1.55592	0.222468	6.99389	2.67366e-12	1.57144e-10
L2_Ctrl_S	AT1G61740	4427.66	-1.68648	0.241279	-6.98974	2.754e-12	1.61433e-10
L2_Ctrl_S	AT3G14310	7924.47	-1.40918	0.201752	-6.98469	2.85478e-12	1.66894e-10
L2_Ctrl_S	AT3G26310	243.917	1.77269	0.253846	6.98331	2.88302e-12	1.68097e-10
L2_Ctrl_S	AT4G28680	83.235	2.03023	0.291135	6.97351	3.09128e-12	1.79762e-10
L2_Ctrl_S	AT1G23020	1535.92	-1.79422	0.257499	-6.96785	3.21811e-12	1.8616e-10
L2_Ctrl_S	AT5G27920	120.03	-2.09019	0.299976	-6.96785	3.21829e-12	1.8616e-10
L2_Ctrl_S	AT1G20160	194.054	1.8864	0.270787	6.96636	3.25235e-12	1.87635e-10
L2_Ctrl_S	AT5G24280	147.563	-2.26704	0.325523	-6.9643	3.30033e-12	1.89903e-10
L2_Ctrl_S	AT2G05620	2997.65	1.37319	0.1973	6.95991	3.40496e-12	1.95411e-10
L2_Ctrl_S	AT1G68530	8752.06	-1.60699	0.231178	-6.95128	3.61983e-12	2.072e-10
L2_Ctrl_S	AT2G26080	12189.9	1.21769	0.175374	6.94342	3.82723e-12	2.18501e-10
L2_Ctrl_S	AT5G12030	41.4261	-2.71642	0.391618	-6.93641	4.02203e-12	2.29026e-10
L2_Ctrl_S	AT1G12110	3674.69	-1.88447	0.271767	-6.93415	4.08674e-12	2.32108e-10
L2_Ctrl_S	AT4G38540	701.821	-1.88121	0.271535	-6.92805	4.26668e-12	2.41701e-10
L2_Ctrl_S	AT2G01190	795.896	-1.23116	0.177747	-6.9265	4.31385e-12	2.43744e-10
L2_Ctrl_S	AT5G66052	1831.15	-1.52795	0.220854	-6.91837	4.56865e-12	2.57477e-10
L2_Ctrl_S	AT4G26850	4747.15	1.38826	0.200729	6.91608	4.64328e-12	2.61012e-10
L2_Ctrl_S	AT2G15020	637.309	3.49226	0.504985	6.91556	4.6603e-12	2.61299e-10
L2_Ctrl_S	AT1G35320	248.282	-1.80135	0.260541	-6.9139	4.71497e-12	2.63689e-10
L2_Ctrl_S	AT3G54110	1186.56	-1.22511	0.177401	-6.9059	4.98851e-12	2.78278e-10
L2_Ctrl_S	AT1G04350	1120.84	1.3892	0.201422	6.89695	5.31304e-12	2.95629e-10
L2_Ctrl_S	AT5G13010	1242.86	-1.05563	0.153112	-6.89452	5.40474e-12	2.9997e-10
L2_Ctrl_S	AT1G06430	2092.48	1.19264	0.173083	6.89058	5.55645e-12	3.07611e-10
L2_Ctrl_S	AT2G33470	1161.18	-1.21008	0.175687	-6.88771	5.66973e-12	3.13092e-10
L2_Ctrl_S	AT1G21310	4642.97	-1.92895	0.280551	-6.87557	6.17405e-12	3.40085e-10
L2_Ctrl_S	AT4G38860	1036.17	1.51459	0.220561	6.86696	6.55827e-12	3.60343e-10
L2_Ctrl_S	AT5G50335	332.57	2.39352	0.348614	6.8658	6.61187e-12	3.6238e-10
L2_Ctrl_S	AT2G43400	413.583	-1.45987	0.212781	-6.86089	6.84334e-12	3.74131e-10
L2_Ctrl_S	AT2G30930	789.412	-1.6813	0.245322	-6.85344	7.2097e-12	3.9318e-10
L2_Ctrl_S	AT1G52750	94.1225	-1.81824	0.265469	-6.84917	7.42771e-12	4.04064e-10
L2_Ctrl_S	AT5G60460	356.951	-1.34241	0.196086	-6.84602	7.5933e-12	4.1205e-10
L2_Ctrl_S	AT5G17220	43.3711	2.9627	0.432955	6.84296	7.75734e-12	4.19911e-10
L2_Ctrl_S	AT2G43018	19.6836	3.2895	0.480883	6.84053	7.88999e-12	4.2604e-10
L2_Ctrl_S	AT1G50480	4374.9	-1.01792	0.14886	-6.83809	8.02582e-12	4.3231e-10
L2_Ctrl_S	AT1G48100	162.873	2.0027	0.292957	6.83617	8.13393e-12	4.37059e-10
L2_Ctrl_S	AT4G14130	143.441	-2.16539	0.317029	-6.83024	8.47711e-12	4.54385e-10
L2_Ctrl_S	AT3G49120	4438.52	-1.96146	0.28746	-6.82342	8.8896e-12	4.75334e-10
L2_Ctrl_S	AT1G64330	540.011	-1.28201	0.188217	-6.81133	9.67009e-12	5.15809e-10
L2_Ctrl_S	AT1G69523	84.4048	2.0643	0.303192	6.80856	9.85801e-12	5.24556e-10
L2_Ctrl_S	AT4G32480	625.804	-1.79925	0.264521	-6.80194	1.03219e-11	5.47909e-10
L2_Ctrl_S	AT5G23350	77.2443	-1.88083	0.276533	-6.80147	1.0356e-11	5.48392e-10
L2_Ctrl_S	AT5G26570	3369.96	-1.03371	0.151999	-6.80077	1.04065e-11	5.49738e-10
L2_Ctrl_S	AT1G61667	115.621	-1.76818	0.260086	-6.79845	1.05753e-11	5.57316e-10
L2_Ctrl_S	AT3G21460	82.1643	2.51604	0.37011	6.7981	1.0601e-11	5.57326e-10
L2_Ctrl_S	AT1G12010	102.356	-2.19391	0.323007	-6.79214	1.10481e-11	5.78062e-10
L2_Ctrl_S	AT1G36050	750.208	-1.07111	0.157696	-6.79227	1.10386e-11	5.78062e-10
L2_Ctrl_S	AT3G48780	621.817	-1.1283	0.166151	-6.7908	1.11515e-11	5.82079e-10
L2_Ctrl_S	AT1G32080	6180.37	1.26773	0.186697	6.79033	1.11881e-11	5.82604e-10
L2_Ctrl_S	AT1G58280	90.3731	2.28583	0.336652	6.78988	1.12223e-11	5.83002e-10
L2_Ctrl_S	AT3G14610	260.526	-2.20879	0.325496	-6.78592	1.15351e-11	5.97833e-10
L2_Ctrl_S	AT1G37130	31201.1	-1.24989	0.184253	-6.78359	1.17225e-11	6.06116e-10
L2_Ctrl_S	AT5G43860	114.748	1.77232	0.261424	6.77948	1.20612e-11	6.2216e-10
L2_Ctrl_S	AT3G52470	923.152	-1.15032	0.169727	-6.77751	1.22267e-11	6.29214e-10
L2_Ctrl_S	AT2G39010	5760.85	-0.970768	0.143403	-6.7695	1.29232e-11	6.63499e-10
L2_Ctrl_S	AT4G18360	91.4705	-2.43449	0.359761	-6.76696	1.31513e-11	6.73636e-10
L2_Ctrl_S	AT1G05835	229.297	1.97718	0.292829	6.752	1.45817e-11	7.45164e-10
L2_Ctrl_S	AT1G33170	1082.74	1.62358	0.240931	6.73878	1.59717e-11	8.14297e-10
L2_Ctrl_S	AT5G21280	97.4702	-1.8861	0.279997	-6.73614	1.62654e-11	8.27346e-10
L2_Ctrl_S	AT1G53480	25.3423	-3.09401	0.459835	-6.72851	1.71405e-11	8.69841e-10
L2_Ctrl_S	AT5G65390	449.822	-1.82487	0.271385	-6.7243	1.76433e-11	8.93287e-10
L2_Ctrl_S	AT1G60590	500.827	1.94677	0.289609	6.72204	1.79198e-11	9.052e-10
L2_Ctrl_S	AT4G30190	7533.83	-1.42367	0.211813	-6.72137	1.80029e-11	9.07302e-10
L2_Ctrl_S	AT5G15970	1000.92	1.42675	0.212357	6.71861	1.83471e-11	9.22531e-10
L2_Ctrl_S	AT1G09460	113.238	-1.75712	0.261711	-6.71396	1.89414e-11	9.50235e-10
L2_Ctrl_S	AT4G38620	319.939	-1.30417	0.194641	-6.70039	2.07863e-11	1.04041e-09
L2_Ctrl_S	AT2G16365	1052.01	1.15772	0.172828	6.69871	2.10269e-11	1.05005e-09
L2_Ctrl_S	AT1G78290	173.004	1.62944	0.243371	6.69529	2.1524e-11	1.07243e-09
L2_Ctrl_S	AT1G44000	1664.82	1.34227	0.200548	6.69301	2.18634e-11	1.08687e-09
L2_Ctrl_S	AT2G23170	413.238	-1.73262	0.258943	-6.69112	2.21463e-11	1.09845e-09
L2_Ctrl_S	AT3G58050	752.436	-1.14726	0.171489	-6.68998	2.23207e-11	1.1046e-09
L2_Ctrl_S	AT4G17140	728.336	-1.10258	0.164913	-6.68579	2.29679e-11	1.13407e-09
L2_Ctrl_S	AT1G64500	1146.81	1.206	0.180672	6.67509	2.47084e-11	1.21726e-09
L2_Ctrl_S	AT3G60450	357.663	-1.24612	0.186791	-6.67118	2.53754e-11	1.24453e-09
L2_Ctrl_S	AT5G57655	3411.16	-1.39306	0.208809	-6.67147	2.53252e-11	1.24453e-09
L2_Ctrl_S	AT5G38520	2401.17	1.20713	0.180991	6.66953	2.5663e-11	1.25583e-09
L2_Ctrl_S	AT1G33055	87.9021	-2.26315	0.339425	-6.66761	2.60008e-11	1.26952e-09
L2_Ctrl_S	AT3G44320	187.829	-1.723	0.25844	-6.66694	2.61198e-11	1.2725e-09
L2_Ctrl_S	AT2G36530	17612.8	-1.15167	0.173009	-6.65672	2.80011e-11	1.36113e-09
L2_Ctrl_S	AT1G03055	70.776	2.21641	0.333054	6.65482	2.8365e-11	1.37577e-09
L2_Ctrl_S	AT2G45290	338.624	-1.52054	0.228502	-6.65439	2.84471e-11	1.3767e-09
L2_Ctrl_S	AT1G24180	1366.6	-1.05669	0.158815	-6.65357	2.8607e-11	1.38139e-09
L2_Ctrl_S	AT4G37000	1520.1	1.07396	0.161638	6.64421	3.04857e-11	1.46887e-09
L2_Ctrl_S	AT1G07450	72.6384	2.14433	0.32277	6.64352	3.06283e-11	1.47251e-09
L2_Ctrl_S	AT5G18020	138.574	1.95635	0.294551	6.6418	3.09879e-11	1.48654e-09
L2_Ctrl_S	AT4G13810	227.268	1.30256	0.196283	6.63615	3.21973e-11	1.54118e-09
L2_Ctrl_S	AT4G01120	202.946	-1.33706	0.201902	-6.62232	3.53615e-11	1.68895e-09
L2_Ctrl_S	AT1G51090	53.7292	2.56908	0.388285	6.61647	3.67879e-11	1.75326e-09
L2_Ctrl_S	AT4G32290	295.649	-1.42138	0.214962	-6.61225	3.7851e-11	1.80002e-09
L2_Ctrl_S	AT1G20840	910.937	-1.60353	0.242609	-6.60951	3.8559e-11	1.82972e-09
L2_Ctrl_S	AT5G62210	206.442	1.43713	0.217451	6.609	3.86933e-11	1.83212e-09
L2_Ctrl_S	AT1G62430	579.454	1.21668	0.184125	6.60788	3.8985e-11	1.84196e-09
L2_Ctrl_S	AT5G19850	273.952	1.58757	0.240656	6.59685	4.19988e-11	1.98009e-09
L2_Ctrl_S	AT2G47270	73.1454	2.24116	0.339918	6.59323	4.30373e-11	2.02469e-09
L2_Ctrl_S	AT5G43850	1360.32	1.26726	0.192367	6.58774	4.46557e-11	2.09633e-09
L2_Ctrl_S	AT3G23450	2096.45	-1.71908	0.26102	-6.58599	4.51859e-11	2.11243e-09
L2_Ctrl_S	AT5G02180	132.689	1.74704	0.265267	6.58597	4.51913e-11	2.11243e-09
L2_Ctrl_S	AT3G08940	27610.7	1.33076	0.202288	6.57853	4.75136e-11	2.21626e-09
L2_Ctrl_S	AT1G24280	363.746	-1.57209	0.239203	-6.57219	4.95819e-11	2.30782e-09
L2_Ctrl_S	AT5G03610	531.014	-1.09627	0.166826	-6.57133	4.98674e-11	2.31619e-09
L2_Ctrl_S	AT5G24010	195.012	-1.39114	0.211724	-6.57051	5.01424e-11	2.32404e-09
L2_Ctrl_S	AT3G52740	243.807	1.84079	0.280283	6.56764	5.11194e-11	2.36433e-09
L2_Ctrl_S	AT5G20380	464.431	1.09222	0.166332	6.56652	5.15057e-11	2.37718e-09
L2_Ctrl_S	AT1G70310	2001.96	-1.02005	0.155505	-6.5596	5.39536e-11	2.48493e-09
L2_Ctrl_S	AT3G58470	544.453	-1.12932	0.17218	-6.55891	5.42021e-11	2.49114e-09
L2_Ctrl_S	AT1G04410	18935	-0.92947	0.14172	-6.5585	5.43533e-11	2.49286e-09
L2_Ctrl_S	AT3G10040	132.403	-2.06134	0.314347	-6.55754	5.47023e-11	2.50363e-09
L2_Ctrl_S	AT1G73700	29.5191	2.81925	0.429949	6.55716	5.4842e-11	2.50479e-09
L2_Ctrl_S	AT1G06690	813.444	1.23522	0.188392	6.55664	5.5032e-11	2.50825e-09
L2_Ctrl_S	AT3G45310	832.82	-1.11511	0.170132	-6.55439	5.58711e-11	2.54121e-09
L2_Ctrl_S	AT4G37450	919.41	-0.983917	0.150166	-6.55218	5.67048e-11	2.57379e-09
L2_Ctrl_S	AT4G30910	405.21	-1.3309	0.203149	-6.55138	5.70066e-11	2.58214e-09
L2_Ctrl_S	AT1G03130	17742.6	1.4092	0.215268	6.54626	5.89952e-11	2.66671e-09
L2_Ctrl_S	AT4G01750	169.03	-1.77398	0.271041	-6.54505	5.94752e-11	2.68287e-09
L2_Ctrl_S	AT4G27730	365.068	-1.72846	0.264102	-6.54467	5.96273e-11	2.68421e-09
L2_Ctrl_S	AT3G54890	81010.5	1.41261	0.215888	6.54325	6.01944e-11	2.70419e-09
L2_Ctrl_S	AT1G11700	477.332	-1.38955	0.212379	-6.54277	6.0388e-11	2.70733e-09
L2_Ctrl_S	AT5G55250	78.9147	1.85573	0.283967	6.53503	6.3596e-11	2.84534e-09
L2_Ctrl_S	AT5G55620	1635.48	1.27714	0.195687	6.52646	6.73413e-11	3.00677e-09
L2_Ctrl_S	AT1G03220	2076	-1.6151	0.24752	-6.5251	6.79561e-11	3.02805e-09
L2_Ctrl_S	AT5G39530	1572.2	1.29115	0.19798	6.52165	6.95404e-11	3.09236e-09
L2_Ctrl_S	AT5G24210	689.058	1.29726	0.198946	6.52067	6.9994e-11	3.10623e-09
L2_Ctrl_S	AT5G40730	103.234	-1.80723	0.277232	-6.51883	7.08602e-11	3.13832e-09
L2_Ctrl_S	AT5G47180	280.264	-1.31017	0.201111	-6.51466	7.28541e-11	3.22012e-09
L2_Ctrl_S	AT3G22210	1197.82	1.32015	0.202661	6.51407	7.3141e-11	3.2263e-09
L2_Ctrl_S	AT4G10770	477.648	1.18619	0.182112	6.51349	7.34228e-11	3.23222e-09
L2_Ctrl_S	AT1G09430	1836.25	-1.21941	0.187254	-6.51207	7.4123e-11	3.25651e-09
L2_Ctrl_S	AT2G15830	188.817	1.56589	0.240591	6.50852	7.58944e-11	3.32766e-09
L2_Ctrl_S	AT1G12090	25427.1	0.98013	0.150618	6.5074	7.64616e-11	3.34511e-09
L2_Ctrl_S	AT1G70980	390.583	-1.40679	0.216194	-6.50705	7.664e-11	3.34511e-09
L2_Ctrl_S	AT1G74670	3826.76	1.54722	0.237784	6.50684	7.67499e-11	3.34511e-09
L2_Ctrl_S	AT4G34730	1583.61	1.11288	0.171294	6.49688	8.20043e-11	3.56702e-09
L2_Ctrl_S	AT3G49940	919.567	-1.26119	0.19421	-6.49395	8.3613e-11	3.6298e-09
L2_Ctrl_S	AT1G79110	398.719	-1.20726	0.185982	-6.49125	8.51245e-11	3.68778e-09
L2_Ctrl_S	AT5G20020	4602.5	-1.15719	0.178278	-6.49097	8.5285e-11	3.68778e-09
L2_Ctrl_S	AT5G52882	1327.8	-1.10353	0.170025	-6.49039	8.56125e-11	3.69465e-09
L2_Ctrl_S	AT5G48880	420.188	1.31301	0.202322	6.48968	8.60194e-11	3.70492e-09
L2_Ctrl_S	AT1G19130	446.691	-1.27021	0.195761	-6.48857	8.66535e-11	3.72183e-09
L2_Ctrl_S	AT5G26880	1182.01	-1.06398	0.163982	-6.4884	8.67516e-11	3.72183e-09
L2_Ctrl_S	AT5G14120	4140.57	-1.47558	0.22746	-6.48721	8.74414e-11	3.7441e-09
L2_Ctrl_S	AT3G46540	636.229	-1.10039	0.169659	-6.48588	8.82155e-11	3.76988e-09
L2_Ctrl_S	AT2G35880	918.6	-1.04113	0.160603	-6.48267	9.01136e-11	3.8435e-09
L2_Ctrl_S	AT5G43310	505.173	-1.10374	0.170344	-6.47948	9.20371e-11	3.91792e-09
L2_Ctrl_S	AT2G14900	264.089	-1.94707	0.300569	-6.47796	9.29734e-11	3.95011e-09
L2_Ctrl_S	AT1G65840	927.375	-1.53654	0.237424	-6.47171	9.68983e-11	4.1089e-09
L2_Ctrl_S	AT1G71880	1803.34	-1.43725	0.222234	-6.46729	9.97782e-11	4.21887e-09
L2_Ctrl_S	AT3G06720	1898.94	-1.15139	0.178037	-6.46714	9.98766e-11	4.21887e-09
L2_Ctrl_S	AT3G24503	2346.8	-1.43431	0.221893	-6.46397	1.01989e-10	4.29984e-09
L2_Ctrl_S	AT3G50000	1121.71	-0.98096	0.151914	-6.45734	1.06563e-10	4.48402e-09
L2_Ctrl_S	AT5G65430	3083.98	-1.13263	0.175542	-6.45217	1.10257e-10	4.63057e-09
L2_Ctrl_S	AT1G57590	42.9139	2.87049	0.445165	6.44816	1.1322e-10	4.74592e-09
L2_Ctrl_S	AT3G26170	415.46	-1.72666	0.267884	-6.44555	1.1518e-10	4.81888e-09
L2_Ctrl_S	AT3G55520	403.744	1.30461	0.202637	6.43816	1.2093e-10	5.0498e-09
L2_Ctrl_S	AT5G24470	739.713	1.54823	0.240594	6.43505	1.23431e-10	5.14443e-09
L2_Ctrl_S	AT1G07350	292.408	-1.68673	0.262185	-6.43335	1.24822e-10	5.19257e-09
L2_Ctrl_S	AT1G70610	285.35	1.3084	0.203432	6.43162	1.26253e-10	5.24213e-09
L2_Ctrl_S	AT3G04720	3408.9	-1.8883	0.293761	-6.428	1.29295e-10	5.3583e-09
L2_Ctrl_S	AT1G66725	79.4342	2.07291	0.322724	6.42316	1.33471e-10	5.52093e-09
L2_Ctrl_S	AT2G18230	333.094	1.28653	0.200323	6.4223	1.3423e-10	5.54185e-09
L2_Ctrl_S	AT1G65490	366.739	1.44994	0.225806	6.42116	1.3524e-10	5.57304e-09
L2_Ctrl_S	AT2G30990	500.761	-1.40261	0.218463	-6.42036	1.35951e-10	5.59183e-09
L2_Ctrl_S	AT1G17060	83.4753	-2.05947	0.320862	-6.41858	1.37555e-10	5.64725e-09
L2_Ctrl_S	AT5G45830	52.0426	2.31038	0.360101	6.41594	1.3996e-10	5.73521e-09
L2_Ctrl_S	AT3G08730	864.29	1.73406	0.270663	6.40671	1.48698e-10	6.08192e-09
L2_Ctrl_S	AT1G67265	22.8216	-2.90406	0.453414	-6.40488	1.50484e-10	6.14352e-09
L2_Ctrl_S	AT1G29720	97.8341	2.00014	0.312383	6.40284	1.52512e-10	6.2032e-09
L2_Ctrl_S	AT1G52270	110.855	-1.7547	0.274039	-6.4031	1.52251e-10	6.2032e-09
L2_Ctrl_S	AT2G39730	125268	1.21862	0.190365	6.40148	1.53878e-10	6.24718e-09
L2_Ctrl_S	AT3G16330	96.5624	-1.77666	0.277815	-6.39512	1.60421e-10	6.50075e-09
L2_Ctrl_S	AT2G42540	542.065	3.02582	0.47326	6.39357	1.62061e-10	6.55512e-09
L2_Ctrl_S	AT2G41040	315.982	1.24611	0.194953	6.39185	1.63894e-10	6.61705e-09
L2_Ctrl_S	AT1G23720	34.7179	-3.04072	0.47582	-6.39048	1.65363e-10	6.66408e-09
L2_Ctrl_S	AT1G44575	31364.3	1.11008	0.173821	6.38638	1.69864e-10	6.83288e-09
L2_Ctrl_S	AT2G30970	1848.53	-0.959882	0.150367	-6.3836	1.72972e-10	6.94516e-09
L2_Ctrl_S	AT1G01430	1981.18	-1.05792	0.16574	-6.38297	1.73687e-10	6.96115e-09
L2_Ctrl_S	AT4G39840	818.106	-1.25229	0.196399	-6.37626	1.81462e-10	7.25947e-09
L2_Ctrl_S	AT1G58290	6172.51	1.37661	0.215937	6.37504	1.82916e-10	7.30433e-09
L2_Ctrl_S	AT1G25230	510.799	-1.2161	0.190832	-6.37266	1.85781e-10	7.40523e-09
L2_Ctrl_S	AT1G16720	2739.76	1.27026	0.199397	6.37052	1.88382e-10	7.4953e-09
L2_Ctrl_S	AT4G09350	502.612	1.13263	0.177907	6.36644	1.9347e-10	7.68378e-09
L2_Ctrl_S	AT5G11110	172.02	-1.3758	0.216153	-6.36496	1.95338e-10	7.74395e-09
L2_Ctrl_S	AT2G47370	78.7303	1.75502	0.276259	6.35282	2.11405e-10	8.36578e-09
L2_Ctrl_S	AT1G23149	145.242	-2.1659	0.340958	-6.3524	2.11979e-10	8.37337e-09
L2_Ctrl_S	AT5G07010	36.6531	-2.6824	0.422306	-6.3518	2.12807e-10	8.39097e-09
L2_Ctrl_S	AT4G25990	414.572	-1.32568	0.208841	-6.34778	2.18437e-10	8.59749e-09
L2_Ctrl_S	AT2G14170	1187.08	-1.07492	0.169414	-6.34489	2.22577e-10	8.74474e-09
L2_Ctrl_S	AT3G51600	14286.9	-1.40286	0.221165	-6.34303	2.25285e-10	8.83529e-09
L2_Ctrl_S	AT3G24460	64.5536	2.63261	0.415949	6.32917	2.46486e-10	9.64949e-09
L2_Ctrl_S	AT5G53880	1900.26	-1.03081	0.162895	-6.32805	2.48272e-10	9.70207e-09
L2_Ctrl_S	AT1G09100	345.28	-1.08458	0.171522	-6.32328	2.5607e-10	9.97215e-09
L2_Ctrl_S	AT3G10230	2286.63	0.906423	0.143347	6.32327	2.56093e-10	9.97215e-09
L2_Ctrl_S	AT1G74640	927.784	1.02293	0.161804	6.32205	2.58122e-10	1.00333e-08
L2_Ctrl_S	AT5G51970	3708.85	-1.13703	0.179871	-6.32133	2.59316e-10	1.00619e-08
L2_Ctrl_S	AT3G56160	413.96	1.41585	0.224008	6.32051	2.607e-10	1.00978e-08
L2_Ctrl_S	AT3G50480	1852.36	-2.81517	0.445532	-6.31867	2.63828e-10	1.02009e-08
L2_Ctrl_S	AT5G03552	64.1228	-2.22203	0.351874	-6.31486	2.70404e-10	1.04367e-08
L2_Ctrl_S	AT5G51460	257.643	-1.32729	0.210304	-6.31129	2.76715e-10	1.06615e-08
L2_Ctrl_S	AT2G05510	101.805	-2.18038	0.345586	-6.30923	2.80434e-10	1.07859e-08
L2_Ctrl_S	AT5G01410	6439.45	0.947191	0.150153	6.30818	2.82329e-10	1.08398e-08
L2_Ctrl_S	AT1G77090	655.035	1.08289	0.171755	6.30489	2.88404e-10	1.10537e-08
L2_Ctrl_S	AT2G46340	1583.86	1.09996	0.174705	6.29613	3.05162e-10	1.16755e-08
L2_Ctrl_S	AT2G29310	1122.47	1.24893	0.198375	6.2958	3.05809e-10	1.16799e-08
L2_Ctrl_S	AT5G58090	1188.96	-0.970724	0.154207	-6.29493	3.07536e-10	1.17254e-08
L2_Ctrl_S	AT1G30820	1056.84	-1.21897	0.193672	-6.29401	3.09366e-10	1.17747e-08
L2_Ctrl_S	AT3G54900	3531.87	1.05546	0.167727	6.29273	3.11925e-10	1.18515e-08
L2_Ctrl_S	AT5G19855	1392.25	1.10282	0.175296	6.2912	3.15025e-10	1.19486e-08
L2_Ctrl_S	AT3G58500	3600.21	-0.923091	0.14676	-6.28981	3.1786e-10	1.20353e-08
L2_Ctrl_S	AT2G33480	236.815	-1.50219	0.238867	-6.28883	3.19858e-10	1.20901e-08
L2_Ctrl_S	AT3G01350	75.9352	-1.97383	0.313985	-6.2864	3.24918e-10	1.22602e-08
L2_Ctrl_S	AT3G12580	744.893	-1.48062	0.235602	-6.28442	3.29072e-10	1.23956e-08
L2_Ctrl_S	AT2G41220	935.814	-1.21315	0.193051	-6.28409	3.29787e-10	1.24012e-08
L2_Ctrl_S	AT4G34710	14871.4	-1.32453	0.21079	-6.28363	3.30749e-10	1.24161e-08
L2_Ctrl_S	AT1G09310	32849.5	-0.876165	0.139453	-6.28286	3.32392e-10	1.24565e-08
L2_Ctrl_S	AT4G17070	341.535	-1.36739	0.217973	-6.27318	3.53743e-10	1.3234e-08
L2_Ctrl_S	AT2G31010	143.582	-1.43203	0.228709	-6.26137	3.816e-10	1.42276e-08
L2_Ctrl_S	AT3G27770	2290.87	-1.581	0.252491	-6.26162	3.81003e-10	1.42276e-08
L2_Ctrl_S	AT5G65840	845.637	1.25245	0.200055	6.26055	3.83626e-10	1.42788e-08
L2_Ctrl_S	AT3G07460	2064.25	-0.957186	0.153021	-6.25525	3.96881e-10	1.47472e-08
L2_Ctrl_S	AT1G55480	3811.65	0.976419	0.156156	6.25285	4.03035e-10	1.49505e-08
L2_Ctrl_S	AT5G63680	768.75	-1.02287	0.163623	-6.2514	4.06796e-10	1.50645e-08
L2_Ctrl_S	AT3G29810	134.539	-1.85231	0.29699	-6.23693	4.46238e-10	1.64973e-08
L2_Ctrl_S	AT4G23100	4952.99	-0.957395	0.153546	-6.23521	4.51167e-10	1.66514e-08
L2_Ctrl_S	AT5G63420	1307.13	-1.04881	0.168253	-6.23355	4.55968e-10	1.68003e-08
L2_Ctrl_S	AT3G05150	27.9198	-2.58523	0.414859	-6.2316	4.61704e-10	1.69831e-08
L2_Ctrl_S	AT5G64620	1431.73	-0.967979	0.155382	-6.22966	4.67461e-10	1.71661e-08
L2_Ctrl_S	AT3G01190	31.7831	-2.92087	0.468951	-6.22852	4.70869e-10	1.72623e-08
L2_Ctrl_S	AT3G20520	20.3765	-2.92621	0.47017	-6.22374	4.85449e-10	1.77671e-08
L2_Ctrl_S	AT1G12780	1470.21	-1.39092	0.223555	-6.22182	4.91429e-10	1.7956e-08
L2_Ctrl_S	AT2G22330	695.068	-0.996333	0.160224	-6.21838	5.02313e-10	1.83231e-08
L2_Ctrl_S	AT2G32640	341.964	1.20381	0.193614	6.21758	5.04888e-10	1.83865e-08
L2_Ctrl_S	AT2G17720	613.968	-1.23334	0.198416	-6.21591	5.10269e-10	1.85209e-08
L2_Ctrl_S	AT2G22780	1162.69	-0.927475	0.149204	-6.21614	5.09546e-10	1.85209e-08
L2_Ctrl_S	AT5G17330	482.837	-1.82477	0.293737	-6.21225	5.22324e-10	1.89271e-08
L2_Ctrl_S	AT3G02140	293.385	-1.28825	0.207443	-6.21014	5.29363e-10	1.91505e-08
L2_Ctrl_S	AT5G59050	126.192	1.5865	0.255508	6.20918	5.32609e-10	1.92362e-08
L2_Ctrl_S	AT1G04620	508.803	-1.16971	0.188516	-6.20482	5.47605e-10	1.97453e-08
L2_Ctrl_S	AT5G62730	45.6956	-2.69301	0.434108	-6.20354	5.52055e-10	1.98731e-08
L2_Ctrl_S	AT5G07820	168.186	-1.47966	0.23854	-6.20299	5.53996e-10	1.99102e-08
L2_Ctrl_S	AT1G53670	1693.86	0.932244	0.150334	6.20115	5.60509e-10	2.01114e-08
L2_Ctrl_S	AT2G29280	20.7539	-2.92637	0.471983	-6.20016	5.6405e-10	2.02053e-08
L2_Ctrl_S	AT1G50020	1918.17	1.20409	0.194212	6.19988	5.65051e-10	2.02082e-08
L2_Ctrl_S	AT3G14690	2636.53	1.00105	0.161525	6.19748	5.7376e-10	2.04862e-08
L2_Ctrl_S	AT5G65110	1452.91	-1.39024	0.224568	-6.19074	5.9884e-10	2.13469e-08
L2_Ctrl_S	AT4G32150	2334.91	-1.29237	0.208776	-6.19023	6.0075e-10	2.13803e-08
L2_Ctrl_S	AT3G20330	875.398	-1.17243	0.189441	-6.1889	6.05871e-10	2.15276e-08
L2_Ctrl_S	AT1G35115	409.224	-1.32985	0.21491	-6.18792	6.09641e-10	2.16265e-08
L2_Ctrl_S	AT2G37690	441.213	-1.47792	0.238916	-6.18594	6.17324e-10	2.18636e-08
L2_Ctrl_S	AT2G32100	402.747	1.59565	0.258035	6.18387	6.25502e-10	2.21175e-08
L2_Ctrl_S	AT5G44580	3170.77	1.0655	0.172328	6.18296	6.29112e-10	2.22094e-08
L2_Ctrl_S	AT3G50560	223.598	-1.67742	0.271575	-6.17665	6.54767e-10	2.30779e-08
L2_Ctrl_S	AT1G78260	225.958	-1.25382	0.203061	-6.1746	6.63305e-10	2.33413e-08
L2_Ctrl_S	AT5G62430	178.343	1.72888	0.280083	6.17275	6.71118e-10	2.35784e-08
L2_Ctrl_S	AT5G39410	821.529	-1.06962	0.173305	-6.17188	6.74832e-10	2.3671e-08
L2_Ctrl_S	AT1G64220	49.8319	-2.41803	0.392026	-6.16803	6.91465e-10	2.41798e-08
L2_Ctrl_S	AT1G78240	849.839	-1.10747	0.179551	-6.16801	6.91545e-10	2.41798e-08
L2_Ctrl_S	AT5G03290	1540.33	-0.946445	0.153517	-6.16508	7.04487e-10	2.45931e-08
L2_Ctrl_S	AT3G02910	1241.53	-1.29584	0.210273	-6.16265	7.15386e-10	2.49339e-08
L2_Ctrl_S	AT5G62050	507.266	-1.10382	0.17914	-6.16177	7.1935e-10	2.50322e-08
L2_Ctrl_S	AT5G59090	47.7777	-2.40342	0.390481	-6.15503	7.50633e-10	2.60795e-08
L2_Ctrl_S	AT3G19130	775.956	-1.21673	0.197694	-6.15459	7.52701e-10	2.61099e-08
L2_Ctrl_S	AT4G13360	962.164	-0.994895	0.161663	-6.15413	7.54907e-10	2.61451e-08
L2_Ctrl_S	AT2G21540	319.138	-1.18148	0.192014	-6.15308	7.59947e-10	2.62781e-08
L2_Ctrl_S	AT5G23240	1283.04	-1.538	0.250267	-6.14543	7.97465e-10	2.7532e-08
L2_Ctrl_S	AT3G52500	3740.64	-1.19773	0.195023	-6.14149	8.17524e-10	2.81801e-08
L2_Ctrl_S	AT5G28910	81.8723	1.76071	0.286877	6.13752	8.38195e-10	2.88473e-08
L2_Ctrl_S	AT5G44020	10300.1	-1.46073	0.238325	-6.12915	8.83486e-10	3.03584e-08
L2_Ctrl_S	AT5G09660	16544.5	1.24787	0.203608	6.12879	8.8549e-10	3.03796e-08
L2_Ctrl_S	AT3G22750	193.554	-1.3322	0.217453	-6.12637	8.9908e-10	3.07977e-08
L2_Ctrl_S	AT3G15115	203.114	1.35462	0.221216	6.1235	9.15399e-10	3.13078e-08
L2_Ctrl_S	AT3G13772	1337.85	-0.882926	0.144236	-6.1214	9.27573e-10	3.16748e-08
L2_Ctrl_S	AT5G41080	296.904	-2.98782	0.488212	-6.11992	9.36224e-10	3.19204e-08
L2_Ctrl_S	AT4G18390	1034.1	1.27642	0.20868	6.11665	9.55619e-10	3.25311e-08
L2_Ctrl_S	AT3G44310	18102.2	-1.01861	0.166719	-6.10972	9.98063e-10	3.39233e-08
L2_Ctrl_S	AT2G05520	34131.8	-1.45196	0.237884	-6.10362	1.0369e-09	3.51417e-08
L2_Ctrl_S	AT2G20560	191.892	-1.56586	0.256547	-6.10359	1.03711e-09	3.51417e-08
L2_Ctrl_S	AT1G68238	520.104	-1.24915	0.204669	-6.10327	1.03919e-09	3.51576e-08
L2_Ctrl_S	AT1G06040	3338.81	0.895667	0.146815	6.10067	1.05626e-09	3.56801e-08
L2_Ctrl_S	AT1G61580	789.237	-1.30865	0.21457	-6.09893	1.06782e-09	3.60151e-08
L2_Ctrl_S	AT4G32810	33.4975	-2.8532	0.468296	-6.09273	1.10999e-09	3.73799e-08
L2_Ctrl_S	AT5G12170	365.185	-1.17928	0.193701	-6.08818	1.14202e-09	3.83996e-08
L2_Ctrl_S	AT3G53480	95.3771	-2.34612	0.385732	-6.08226	1.18503e-09	3.97848e-08
L2_Ctrl_S	AT1G01120	1173.64	-1.72208	0.283225	-6.08023	1.2001e-09	4.0229e-08
L2_Ctrl_S	AT1G05900	143.233	1.43111	0.235409	6.07926	1.20741e-09	4.04123e-08
L2_Ctrl_S	AT4G32190	1195.18	0.937473	0.154478	6.06865	1.28987e-09	4.31063e-08
L2_Ctrl_S	AT4G30470	379.577	-1.43306	0.23618	-6.06766	1.29784e-09	4.33069e-08
L2_Ctrl_S	AT4G24540	237.563	1.73698	0.286304	6.06689	1.30415e-09	4.34511e-08
L2_Ctrl_S	AT5G06460	745.207	-0.993996	0.163877	-6.0655	1.31541e-09	4.37181e-08
L2_Ctrl_S	AT5G36910	879.44	2.74834	0.453116	6.06541	1.31615e-09	4.37181e-08
L2_Ctrl_S	AT5G53250	30.6751	-2.58418	0.426322	-6.06157	1.348e-09	4.47084e-08
L2_Ctrl_S	AT5G13420	1947.01	-1.19642	0.197407	-6.06065	1.35569e-09	4.48956e-08
L2_Ctrl_S	AT5G46180	840.755	-1.33225	0.219842	-6.06002	1.36101e-09	4.50035e-08
L2_Ctrl_S	AT3G03150	2680.42	-1.04112	0.17182	-6.05935	1.36673e-09	4.51246e-08
L2_Ctrl_S	AT3G19990	480.124	-1.14866	0.189653	-6.05667	1.38969e-09	4.58139e-08
L2_Ctrl_S	AT5G37990	25.7814	-2.5894	0.427776	-6.05317	1.42023e-09	4.67505e-08
L2_Ctrl_S	AT5G38530	887.29	-1.14266	0.188915	-6.04853	1.46175e-09	4.80449e-08
L2_Ctrl_S	AT5G22580	1443.19	1.66192	0.274801	6.04772	1.46909e-09	4.82137e-08
L2_Ctrl_S	AT1G03090	539.668	-1.4471	0.239366	-6.04557	1.48885e-09	4.87894e-08
L2_Ctrl_S	AT3G03380	1267.53	-0.925598	0.153195	-6.04195	1.52266e-09	4.98229e-08
L2_Ctrl_S	AT1G24148	338.053	1.4163	0.234435	6.04134	1.52839e-09	4.99359e-08
L2_Ctrl_S	AT3G16400	8512.8	-0.931961	0.154365	-6.0374	1.56613e-09	5.10925e-08
L2_Ctrl_S	AT1G76890	883.663	-1.05124	0.174262	-6.03255	1.6139e-09	5.25728e-08
L2_Ctrl_S	AT1G79940	1275.7	-0.912931	0.151412	-6.02945	1.64515e-09	5.35113e-08
L2_Ctrl_S	AT3G62460	307.883	-1.21258	0.201137	-6.0286	1.65391e-09	5.37164e-08
L2_Ctrl_S	AT1G51760	649.448	-1.34305	0.22304	-6.02157	1.72737e-09	5.60195e-08
L2_Ctrl_S	AT5G19780	6025.66	-0.929506	0.154416	-6.01952	1.7494e-09	5.66502e-08
L2_Ctrl_S	AT1G05250	33.5077	-3.01529	0.501051	-6.01792	1.76667e-09	5.7125e-08
L2_Ctrl_S	AT2G39570	3664.09	-1.49266	0.248135	-6.01552	1.79309e-09	5.7894e-08
L2_Ctrl_S	AT2G34690	1023.18	-0.962445	0.160062	-6.01295	1.82174e-09	5.87325e-08
L2_Ctrl_S	AT3G03480	20.1587	2.80553	0.466621	6.01245	1.82745e-09	5.88299e-08
L2_Ctrl_S	AT1G19530	61.7107	-2.66574	0.443472	-6.01107	1.843e-09	5.92437e-08
L2_Ctrl_S	AT5G61670	741.098	1.16775	0.1943	6.01001	1.85515e-09	5.95469e-08
L2_Ctrl_S	AT5G67390	203.753	1.41163	0.235167	6.00267	1.94102e-09	6.2212e-08
L2_Ctrl_S	AT1G26250	27.1992	-2.74864	0.457945	-6.00212	1.94755e-09	6.23302e-08
L2_Ctrl_S	AT4G12320	2506.75	1.12486	0.187448	6.00092	1.96201e-09	6.27015e-08
L2_Ctrl_S	AT2G23610	799.86	-0.973469	0.162228	-6.00062	1.96564e-09	6.2726e-08
L2_Ctrl_S	AT5G07830	752.396	-1.42918	0.238251	-5.99865	1.98963e-09	6.33993e-08
L2_Ctrl_S	AT5G07350	1979.15	-0.921687	0.153709	-5.9963	2.01864e-09	6.42302e-08
L2_Ctrl_S	AT5G48000	73.3804	-1.82803	0.304878	-5.99595	2.02296e-09	6.42744e-08
L2_Ctrl_S	AT2G36460	4704.13	-1.02621	0.17136	-5.9886	2.11654e-09	6.70535e-08
L2_Ctrl_S	AT5G24400	946.986	-0.907407	0.151517	-5.98883	2.11353e-09	6.70535e-08
L2_Ctrl_S	AT5G13770	2163.95	1.0445	0.174558	5.98368	2.18146e-09	6.90104e-08
L2_Ctrl_S	AT1G09340	22502.5	1.03696	0.173563	5.97453	2.30754e-09	7.28936e-08
L2_Ctrl_S	AT5G14590	798	-0.94723	0.158563	-5.97386	2.31708e-09	7.30898e-08
L2_Ctrl_S	AT5G38200	130.473	-1.43881	0.240882	-5.9731	2.32793e-09	7.33263e-08
L2_Ctrl_S	AT4G18810	1502.55	0.947447	0.158872	5.96358	2.46776e-09	7.76194e-08
L2_Ctrl_S	AT2G47680	152.052	-1.51833	0.255049	-5.95309	2.63134e-09	8.26459e-08
L2_Ctrl_S	AT5G47550	779.325	-1.27122	0.213776	-5.94652	2.73907e-09	8.59066e-08
L2_Ctrl_S	AT3G09450	62.3389	2.58042	0.433989	5.94583	2.75066e-09	8.61469e-08
L2_Ctrl_S	AT3G56950	407.471	-1.041	0.175147	-5.94359	2.78844e-09	8.72055e-08
L2_Ctrl_S	AT1G22850	2325.6	1.10428	0.185877	5.94093	2.8341e-09	8.83813e-08
L2_Ctrl_S	AT1G57770	1392.55	1.20251	0.202407	5.94107	2.8316e-09	8.83813e-08
L2_Ctrl_S	AT2G24270	6553.45	1.17225	0.197358	5.93971	2.85518e-09	8.88004e-08
L2_Ctrl_S	AT3G52060	1890.43	-1.08962	0.183447	-5.93969	2.85564e-09	8.88004e-08
L2_Ctrl_S	AT2G38280	959.037	-0.930026	0.156601	-5.93882	2.87072e-09	8.90618e-08
L2_Ctrl_S	AT3G13040	796.342	1.08976	0.1835	5.93874	2.87217e-09	8.90618e-08
L2_Ctrl_S	AT4G37870	5185.26	-1.46027	0.245907	-5.9383	2.87999e-09	8.9178e-08
L2_Ctrl_S	AT4G00360	3676.2	-1.49996	0.252611	-5.93783	2.88815e-09	8.93046e-08
L2_Ctrl_S	AT5G51300	937.46	-0.99055	0.166932	-5.93384	2.95926e-09	9.13744e-08
L2_Ctrl_S	AT3G16450	1958.82	-1.25525	0.211617	-5.93173	2.99765e-09	9.24297e-08
L2_Ctrl_S	AT4G21990	1953.77	1.34045	0.226024	5.93056	3.019e-09	9.29573e-08
L2_Ctrl_S	AT4G25200	23.9151	-2.75621	0.464851	-5.92923	3.04365e-09	9.35848e-08
L2_Ctrl_S	AT2G22990	4732.1	1.09048	0.184176	5.92085	3.20278e-09	9.83398e-08
L2_Ctrl_S	AT2G31390	769.818	-1.38092	0.233305	-5.91894	3.24021e-09	9.93499e-08
L2_Ctrl_S	AT5G03200	282.139	-1.15662	0.195522	-5.91555	3.30777e-09	1.0128e-07
L2_Ctrl_S	AT1G18060	2568.12	1.19222	0.201576	5.9145	3.32879e-09	1.01781e-07
L2_Ctrl_S	AT1G13160	551.988	-1.08389	0.183356	-5.91136	3.3929e-09	1.03597e-07
L2_Ctrl_S	AT2G17440	375.642	-1.10967	0.187911	-5.90528	3.52039e-09	1.0734e-07
L2_Ctrl_S	AT3G56710	104.225	1.9099	0.323636	5.9014	3.60424e-09	1.09744e-07
L2_Ctrl_S	AT1G07250	908.358	1.14994	0.194915	5.89967	3.6423e-09	1.10749e-07
L2_Ctrl_S	AT2G23910	141.39	-1.68107	0.285097	-5.89647	3.71358e-09	1.1276e-07
L2_Ctrl_S	AT5G03460	1151.14	-0.999416	0.169534	-5.89506	3.74538e-09	1.13568e-07
L2_Ctrl_S	AT1G18360	296.518	1.28076	0.217294	5.89413	3.76653e-09	1.14052e-07
L2_Ctrl_S	AT1G01340	64.7134	-1.72312	0.292463	-5.89175	3.82122e-09	1.15549e-07
L2_Ctrl_S	AT5G25820	100.798	-2.16299	0.367212	-5.89031	3.85481e-09	1.16404e-07
L2_Ctrl_S	AT5G63410	385.262	-1.22293	0.207645	-5.88951	3.87335e-09	1.16803e-07
L2_Ctrl_S	AT1G14710	1238.18	-0.959922	0.163068	-5.88663	3.94141e-09	1.18692e-07
L2_Ctrl_S	AT3G51920	923.665	0.96029	0.163179	5.88487	3.98367e-09	1.198e-07
L2_Ctrl_S	AT2G07180	743.767	-0.922777	0.156826	-5.88408	4.00271e-09	1.20207e-07
L2_Ctrl_S	AT2G03890	2163.34	-1.06577	0.181193	-5.88195	4.05464e-09	1.216e-07
L2_Ctrl_S	AT2G16060	970.195	-2.93071	0.498351	-5.88082	4.08247e-09	1.22268e-07
L2_Ctrl_S	AT5G04740	1352.3	-0.956268	0.162665	-5.87875	4.13388e-09	1.23638e-07
L2_Ctrl_S	AT4G19410	4425.59	-1.06174	0.18092	-5.86853	4.39682e-09	1.31145e-07
L2_Ctrl_S	AT5G61520	836.215	-1.57014	0.267551	-5.86857	4.39579e-09	1.31145e-07
L2_Ctrl_S	AT1G74450	274.054	-1.26738	0.216047	-5.86623	4.45819e-09	1.32795e-07
L2_Ctrl_S	AT1G68830	1588.66	1.14977	0.196237	5.85908	4.65449e-09	1.38454e-07
L2_Ctrl_S	AT1G19450	830.75	1.19712	0.204554	5.85234	4.84707e-09	1.43987e-07
L2_Ctrl_S	AT5G19500	178.815	1.28627	0.219812	5.85166	4.86704e-09	1.44385e-07
L2_Ctrl_S	AT1G13930	20856.5	0.928836	0.158808	5.84879	4.95173e-09	1.46698e-07
L2_Ctrl_S	AT5G04530	1515.5	-1.04814	0.179225	-5.84817	4.97006e-09	1.47043e-07
L2_Ctrl_S	AT2G23560	69.6023	-2.1517	0.367964	-5.84758	4.98784e-09	1.4737e-07
L2_Ctrl_S	AT3G11420	163.18	1.26923	0.21736	5.83932	5.24129e-09	1.5465e-07
L2_Ctrl_S	AT1G43605	38.3634	-2.33378	0.399872	-5.83632	5.33664e-09	1.57252e-07
L2_Ctrl_S	AT1G66100	730.353	1.70857	0.293257	5.82621	5.67002e-09	1.66851e-07
L2_Ctrl_S	AT1G27970	2044.27	-0.898784	0.154308	-5.82462	5.72432e-09	1.67773e-07
L2_Ctrl_S	AT3G13610	24.7102	-2.65569	0.455928	-5.82481	5.71767e-09	1.67773e-07
L2_Ctrl_S	AT3G61220	877.797	1.11537	0.191492	5.82462	5.72418e-09	1.67773e-07
L2_Ctrl_S	AT5G11070	1405.17	-1.1041	0.189661	-5.82146	5.83364e-09	1.70749e-07
L2_Ctrl_S	AT3G02720	1039.92	0.977697	0.167979	5.82034	5.87266e-09	1.71662e-07
L2_Ctrl_S	AT4G19530	1166.41	-1.64104	0.282034	-5.81857	5.93542e-09	1.73265e-07
L2_Ctrl_S	AT1G34000	3883.78	0.93977	0.161637	5.81409	6.09659e-09	1.77733e-07
L2_Ctrl_S	AT5G10930	211.315	1.74632	0.300455	5.81224	6.1642e-09	1.79466e-07
L2_Ctrl_S	AT5G08300	1509.69	-0.89786	0.154533	-5.81015	6.24177e-09	1.81483e-07
L2_Ctrl_S	AT1G05960	866.423	-1.01257	0.174336	-5.80815	6.31672e-09	1.83419e-07
L2_Ctrl_S	AT2G40460	243.805	1.5366	0.264798	5.80292	6.51684e-09	1.8898e-07
L2_Ctrl_S	AT5G05730	872.539	-1.07237	0.184899	-5.79975	6.64127e-09	1.92334e-07
L2_Ctrl_S	AT3G07650	1121.36	-1.18035	0.203532	-5.79937	6.65652e-09	1.92521e-07
L2_Ctrl_S	AT1G18270	555.724	-1.38848	0.239502	-5.79734	6.73753e-09	1.94607e-07
L2_Ctrl_S	AT5G60900	46.6285	2.21455	0.382026	5.79686	6.75687e-09	1.94909e-07
L2_Ctrl_S	AT5G43330	747.056	-0.959758	0.165603	-5.79555	6.80967e-09	1.96174e-07
L2_Ctrl_S	AT4G23500	287.661	1.11337	0.192226	5.79199	6.95583e-09	2.00122e-07
L2_Ctrl_S	AT5G14565	368.481	1.10095	0.190121	5.79078	7.00618e-09	2.01306e-07
L2_Ctrl_S	AT2G42680	2578.21	-1.04549	0.180784	-5.78305	7.33574e-09	2.10499e-07
L2_Ctrl_S	AT5G26220	64.7804	2.25178	0.389489	5.78138	7.4092e-09	2.12329e-07
L2_Ctrl_S	AT1G11580	473.535	-1.44019	0.24928	-5.77739	7.58669e-09	2.16957e-07
L2_Ctrl_S	AT1G32170	260.935	-1.83006	0.316767	-5.77731	7.59049e-09	2.16957e-07
L2_Ctrl_S	AT2G42010	431.593	-1.099	0.190312	-5.77472	7.70798e-09	2.20029e-07
L2_Ctrl_S	AT3G51240	284.29	1.52194	0.263608	5.77351	7.7635e-09	2.21325e-07
L2_Ctrl_S	AT5G16400	2332.62	1.07672	0.186547	5.77183	7.84149e-09	2.23258e-07
L2_Ctrl_S	AT2G18960	13947.5	-0.972514	0.168578	-5.76891	7.97843e-09	2.26863e-07
L2_Ctrl_S	AT1G21550	48.8001	2.29541	0.397974	5.76773	8.03449e-09	2.28004e-07
L2_Ctrl_S	AT5G15850	538.6	1.08513	0.188141	5.76763	8.03936e-09	2.28004e-07
L2_Ctrl_S	AT3G21351	208.465	-2.8922	0.501505	-5.76703	8.06795e-09	2.28519e-07
L2_Ctrl_S	AT4G17940	760.468	-1.00842	0.174917	-5.76512	8.15986e-09	2.30824e-07
L2_Ctrl_S	AT2G42040	312.709	-1.07171	0.186032	-5.76088	8.36777e-09	2.364e-07
L2_Ctrl_S	AT1G78850	5071.17	-1.60544	0.278783	-5.75875	8.47407e-09	2.39095e-07
L2_Ctrl_S	AT2G28305	442.936	1.41645	0.246156	5.75426	8.70212e-09	2.45214e-07
L2_Ctrl_S	AT1G65230	1604.15	1.12125	0.194942	5.75172	8.83391e-09	2.48434e-07
L2_Ctrl_S	AT5G40760	377.758	-1.04397	0.181508	-5.75162	8.83905e-09	2.48434e-07
L2_Ctrl_S	AT2G22910	267.937	-1.09238	0.189993	-5.74957	8.94697e-09	2.51145e-07
L2_Ctrl_S	AT1G07670	777.706	-1.08514	0.188951	-5.74294	9.30449e-09	2.60571e-07
L2_Ctrl_S	AT3G57800	505.694	-0.92616	0.161276	-5.74269	9.31843e-09	2.60571e-07
L2_Ctrl_S	AT5G58410	520.805	-0.970397	0.168978	-5.74275	9.31536e-09	2.60571e-07
L2_Ctrl_S	AT3G57560	1417.31	-0.927874	0.1616	-5.74178	9.36842e-09	2.61636e-07
L2_Ctrl_S	AT5G20010	5175.77	-0.926772	0.161541	-5.73706	9.6333e-09	2.68691e-07
L2_Ctrl_S	AT3G62040	37.9091	-2.1633	0.377157	-5.7358	9.70524e-09	2.70353e-07
L2_Ctrl_S	AT5G49480	1956.46	1.30615	0.228098	5.72626	1.02667e-08	2.8563e-07
L2_Ctrl_S	AT1G69530	7677.21	1.10169	0.192776	5.71487	1.09788e-08	3.04668e-07
L2_Ctrl_S	AT3G09690	360.821	-0.979975	0.171472	-5.71507	1.09661e-08	3.04668e-07
L2_Ctrl_S	AT1G02470	53.9119	-2.3271	0.407366	-5.71254	1.11304e-08	3.08485e-07
L2_Ctrl_S	AT3G22240	126.593	-1.60622	0.281215	-5.71173	1.11836e-08	3.09569e-07
L2_Ctrl_S	AT1G59710	212.149	-1.24553	0.218226	-5.70753	1.14624e-08	3.16886e-07
L2_Ctrl_S	AT1G11350	357.912	-1.21564	0.213015	-5.70683	1.15102e-08	3.17008e-07
L2_Ctrl_S	AT2G04030	7805.6	-1.28805	0.225695	-5.70703	1.14962e-08	3.17008e-07
L2_Ctrl_S	AT2G44790	137.706	-1.74342	0.305493	-5.70689	1.15056e-08	3.17008e-07
L2_Ctrl_S	AT2G01070	383.796	-0.987701	0.173435	-5.69493	1.23421e-08	3.39494e-07
L2_Ctrl_S	AT5G02970	408.456	-0.981449	0.17261	-5.68594	1.30092e-08	3.57394e-07
L2_Ctrl_S	AT5G64572	412.482	-1.38689	0.243964	-5.68482	1.30953e-08	3.59311e-07
L2_Ctrl_S	AT5G02490	591.134	-0.961501	0.169251	-5.68093	1.33962e-08	3.67106e-07
L2_Ctrl_S	AT4G24700	241.563	1.46242	0.257585	5.67741	1.36751e-08	3.74281e-07
L2_Ctrl_S	AT2G28815	40.7006	-2.96247	0.521944	-5.67584	1.38009e-08	3.77144e-07
L2_Ctrl_S	AT3G21140	398.574	-1.08883	0.191846	-5.67552	1.38264e-08	3.77144e-07
L2_Ctrl_S	AT4G12830	620.391	1.28262	0.225993	5.67546	1.38313e-08	3.77144e-07
L2_Ctrl_S	AT3G15630	2288.84	-1.73925	0.306555	-5.67354	1.39876e-08	3.80931e-07
L2_Ctrl_S	AT2G01890	200.705	1.58564	0.279552	5.67207	1.41084e-08	3.83744e-07
L2_Ctrl_S	AT3G27660	49.5035	2.05578	0.362595	5.66961	1.43119e-08	3.88797e-07
L2_Ctrl_S	AT2G26300	727.417	-1.0267	0.181196	-5.66622	1.45981e-08	3.96083e-07
L2_Ctrl_S	AT1G15750	1627.02	-0.883877	0.156085	-5.66278	1.48942e-08	4.03616e-07
L2_Ctrl_S	AT4G22756	314.368	-1.08114	0.190927	-5.66256	1.49131e-08	4.03629e-07
L2_Ctrl_S	AT4G34250	525.591	1.28196	0.226407	5.6622	1.49443e-08	4.03974e-07
L2_Ctrl_S	AT1G10020	430.38	-0.998961	0.17654	-5.65854	1.52666e-08	4.12179e-07
L2_Ctrl_S	AT5G46830	22.376	2.86638	0.506587	5.65822	1.52949e-08	4.12434e-07
L2_Ctrl_S	AT5G01260	253.577	1.2049	0.213086	5.65453	1.56273e-08	4.2088e-07
L2_Ctrl_S	AT5G02100	216.879	-1.22964	0.217563	-5.65189	1.58696e-08	4.26882e-07
L2_Ctrl_S	AT2G26250	6992.21	-1.04208	0.184386	-5.65162	1.58944e-08	4.27026e-07
L2_Ctrl_S	AT4G38960	64.7303	1.74865	0.309489	5.65014	1.60318e-08	4.3018e-07
L2_Ctrl_S	AT5G24530	301.296	1.14611	0.202853	5.64993	1.6051e-08	4.3018e-07
L2_Ctrl_S	AT5G35525	49.2716	-2.30786	0.40865	-5.64751	1.62793e-08	4.35763e-07
L2_Ctrl_S	AT2G39850	432.7	1.65971	0.293915	5.6469	1.63366e-08	4.36602e-07
L2_Ctrl_S	AT4G33666	871.89	1.06731	0.189012	5.64676	1.63504e-08	4.36602e-07
L2_Ctrl_S	AT1G23950	510.376	-0.956301	0.169426	-5.64436	1.65793e-08	4.42175e-07
L2_Ctrl_S	AT4G33560	121.277	-2.2787	0.403783	-5.64337	1.66758e-08	4.44208e-07
L2_Ctrl_S	AT1G53280	916.953	-1.12358	0.199149	-5.64193	1.68153e-08	4.47381e-07
L2_Ctrl_S	AT5G49560	141.932	-1.32514	0.23508	-5.63697	1.73068e-08	4.59899e-07
L2_Ctrl_S	AT3G62420	1766.34	-0.875034	0.155269	-5.63561	1.74438e-08	4.6242e-07
L2_Ctrl_S	AT4G20260	6060.01	-1.0928	0.193905	-5.63574	1.74307e-08	4.6242e-07
L2_Ctrl_S	AT1G80680	841.267	-0.839832	0.149032	-5.63527	1.74788e-08	4.62787e-07
L2_Ctrl_S	AT3G48530	1330.47	-0.989191	0.175877	-5.62435	1.8621e-08	4.92433e-07
L2_Ctrl_S	AT1G71410	655.591	-0.932677	0.165979	-5.61926	1.9178e-08	5.06553e-07
L2_Ctrl_S	AT5G65660	593.615	-0.894906	0.159358	-5.61568	1.95787e-08	5.16515e-07
L2_Ctrl_S	AT1G71110	111.35	-1.35205	0.240828	-5.61416	1.97524e-08	5.20472e-07
L2_Ctrl_S	AT3G24180	833.363	-0.946225	0.168582	-5.61284	1.9903e-08	5.23809e-07
L2_Ctrl_S	AT4G37540	992.539	-0.892481	0.159103	-5.60946	2.0296e-08	5.33511e-07
L2_Ctrl_S	AT1G08380	42985.8	1.17575	0.209641	5.60841	2.04197e-08	5.36121e-07
L2_Ctrl_S	AT5G55450	584.103	-0.983599	0.175425	-5.60694	2.05935e-08	5.40039e-07
L2_Ctrl_S	AT4G19700	382.028	-1.34423	0.239796	-5.60571	2.07398e-08	5.43223e-07
L2_Ctrl_S	AT2G23680	91.2249	-1.62805	0.290448	-5.60531	2.07886e-08	5.4374e-07
L2_Ctrl_S	AT4G31390	651.007	0.944439	0.168495	5.60514	2.08091e-08	5.4374e-07
L2_Ctrl_S	AT3G01540	2925.99	-0.968883	0.172912	-5.60332	2.10279e-08	5.48803e-07
L2_Ctrl_S	AT3G21770	160.853	-1.74469	0.311411	-5.60252	2.11253e-08	5.50689e-07
L2_Ctrl_S	AT4G26970	2070	-0.987741	0.17633	-5.60165	2.1232e-08	5.52814e-07
L2_Ctrl_S	AT5G13650	9964.99	0.85978	0.153526	5.60021	2.14088e-08	5.56757e-07
L2_Ctrl_S	AT1G03860	1911.31	-1.16627	0.208409	-5.59605	2.19289e-08	5.68931e-07
L2_Ctrl_S	AT2G05710	5143.25	-0.952225	0.170158	-5.59614	2.19182e-08	5.68931e-07
L2_Ctrl_S	AT1G50040	56.1545	-1.85759	0.331991	-5.5953	2.20238e-08	5.70705e-07
L2_Ctrl_S	AT2G36220	429.008	1.21893	0.217858	5.59507	2.20535e-08	5.70705e-07
L2_Ctrl_S	AT4G34790	95.0917	-1.5118	0.270211	-5.5949	2.20753e-08	5.70705e-07
L2_Ctrl_S	AT5G14330	72.7783	-1.66047	0.296967	-5.59143	2.25206e-08	5.81531e-07
L2_Ctrl_S	AT5G07690	171.883	1.97278	0.352903	5.59016	2.26864e-08	5.85123e-07
L2_Ctrl_S	AT2G41480	27.1323	-2.40738	0.430667	-5.58989	2.2721e-08	5.85327e-07
L2_Ctrl_S	AT3G11090	494.775	1.10407	0.197524	5.58958	2.27616e-08	5.85684e-07
L2_Ctrl_S	AT5G48230	1243.37	-0.830506	0.148602	-5.58879	2.28659e-08	5.87678e-07
L2_Ctrl_S	AT2G33630	644.495	-1.0263	0.183723	-5.58615	2.32153e-08	5.95959e-07
L2_Ctrl_S	AT3G26450	3392.32	-1.12176	0.200924	-5.583	2.36404e-08	6.05625e-07
L2_Ctrl_S	AT4G11211	692.814	1.58886	0.284592	5.58295	2.36471e-08	6.05625e-07
L2_Ctrl_S	AT1G28440	1585.28	-0.89842	0.161036	-5.57899	2.41922e-08	6.18862e-07
L2_Ctrl_S	AT3G03520	185.152	-1.53938	0.276028	-5.5769	2.44843e-08	6.25606e-07
L2_Ctrl_S	AT5G13110	562.392	-1.01541	0.18224	-5.57182	2.52097e-08	6.43391e-07
L2_Ctrl_S	AT4G20320	178.964	1.94481	0.349106	5.57082	2.53537e-08	6.46313e-07
L2_Ctrl_S	AT1G11740	27.8191	-2.30572	0.413949	-5.57005	2.54662e-08	6.48428e-07
L2_Ctrl_S	AT3G07700	812.963	1.14367	0.20556	5.56368	2.64149e-08	6.71803e-07
L2_Ctrl_S	AT2G48030	173.03	-1.27845	0.22984	-5.56233	2.66192e-08	6.75431e-07
L2_Ctrl_S	AT5G20220	200.894	1.28975	0.231866	5.56249	2.65948e-08	6.75431e-07
L2_Ctrl_S	AT3G28930	505.507	-1.14634	0.206101	-5.56206	2.66608e-08	6.75704e-07
L2_Ctrl_S	AT1G06570	847.596	1.04101	0.187219	5.56036	2.69219e-08	6.81535e-07
L2_Ctrl_S	AT5G42980	18861.4	-0.790314	0.142144	-5.55997	2.69819e-08	6.82265e-07
L2_Ctrl_S	AT1G62790	481.358	-1.26543	0.227757	-5.55606	2.75932e-08	6.96918e-07
L2_Ctrl_S	AT1G07810	819.862	-0.97032	0.174673	-5.55507	2.77505e-08	6.9928e-07
L2_Ctrl_S	AT3G25500	729.822	-0.881263	0.158637	-5.55521	2.77282e-08	6.9928e-07
L2_Ctrl_S	AT4G16180	678.394	-0.9971	0.179507	-5.55465	2.78172e-08	7.00157e-07
L2_Ctrl_S	AT3G21150	41.4619	2.32847	0.419214	5.55436	2.78627e-08	7.00498e-07
L2_Ctrl_S	AT1G09620	3280.9	-0.770417	0.138749	-5.5526	2.81455e-08	7.06796e-07
L2_Ctrl_S	AT3G27580	143.307	-1.31318	0.236741	-5.54691	2.90761e-08	7.28497e-07
L2_Ctrl_S	AT4G11240	650.259	-1.01189	0.18242	-5.54703	2.90557e-08	7.28497e-07
L2_Ctrl_S	AT1G54030	907.421	-1.05621	0.190541	-5.54321	2.96971e-08	7.42689e-07
L2_Ctrl_S	AT4G19380	310.907	-1.18913	0.214523	-5.54314	2.97103e-08	7.42689e-07
L2_Ctrl_S	AT3G59350	871.39	-1.2226	0.220577	-5.54274	2.97783e-08	7.43542e-07
L2_Ctrl_S	AT1G15210	65.4051	-1.6741	0.302124	-5.54112	3.00551e-08	7.49599e-07
L2_Ctrl_S	AT3G27190	162.986	-1.3164	0.237799	-5.53575	3.09899e-08	7.72036e-07
L2_Ctrl_S	AT5G40490	768.407	-0.954089	0.172397	-5.53425	3.1256e-08	7.77782e-07
L2_Ctrl_S	AT5G63780	1712.04	1.05017	0.189893	5.53036	3.19566e-08	7.94313e-07
L2_Ctrl_S	AT3G01470	1504.55	-0.999616	0.180779	-5.52951	3.21135e-08	7.97309e-07
L2_Ctrl_S	AT5G16910	690.165	-1.01517	0.183617	-5.52873	3.2256e-08	7.99942e-07
L2_Ctrl_S	AT5G02550	99.4742	1.55907	0.282284	5.52306	3.33142e-08	8.25252e-07
L2_Ctrl_S	AT3G01770	508.445	-1.11397	0.201722	-5.52229	3.34609e-08	8.27949e-07
L2_Ctrl_S	AT3G25290	137.645	-1.72263	0.312029	-5.52072	3.37615e-08	8.34446e-07
L2_Ctrl_S	AT1G52030	60.4579	2.24211	0.406141	5.52052	3.38006e-08	8.34471e-07
L2_Ctrl_S	AT2G02990	73.627	-2.12949	0.385924	-5.51791	3.43055e-08	8.45983e-07
L2_Ctrl_S	AT2G34750	999.218	-0.901439	0.163385	-5.51727	3.44312e-08	8.48129e-07
L2_Ctrl_S	AT1G22360	1847.56	-1.37539	0.249415	-5.51446	3.49846e-08	8.60793e-07
L2_Ctrl_S	AT3G01640	291.294	-1.05466	0.191306	-5.51292	3.52926e-08	8.67399e-07
L2_Ctrl_S	AT3G07390	1031.1	1.06152	0.192577	5.51219	3.54388e-08	8.69044e-07
L2_Ctrl_S	AT3G29760	210.509	1.179	0.213883	5.51233	3.54111e-08	8.69044e-07
L2_Ctrl_S	AT1G61520	69422.4	1.22377	0.222023	5.51192	3.54945e-08	8.69436e-07
L2_Ctrl_S	AT1G10657	154.8	1.497	0.271748	5.50878	3.61326e-08	8.84079e-07
L2_Ctrl_S	AT5G23210	893.608	-0.955951	0.173567	-5.50768	3.63596e-08	8.88642e-07
L2_Ctrl_S	AT4G02200	167.932	1.13984	0.206979	5.50701	3.64989e-08	8.91054e-07
L2_Ctrl_S	AT5G65950	1187.87	-0.889952	0.161662	-5.50501	3.69146e-08	9.00198e-07
L2_Ctrl_S	AT5G41670	2302.25	-1.09977	0.19984	-5.50326	3.7283e-08	9.08172e-07
L2_Ctrl_S	AT3G51430	475.11	-1.46192	0.26568	-5.50256	3.74313e-08	9.10773e-07
L2_Ctrl_S	AT3G60320	1682.1	-0.933599	0.169693	-5.50169	3.76168e-08	9.14271e-07
L2_Ctrl_S	AT5G20700	8521.53	-1.2928	0.23501	-5.50102	3.77593e-08	9.1672e-07
L2_Ctrl_S	AT1G60420	882.671	-0.978712	0.178003	-5.4983	3.83471e-08	9.29961e-07
L2_Ctrl_S	AT5G45550	500.024	-1.06473	0.193753	-5.49532	3.90011e-08	9.44774e-07
L2_Ctrl_S	AT4G38440	318.863	-1.10086	0.200342	-5.49491	3.90906e-08	9.45898e-07
L2_Ctrl_S	AT5G16660	1861.1	-0.771039	0.140423	-5.49084	4.00032e-08	9.66913e-07
L2_Ctrl_S	AT5G23590	429.994	-0.907336	0.165275	-5.48985	4.02278e-08	9.71271e-07
L2_Ctrl_S	AT2G44350	1766.48	-0.903616	0.164691	-5.48672	4.09461e-08	9.87525e-07
L2_Ctrl_S	AT4G40090	16.6078	-2.69166	0.490819	-5.48402	4.15778e-08	1.00166e-06
L2_Ctrl_S	AT5G16300	619.723	-1.01349	0.184875	-5.48202	4.20501e-08	1.01193e-06
L2_Ctrl_S	AT5G23280	940.763	-0.881931	0.161006	-5.47763	4.31049e-08	1.03617e-06
L2_Ctrl_S	AT1G10200	1352.71	-0.79258	0.144731	-5.47624	4.34453e-08	1.04321e-06
L2_Ctrl_S	AT3G46790	527.281	-0.913085	0.166745	-5.47594	4.35196e-08	1.04385e-06
L2_Ctrl_S	AT4G28710	278.694	-1.15426	0.210947	-5.47181	4.4546e-08	1.0673e-06
L2_Ctrl_S	AT1G15350	395.663	-1.21715	0.222463	-5.47127	4.46812e-08	1.06937e-06
L2_Ctrl_S	AT1G79830	1433.39	-0.829525	0.151629	-5.47077	4.48089e-08	1.07126e-06
L2_Ctrl_S	AT5G45650	647.213	1.41616	0.258906	5.4698	4.50555e-08	1.07598e-06
L2_Ctrl_S	AT4G22505	3397.85	1.11144	0.203249	5.46836	4.54208e-08	1.08353e-06
L2_Ctrl_S	AT2G28450	445.148	-0.946351	0.173106	-5.46688	4.58037e-08	1.09147e-06
L2_Ctrl_S	AT5G40500	348.504	0.97136	0.177782	5.46377	4.66134e-08	1.10956e-06
L2_Ctrl_S	AT1G49660	1111.12	-1.05022	0.192249	-5.46285	4.68561e-08	1.11413e-06
L2_Ctrl_S	AT3G60520	177.693	1.17508	0.215157	5.46151	4.72112e-08	1.12136e-06
L2_Ctrl_S	AT5G49330	140.354	-1.31052	0.240081	-5.45868	4.79697e-08	1.13814e-06
L2_Ctrl_S	AT5G13610	280.88	-1.11047	0.203451	-5.45816	4.81085e-08	1.1402e-06
L2_Ctrl_S	AT1G04280	624.488	-1.08278	0.1984	-5.45754	4.8277e-08	1.14137e-06
L2_Ctrl_S	AT1G75330	2614.96	-0.87858	0.160989	-5.45741	4.83143e-08	1.14137e-06
L2_Ctrl_S	AT5G07360	384.308	-0.967644	0.177307	-5.45745	4.8301e-08	1.14137e-06
L2_Ctrl_S	AT1G02850	401.381	-1.56862	0.287455	-5.45692	4.84453e-08	1.14324e-06
L2_Ctrl_S	AT5G47860	590.003	-1.0603	0.194383	-5.45468	4.90617e-08	1.15654e-06
L2_Ctrl_S	AT4G34950	2351.93	-1.51696	0.278258	-5.45164	4.99084e-08	1.17523e-06
L2_Ctrl_S	AT2G40400	1229.21	0.842282	0.154526	5.45074	5.01593e-08	1.17979e-06
L2_Ctrl_S	AT3G08930	1090.3	-0.809967	0.148602	-5.45057	5.02097e-08	1.17979e-06
L2_Ctrl_S	AT4G14040	5969.23	-1.16343	0.213503	-5.44924	5.05852e-08	1.18734e-06
L2_Ctrl_S	AT5G05860	374.982	-1.14166	0.20952	-5.44892	5.06755e-08	1.18819e-06
L2_Ctrl_S	AT3G24000	272.311	-1.30856	0.240381	-5.4437	5.21857e-08	1.22099e-06
L2_Ctrl_S	AT5G16150	2821.51	-0.78991	0.145105	-5.44371	5.21826e-08	1.22099e-06
L2_Ctrl_S	AT1G21980	391.933	-0.991043	0.182065	-5.44335	5.22878e-08	1.22207e-06
L2_Ctrl_S	AT5G19820	2193.52	-0.851729	0.156554	-5.4405	5.31322e-08	1.24049e-06
L2_Ctrl_S	AT5G57340	124.182	1.2756	0.234631	5.43663	5.42982e-08	1.26636e-06
L2_Ctrl_S	AT4G21650	380.389	2.54343	0.467891	5.43594	5.4509e-08	1.26993e-06
L2_Ctrl_S	AT3G22740	63.8281	1.80952	0.33295	5.4348	5.4859e-08	1.27608e-06
L2_Ctrl_S	AT3G23300	1148.76	-0.862709	0.158741	-5.4347	5.48894e-08	1.27608e-06
L2_Ctrl_S	AT3G54590	43.7761	-2.65425	0.48844	-5.43413	5.50655e-08	1.27881e-06
L2_Ctrl_S	AT4G25810	124.003	-2.14077	0.393989	-5.43358	5.52345e-08	1.28138e-06
L2_Ctrl_S	AT1G16400	473.846	-1.10017	0.202506	-5.4328	5.54769e-08	1.28429e-06
L2_Ctrl_S	AT5G61610	30.6848	-2.38563	0.439113	-5.43285	5.54604e-08	1.28429e-06
L2_Ctrl_S	AT1G18970	15.5422	-2.70685	0.498315	-5.432	5.57252e-08	1.28867e-06
L2_Ctrl_S	AT1G48420	1080.17	-0.805788	0.14835	-5.43166	5.58317e-08	1.28978e-06
L2_Ctrl_S	AT1G80480	2800.39	-0.844794	0.155556	-5.4308	5.6102e-08	1.2939e-06
L2_Ctrl_S	AT5G47250	89.7762	-1.46605	0.269956	-5.43072	5.61281e-08	1.2939e-06
L2_Ctrl_S	AT3G60880	603.819	-0.94362	0.173785	-5.4298	5.64161e-08	1.29917e-06
L2_Ctrl_S	AT3G28940	3855.71	-1.16161	0.213944	-5.42953	5.65036e-08	1.29967e-06
L2_Ctrl_S	AT4G34200	3528.1	-0.930194	0.171327	-5.42936	5.65566e-08	1.29967e-06
L2_Ctrl_S	AT3G11410	296.285	1.32933	0.244876	5.42857	5.68088e-08	1.3041e-06
L2_Ctrl_S	AT3G24420	91.4435	-2.19658	0.404651	-5.42832	5.68855e-08	1.3045e-06
L2_Ctrl_S	AT4G21570	927.043	-0.959687	0.176811	-5.42775	5.70679e-08	1.30731e-06
L2_Ctrl_S	AT2G34420	191936	1.31631	0.242693	5.42376	5.83592e-08	1.3355e-06
L2_Ctrl_S	AT1G59760	599.126	-0.912382	0.168342	-5.41981	5.96621e-08	1.36389e-06
L2_Ctrl_S	AT2G28140	60.0962	-1.64423	0.30346	-5.41829	6.01717e-08	1.37411e-06
L2_Ctrl_S	AT3G52360	366.191	1.33686	0.246795	5.41688	6.06497e-08	1.38358e-06
L2_Ctrl_S	AT5G57850	1061.91	-0.962454	0.177764	-5.41421	6.15598e-08	1.40288e-06
L2_Ctrl_S	AT3G25860	2079.62	-0.78048	0.144229	-5.41138	6.25413e-08	1.42377e-06
L2_Ctrl_S	AT4G33360	551.646	-1.06908	0.197574	-5.41103	6.26638e-08	1.42508e-06
L2_Ctrl_S	AT5G01040	245.508	-1.82567	0.337549	-5.4086	6.35208e-08	1.44307e-06
L2_Ctrl_S	AT1G77550	357.481	-1.10294	0.203932	-5.40839	6.35922e-08	1.4432e-06
L2_Ctrl_S	AT3G16240	13543.8	-0.955138	0.176748	-5.40396	6.5185e-08	1.47782e-06
L2_Ctrl_S	AT3G26300	938.185	-0.834862	0.154556	-5.40167	6.60229e-08	1.49527e-06
L2_Ctrl_S	AT3G01600	103.006	-2.20286	0.407948	-5.39986	6.6694e-08	1.50891e-06
L2_Ctrl_S	AT4G12730	2462.73	-1.09941	0.203802	-5.39449	6.87186e-08	1.55311e-06
L2_Ctrl_S	AT3G25410	767.552	0.840641	0.155862	5.39351	6.90963e-08	1.56004e-06
L2_Ctrl_S	AT1G76110	372.417	1.23501	0.229085	5.39105	7.00453e-08	1.57821e-06
L2_Ctrl_S	AT4G18340	112.975	-1.39537	0.258823	-5.3912	6.9988e-08	1.57821e-06
L2_Ctrl_S	AT1G48960	137.539	-1.29925	0.241181	-5.38702	7.16369e-08	1.61166e-06
L2_Ctrl_S	AT1G64640	370.774	-1.06253	0.197243	-5.38692	7.16769e-08	1.61166e-06
L2_Ctrl_S	AT1G75220	1235.13	-0.97775	0.181541	-5.38582	7.21148e-08	1.61985e-06
L2_Ctrl_S	AT5G54550	23.499	-2.73687	0.508425	-5.38303	7.32418e-08	1.64348e-06
L2_Ctrl_S	AT2G05160	121.925	1.6361	0.303955	5.3827	7.33779e-08	1.64485e-06
L2_Ctrl_S	AT5G66770	522.602	-0.960661	0.178507	-5.38166	7.38022e-08	1.65267e-06
L2_Ctrl_S	AT2G25640	279.235	-1.24316	0.231047	-5.38052	7.42693e-08	1.65974e-06
L2_Ctrl_S	AT5G46800	2410.94	1.00654	0.187068	5.38061	7.4233e-08	1.65974e-06
L2_Ctrl_S	AT5G59080	214.779	1.22567	0.227857	5.37909	7.48632e-08	1.67131e-06
L2_Ctrl_S	AT5G24460	1114.9	0.871224	0.161996	5.37807	7.52879e-08	1.67908e-06
L2_Ctrl_S	AT5G52310	779.748	1.47306	0.273942	5.37727	7.56222e-08	1.68482e-06
L2_Ctrl_S	AT4G10265	19.5727	-2.69862	0.501876	-5.37707	7.57064e-08	1.68499e-06
L2_Ctrl_S	AT5G65890	182.107	1.54397	0.28722	5.37555	7.63481e-08	1.69755e-06
L2_Ctrl_S	AT3G16170	253.19	-1.13922	0.212	-5.37368	7.71444e-08	1.71178e-06
L2_Ctrl_S	AT5G52990	111.432	-1.28913	0.239895	-5.37375	7.71168e-08	1.71178e-06
L2_Ctrl_S	AT5G11970	373.328	-1.11648	0.207864	-5.37123	7.82017e-08	1.73348e-06
L2_Ctrl_S	AT1G58602	1848.38	-0.983649	0.183185	-5.36969	7.88716e-08	1.74595e-06
L2_Ctrl_S	AT4G30500	117.881	-1.24292	0.231474	-5.36957	7.89233e-08	1.74595e-06
L2_Ctrl_S	AT5G43280	512.635	-0.952867	0.177616	-5.36477	8.10525e-08	1.79124e-06
L2_Ctrl_S	AT4G39710	1301.6	1.07114	0.199739	5.36274	8.19707e-08	1.80971e-06
L2_Ctrl_S	AT3G06860	1596.55	-0.920846	0.171728	-5.36224	8.21948e-08	1.81283e-06
L2_Ctrl_S	AT2G47390	2699.46	-0.814757	0.151965	-5.36148	8.25426e-08	1.81867e-06
L2_Ctrl_S	AT4G16190	9953.06	1.05034	0.19593	5.3608	8.28542e-08	1.82371e-06
L2_Ctrl_S	AT5G40670	631.527	1.01611	0.189699	5.35645	8.48744e-08	1.8663e-06
L2_Ctrl_S	AT5G15410	1765.05	-0.976491	0.182371	-5.35441	8.58351e-08	1.88553e-06
L2_Ctrl_S	AT2G22670	3133.15	1.02485	0.191474	5.35243	8.67791e-08	1.90436e-06
L2_Ctrl_S	AT3G58460	553.534	-1.068	0.199571	-5.35147	8.72426e-08	1.91262e-06
L2_Ctrl_S	AT1G14120	87.7399	-1.61051	0.301069	-5.3493	8.82929e-08	1.93371e-06
L2_Ctrl_S	AT2G18120	62.8009	1.95928	0.366685	5.34323	9.13059e-08	1.9977e-06
L2_Ctrl_S	AT1G06840	227.38	-1.19816	0.224261	-5.34268	9.15806e-08	2.00172e-06
L2_Ctrl_S	AT3G05490	480.234	-0.970672	0.18173	-5.34129	9.22862e-08	2.01513e-06
L2_Ctrl_S	AT4G26530	13993.5	2.32226	0.43482	5.34073	9.25724e-08	2.01937e-06
L2_Ctrl_S	AT1G31350	177.178	-1.6195	0.303319	-5.33926	9.33267e-08	2.0338e-06
L2_Ctrl_S	AT5G67380	892.617	-0.948298	0.177671	-5.33738	9.42985e-08	2.05294e-06
L2_Ctrl_S	AT2G41560	2833.79	-0.861564	0.161447	-5.33653	9.47437e-08	2.06058e-06
L2_Ctrl_S	AT2G38790	77.3721	1.69872	0.318444	5.33442	9.58514e-08	2.0819e-06
L2_Ctrl_S	AT5G56280	465.602	-0.93634	0.175532	-5.3343	9.5914e-08	2.0819e-06
L2_Ctrl_S	AT1G60190	32.1703	2.42617	0.454873	5.33372	9.62198e-08	2.08648e-06
L2_Ctrl_S	AT2G39250	105.302	1.35383	0.253942	5.33126	9.75331e-08	2.11286e-06
L2_Ctrl_S	AT4G34030	900.567	-0.81751	0.153372	-5.33024	9.80805e-08	2.12262e-06
L2_Ctrl_S	AT5G06060	815.819	0.927128	0.174057	5.32656	1.00088e-07	2.16393e-06
L2_Ctrl_S	AT1G14250	139.035	1.62319	0.30492	5.32333	1.01884e-07	2.19627e-06
L2_Ctrl_S	AT4G30340	273.971	-1.16117	0.218124	-5.32346	1.01812e-07	2.19627e-06
L2_Ctrl_S	AT5G60640	1790.66	-0.77729	0.146008	-5.32362	1.01723e-07	2.19627e-06
L2_Ctrl_S	AT2G04850	161.765	1.18925	0.223528	5.32036	1.03563e-07	2.23026e-06
L2_Ctrl_S	AT3G16310	673.459	-1.03433	0.194464	-5.31885	1.04426e-07	2.24665e-06
L2_Ctrl_S	AT1G67910	188.586	-1.24554	0.234239	-5.31739	1.05265e-07	2.26248e-06
L2_Ctrl_S	AT3G05936	143.421	1.32693	0.249557	5.31713	1.05417e-07	2.26353e-06
L2_Ctrl_S	AT3G20110	17.3691	-2.54929	0.479478	-5.3168	1.0561e-07	2.26544e-06
L2_Ctrl_S	AT4G00050	478.625	1.17045	0.220243	5.31438	1.07022e-07	2.29125e-06
L2_Ctrl_S	AT5G57123	41.0578	2.23441	0.420442	5.31443	1.06993e-07	2.29125e-06
L2_Ctrl_S	AT1G22882	530.589	-1.01449	0.190934	-5.31332	1.07647e-07	2.30238e-06
L2_Ctrl_S	AT1G27300	418.672	-0.995391	0.187543	-5.30753	1.11123e-07	2.37442e-06
L2_Ctrl_S	AT2G17230	1069.68	-1.17468	0.221336	-5.30721	1.11318e-07	2.37626e-06
L2_Ctrl_S	AT4G34230	1012.08	-1.24601	0.234801	-5.30668	1.11641e-07	2.38085e-06
L2_Ctrl_S	AT1G70780	4074.78	-0.982666	0.185197	-5.30605	1.12028e-07	2.38678e-06
L2_Ctrl_S	AT3G58750	994.869	-0.920392	0.173473	-5.30568	1.12251e-07	2.38921e-06
L2_Ctrl_S	AT2G16660	694.716	-1.24884	0.235402	-5.30515	1.12582e-07	2.39393e-06
L2_Ctrl_S	AT4G15560	6391.65	0.84549	0.159393	5.30444	1.1302e-07	2.40092e-06
L2_Ctrl_S	AT3G05680	625.147	-0.836923	0.157812	-5.3033	1.13725e-07	2.41354e-06
L2_Ctrl_S	AT3G26720	901.202	-0.844263	0.159274	-5.30069	1.15363e-07	2.44594e-06
L2_Ctrl_S	AT1G06150	422.896	-1.01662	0.191861	-5.29874	1.16602e-07	2.46983e-06
L2_Ctrl_S	AT3G24550	1017.83	-0.889706	0.168147	-5.29124	1.21488e-07	2.56835e-06
L2_Ctrl_S	AT4G31310	516.929	1.01852	0.192491	5.29127	1.21469e-07	2.56835e-06
L2_Ctrl_S	AT4G13800	31.6447	2.02714	0.383202	5.28999	1.22324e-07	2.58353e-06
L2_Ctrl_S	AT1G07650	555.429	-1.03888	0.19663	-5.2834	1.26807e-07	2.67563e-06
L2_Ctrl_S	AT4G39950	933.449	-1.03629	0.196183	-5.28228	1.27589e-07	2.68954e-06
L2_Ctrl_S	AT2G29340	1401.53	-0.950484	0.179963	-5.28154	1.28102e-07	2.69776e-06
L2_Ctrl_S	AT5G52820	662.507	-0.927316	0.175742	-5.27657	1.31624e-07	2.76928e-06
L2_Ctrl_S	AT1G72330	551.382	-1.46776	0.278282	-5.27436	1.33223e-07	2.80024e-06
L2_Ctrl_S	AT3G50650	217.654	-1.20671	0.228978	-5.26998	1.36442e-07	2.86515e-06
L2_Ctrl_S	AT3G17020	3308.42	-0.871241	0.165486	-5.26473	1.40398e-07	2.9454e-06
L2_Ctrl_S	AT1G69070	584.347	-1.06866	0.203026	-5.26366	1.41212e-07	2.95965e-06
L2_Ctrl_S	AT4G27700	1908.26	0.890367	0.169208	5.26198	1.42514e-07	2.98408e-06
L2_Ctrl_S	AT2G26640	635.415	-0.849302	0.161448	-5.26053	1.43644e-07	3.00487e-06
L2_Ctrl_S	AT4G22730	130.38	-1.46186	0.27802	-5.2581	1.45553e-07	3.04192e-06
L2_Ctrl_S	AT3G01780	792.392	-0.790971	0.150464	-5.25689	1.46512e-07	3.05902e-06
L2_Ctrl_S	AT1G64550	1244.73	-0.776553	0.147759	-5.25553	1.47595e-07	3.0763e-06
L2_Ctrl_S	AT5G25265	1687.66	-0.962576	0.183156	-5.2555	1.4762e-07	3.0763e-06
L2_Ctrl_S	AT3G05970	940.782	-0.935051	0.177974	-5.25387	1.48936e-07	3.10077e-06
L2_Ctrl_S	AT2G46720	320.735	-1.31503	0.250463	-5.25038	1.51789e-07	3.15719e-06
L2_Ctrl_S	AT2G06520	45115	0.917883	0.174888	5.24842	1.53413e-07	3.18491e-06
L2_Ctrl_S	AT2G42810	986.096	-0.771323	0.14696	-5.24851	1.53336e-07	3.18491e-06
L2_Ctrl_S	AT4G14210	1992.81	0.78671	0.149983	5.24533	1.56001e-07	3.23559e-06
L2_Ctrl_S	AT5G63890	1164.1	-0.910178	0.173547	-5.24458	1.56642e-07	3.2458e-06
L2_Ctrl_S	AT1G63530	56.5927	-2.052	0.391319	-5.24379	1.57312e-07	3.25661e-06
L2_Ctrl_S	AT5G14640	470.02	1.08986	0.207872	5.24294	1.58039e-07	3.26857e-06
L2_Ctrl_S	AT5G57480	78.1934	-1.67351	0.31926	-5.24185	1.58976e-07	3.28486e-06
L2_Ctrl_S	AT4G21620	4360.37	-1.16293	0.221865	-5.24162	1.59172e-07	3.2858e-06
L2_Ctrl_S	AT3G12820	24.523	-2.30713	0.440315	-5.23973	1.6081e-07	3.31651e-06
L2_Ctrl_S	AT3G63330	74.4327	1.64553	0.314404	5.23382	1.66041e-07	3.42116e-06
L2_Ctrl_S	AT3G61140	722.626	-0.825946	0.157825	-5.2333	1.66514e-07	3.4277e-06
L2_Ctrl_S	AT1G53390	446.495	-1.02658	0.196199	-5.23234	1.67381e-07	3.4423e-06
L2_Ctrl_S	AT1G08830	410.305	-1.72352	0.329459	-5.23136	1.68272e-07	3.45414e-06
L2_Ctrl_S	AT1G18330	539.402	0.986782	0.188626	5.23143	1.68203e-07	3.45414e-06
L2_Ctrl_S	AT1G54820	383.145	1.227	0.234581	5.23059	1.68972e-07	3.46526e-06
L2_Ctrl_S	AT2G19450	374.862	-1.07451	0.205512	-5.22843	1.70957e-07	3.5027e-06
L2_Ctrl_S	AT5G49360	6692.42	-1.53446	0.293525	-5.2277	1.71633e-07	3.51326e-06
L2_Ctrl_S	AT2G05380	41636.7	-1.40089	0.267996	-5.22726	1.72039e-07	3.51828e-06
L2_Ctrl_S	AT5G21105	1787.18	-1.04665	0.20024	-5.22699	1.72291e-07	3.52016e-06
L2_Ctrl_S	AT1G64190	1728.88	-0.848047	0.162332	-5.22416	1.74947e-07	3.5711e-06
L2_Ctrl_S	AT5G17890	500.956	-0.85706	0.164068	-5.22381	1.7528e-07	3.57458e-06
L2_Ctrl_S	AT3G18950	78.6846	1.51414	0.290022	5.22077	1.78181e-07	3.63036e-06
L2_Ctrl_S	AT4G32910	483.858	-0.918375	0.175929	-5.22015	1.78781e-07	3.63921e-06
L2_Ctrl_S	AT1G14370	168.184	-1.44213	0.276297	-5.21949	1.79419e-07	3.64881e-06
L2_Ctrl_S	AT1G15820	63504.6	1.14711	0.219824	5.21831	1.8056e-07	3.6686e-06
L2_Ctrl_S	AT1G21313	82.1346	-2.05989	0.394826	-5.21721	1.81635e-07	3.68702e-06
L2_Ctrl_S	AT2G39330	63.6236	2.41115	0.462184	5.21686	1.81986e-07	3.69073e-06
L2_Ctrl_S	AT2G32850	646.508	-0.808558	0.15505	-5.21481	1.84002e-07	3.72817e-06
L2_Ctrl_S	AT3G48140	7638.32	-0.876759	0.168172	-5.21345	1.85361e-07	3.75223e-06
L2_Ctrl_S	AT4G01410	324.608	-1.00698	0.193253	-5.21068	1.88152e-07	3.80211e-06
L2_Ctrl_S	AT4G03320	127.022	-1.59336	0.305788	-5.21066	1.88172e-07	3.80211e-06
L2_Ctrl_S	AT5G15450	2166.49	0.75713	0.14532	5.21009	1.8875e-07	3.81028e-06
L2_Ctrl_S	AT5G55200	303.928	-1.3044	0.25066	-5.20386	1.95193e-07	3.93672e-06
L2_Ctrl_S	AT3G05120	845.118	-0.855012	0.164374	-5.20164	1.97541e-07	3.98041e-06
L2_Ctrl_S	AT4G27130	2394.3	-1.03098	0.198217	-5.20125	1.97954e-07	3.98508e-06
L2_Ctrl_S	AT1G15550	109.725	-1.3217	0.254183	-5.19978	1.99521e-07	4.01294e-06
L2_Ctrl_S	AT3G59020	1268.92	-0.816306	0.15703	-5.19839	2.01018e-07	4.0389e-06
L2_Ctrl_S	AT4G01883	433.067	1.06358	0.204603	5.19824	2.0118e-07	4.0389e-06
L2_Ctrl_S	AT5G64440	629.426	-0.872033	0.16778	-5.19749	2.01994e-07	4.05153e-06
L2_Ctrl_S	AT1G67865	854.174	1.24615	0.23989	5.19468	2.05077e-07	4.1096e-06
L2_Ctrl_S	AT1G10990	81.0378	-1.37832	0.265525	-5.19092	2.09261e-07	4.17911e-06
L2_Ctrl_S	AT3G15720	154.296	-1.42996	0.275473	-5.19092	2.09263e-07	4.17911e-06
L2_Ctrl_S	AT3G55440	13907.4	-0.759171	0.146251	-5.19088	2.09308e-07	4.17911e-06
L2_Ctrl_S	AT5G23820	2999.03	-0.844421	0.162665	-5.19117	2.08978e-07	4.17911e-06
L2_Ctrl_S	AT5G56010	6297.3	-0.974244	0.187823	-5.18704	2.1366e-07	4.26211e-06
L2_Ctrl_S	AT1G75760	319.044	-0.995711	0.192016	-5.18555	2.15381e-07	4.29254e-06
L2_Ctrl_S	AT2G36580	1101.26	-0.820385	0.158258	-5.18385	2.17354e-07	4.32792e-06
L2_Ctrl_S	AT2G33060	134.677	-1.46979	0.283664	-5.18144	2.20175e-07	4.37935e-06
L2_Ctrl_S	AT5G11520	1542.83	-1.00618	0.194195	-5.18131	2.20336e-07	4.37935e-06
L2_Ctrl_S	AT5G56360	1250.62	-0.900709	0.173849	-5.18098	2.20729e-07	4.38319e-06
L2_Ctrl_S	AT2G42975	307.066	1.04812	0.202337	5.18007	2.218e-07	4.40048e-06
L2_Ctrl_S	AT4G31180	1953.32	-0.749237	0.144651	-5.17962	2.22335e-07	4.40709e-06
L2_Ctrl_S	AT4G20780	173.124	-1.43138	0.276409	-5.1785	2.23672e-07	4.42959e-06
L2_Ctrl_S	AT2G29400	1446.46	-0.943859	0.182368	-5.17558	2.272e-07	4.49541e-06
L2_Ctrl_S	AT3G62680	18.1551	-2.56698	0.496136	-5.17395	2.29201e-07	4.5309e-06
L2_Ctrl_S	AT5G42840	48.3422	-1.70313	0.329324	-5.1716	2.32093e-07	4.58394e-06
L2_Ctrl_S	AT3G26700	149.316	-1.16729	0.225796	-5.16969	2.34483e-07	4.62698e-06
L2_Ctrl_S	AT5G47240	269.016	1.32702	0.256806	5.16738	2.37394e-07	4.68021e-06
L2_Ctrl_S	AT1G03020	24.8404	2.48323	0.480695	5.16591	2.39275e-07	4.71304e-06
L2_Ctrl_S	AT4G39795	19.6155	2.37632	0.460108	5.16469	2.40842e-07	4.73966e-06
L2_Ctrl_S	AT1G05520	569.709	-0.830677	0.160845	-5.16446	2.41135e-07	4.74116e-06
L2_Ctrl_S	AT3G27110	338.699	1.09591	0.21223	5.16381	2.41974e-07	4.75341e-06
L2_Ctrl_S	AT4G38200	491.673	-0.846416	0.164095	-5.15807	2.49507e-07	4.897e-06
L2_Ctrl_S	AT3G54650	388.08	-0.950663	0.184499	-5.15268	2.56783e-07	5.03079e-06
L2_Ctrl_S	AT5G04830	703.077	0.946854	0.183759	5.15269	2.56774e-07	5.03079e-06
L2_Ctrl_S	AT5G45250	305.154	-1.13519	0.220526	-5.14766	2.63763e-07	5.16292e-06
L2_Ctrl_S	AT1G66280	79.2088	-2.09378	0.406797	-5.14698	2.64707e-07	5.17678e-06
L2_Ctrl_S	AT2G16950	990.374	-0.773281	0.150253	-5.14653	2.65354e-07	5.18019e-06
L2_Ctrl_S	AT3G14920	839.78	-0.839049	0.163029	-5.14663	2.65207e-07	5.18019e-06
L2_Ctrl_S	AT5G36790	2840.24	0.833838	0.162064	5.14511	2.67367e-07	5.21485e-06
L2_Ctrl_S	AT5G12210	733.354	-0.887517	0.172531	-5.14411	2.68796e-07	5.23806e-06
L2_Ctrl_S	AT1G14060	429.699	-1.2655	0.246043	-5.14341	2.69792e-07	5.2528e-06
L2_Ctrl_S	AT3G11710	2684.19	-0.781734	0.152181	-5.13687	2.79349e-07	5.43034e-06
L2_Ctrl_S	AT5G60300	199.405	-1.16565	0.226919	-5.13683	2.79406e-07	5.43034e-06
L2_Ctrl_S	AT2G46735	324.653	0.979595	0.19077	5.13495	2.82215e-07	5.48007e-06
L2_Ctrl_S	AT1G55190	342.112	-0.88251	0.171874	-5.13464	2.82681e-07	5.48426e-06
L2_Ctrl_S	AT1G70770	1918.55	-0.744186	0.145002	-5.13226	2.86279e-07	5.54898e-06
L2_Ctrl_S	AT4G10340	98169.7	1.10122	0.214576	5.1321	2.86523e-07	5.54898e-06
L2_Ctrl_S	AT3G57410	1505.11	-0.852123	0.166097	-5.13029	2.89304e-07	5.59788e-06
L2_Ctrl_S	AT1G62740	838.826	-0.837912	0.163376	-5.12874	2.9168e-07	5.6389e-06
L2_Ctrl_S	AT3G05030	124.004	1.39848	0.272755	5.12724	2.94025e-07	5.67921e-06
L2_Ctrl_S	AT1G16390	567.783	-1.05258	0.205433	-5.1237	2.99605e-07	5.77174e-06
L2_Ctrl_S	AT3G10410	2420.95	-0.8699	0.169776	-5.12382	2.99408e-07	5.77174e-06
L2_Ctrl_S	AT4G24780	1701.79	1.03141	0.201289	5.12402	2.99095e-07	5.77174e-06
L2_Ctrl_S	AT1G07200	575.076	-0.893923	0.174652	-5.1183	3.08304e-07	5.9341e-06
L2_Ctrl_S	AT3G60300	1185.22	-1.19237	0.233126	-5.11468	3.14278e-07	6.04379e-06
L2_Ctrl_S	AT1G04980	271.806	-1.0038	0.196284	-5.11404	3.15337e-07	6.05884e-06
L2_Ctrl_S	AT4G32200	178.978	-1.2295	0.240431	-5.11371	3.15888e-07	6.0641e-06
L2_Ctrl_S	AT1G10550	38.7446	-2.1506	0.420593	-5.11326	3.16645e-07	6.07333e-06
L2_Ctrl_S	AT1G65870	77.4393	1.7577	0.343888	5.11125	3.20041e-07	6.1331e-06
L2_Ctrl_S	AT4G22590	210.618	-1.50111	0.293716	-5.11076	3.20868e-07	6.14357e-06
L2_Ctrl_S	AT3G15780	154.9	1.57808	0.308889	5.10889	3.24065e-07	6.19937e-06
L2_Ctrl_S	AT3G02580	565.159	-0.799028	0.156412	-5.10847	3.24773e-07	6.20749e-06
L2_Ctrl_S	AT2G35040	1741.26	-0.801556	0.156965	-5.10659	3.28025e-07	6.26419e-06
L2_Ctrl_S	AT5G54060	24.15	2.45634	0.481039	5.10632	3.28492e-07	6.26766e-06
L2_Ctrl_S	AT5G57040	2206	1.09022	0.213594	5.10416	3.32273e-07	6.33428e-06
L2_Ctrl_S	AT1G65500	318.656	-1.68246	0.329645	-5.10385	3.32814e-07	6.33908e-06
L2_Ctrl_S	AT4G28740	930.032	1.07737	0.21113	5.1029	3.34482e-07	6.36533e-06
L2_Ctrl_S	AT1G72416	194.668	-1.21231	0.237608	-5.10213	3.35851e-07	6.38582e-06
L2_Ctrl_S	AT4G15248	17.0712	2.52909	0.495806	5.10096	3.37942e-07	6.42001e-06
L2_Ctrl_S	AT3G06050	2047.25	-0.71629	0.140531	-5.09701	3.45057e-07	6.54951e-06
L2_Ctrl_S	AT1G74920	2343.97	-0.804473	0.157865	-5.09597	3.46962e-07	6.57997e-06
L2_Ctrl_S	AT4G16380	1364.8	-0.791757	0.155401	-5.09493	3.48869e-07	6.61042e-06
L2_Ctrl_S	AT5G62930	619.237	-1.05884	0.207843	-5.09441	3.49825e-07	6.62281e-06
L2_Ctrl_S	AT1G28320	418.17	-0.883363	0.173451	-5.09286	3.52695e-07	6.67138e-06
L2_Ctrl_S	AT1G19150	2264.83	1.18721	0.233126	5.09255	3.53285e-07	6.67678e-06
L2_Ctrl_S	AT2G42320	451.925	-0.914606	0.179625	-5.09174	3.54786e-07	6.69362e-06
L2_Ctrl_S	AT5G15810	522.506	-0.966041	0.189726	-5.09176	3.54756e-07	6.69362e-06
L2_Ctrl_S	AT1G73180	469.271	-1.02444	0.201232	-5.09084	3.56479e-07	6.71977e-06
L2_Ctrl_S	AT5G27380	1678.46	-0.78225	0.153703	-5.08935	3.59299e-07	6.7671e-06
L2_Ctrl_S	AT1G69220	303.765	-0.932876	0.183331	-5.08848	3.6095e-07	6.79236e-06
L2_Ctrl_S	AT2G31660	1294.47	-0.910205	0.178907	-5.08758	3.62654e-07	6.80691e-06
L2_Ctrl_S	AT4G04293	25.9532	-2.27539	0.447241	-5.08761	3.62597e-07	6.80691e-06
L2_Ctrl_S	AT5G09890	458.144	-0.991657	0.194914	-5.08767	3.62496e-07	6.80691e-06
L2_Ctrl_S	AT2G34340	66.6544	-1.47047	0.289104	-5.08631	3.65098e-07	6.84691e-06
L2_Ctrl_S	AT1G06700	968.761	-0.78861	0.155085	-5.08501	3.67603e-07	6.888e-06
L2_Ctrl_S	AT4G14090	85.3298	1.80709	0.355438	5.08412	3.69334e-07	6.91453e-06
L2_Ctrl_S	AT2G44530	633.781	-0.851433	0.16751	-5.08289	3.71736e-07	6.95355e-06
L2_Ctrl_S	AT2G34860	2947.84	0.90465	0.178	5.0823	3.72882e-07	6.96906e-06
L2_Ctrl_S	AT5G60270	258.396	-1.31901	0.259545	-5.08201	3.73465e-07	6.974e-06
L2_Ctrl_S	AT1G78860	140.091	-1.43195	0.281838	-5.08074	3.75958e-07	7.01023e-06
L2_Ctrl_S	AT5G60800	186.578	-1.15124	0.226591	-5.0807	3.76045e-07	7.01023e-06
L2_Ctrl_S	AT1G29470	3346.37	-0.826021	0.162597	-5.08018	3.77073e-07	7.02342e-06
L2_Ctrl_S	AT3G17050	412.069	-2.46043	0.484427	-5.07906	3.79315e-07	7.05918e-06
L2_Ctrl_S	AT2G04110	297.132	1.03297	0.203416	5.07811	3.8121e-07	7.08843e-06
L2_Ctrl_S	AT5G37360	1257.65	0.903166	0.177892	5.07706	3.83322e-07	7.12167e-06
L2_Ctrl_S	AT1G09740	354.454	-1.38453	0.272716	-5.07681	3.83824e-07	7.12238e-06
L2_Ctrl_S	AT2G43010	551.252	0.820855	0.16169	5.07672	3.8401e-07	7.12238e-06
L2_Ctrl_S	AT5G13240	417.915	-0.93542	0.18428	-5.07607	3.85319e-07	7.14062e-06
L2_Ctrl_S	AT3G26220	542.447	-1.51214	0.297952	-5.07511	3.87269e-07	7.1707e-06
L2_Ctrl_S	AT2G42600	6684.72	0.962894	0.18982	5.07266	3.92284e-07	7.25741e-06
L2_Ctrl_S	AT1G53440	401.779	-1.11835	0.220555	-5.0706	3.96554e-07	7.33023e-06
L2_Ctrl_S	AT2G46100	649.784	1.08429	0.213918	5.06874	4.00456e-07	7.39613e-06
L2_Ctrl_S	AT3G13990	922.102	-0.769135	0.151754	-5.06831	4.0137e-07	7.40676e-06
L2_Ctrl_S	AT5G05590	169.994	-1.11636	0.220528	-5.06222	4.14405e-07	7.64087e-06
L2_Ctrl_S	AT1G28010	255.608	-1.36569	0.269813	-5.06161	4.15737e-07	7.65521e-06
L2_Ctrl_S	AT4G15260	262.751	-0.9794	0.193498	-5.06154	4.15881e-07	7.65521e-06
L2_Ctrl_S	AT5G11810	435.502	-0.874363	0.17288	-5.05763	4.24497e-07	7.80725e-06
L2_Ctrl_S	AT1G51650	3930.04	-0.752092	0.148889	-5.05136	4.38665e-07	8.06106e-06
L2_Ctrl_S	AT1G02640	489.763	-1.24355	0.246302	-5.04888	4.44411e-07	8.15981e-06
L2_Ctrl_S	AT2G38310	3974.8	-0.816633	0.16178	-5.04779	4.46943e-07	8.19944e-06
L2_Ctrl_S	AT1G15980	3594.83	0.963477	0.190911	5.04673	4.49444e-07	8.23842e-06
L2_Ctrl_S	AT5G48010	36.7108	-2.07111	0.410451	-5.04593	4.51309e-07	8.2657e-06
L2_Ctrl_S	AT3G21710	21.284	-2.1807	0.432273	-5.04474	4.54142e-07	8.31064e-06
L2_Ctrl_S	AT4G02520	5659.15	-1.15454	0.228901	-5.04384	4.56291e-07	8.343e-06
L2_Ctrl_S	AT2G36145	2941.43	1.03362	0.205081	5.04006	4.65386e-07	8.50221e-06
L2_Ctrl_S	AT2G42490	1489.17	-0.704871	0.139894	-5.03862	4.68902e-07	8.55931e-06
L2_Ctrl_S	AT2G03310	724.573	0.915207	0.181659	5.03806	4.7028e-07	8.57734e-06
L2_Ctrl_S	AT1G49540	256.474	-1.10646	0.219818	-5.03356	4.81454e-07	8.77383e-06
L2_Ctrl_S	AT2G19310	1430.57	-0.925324	0.183881	-5.0322	4.8489e-07	8.82911e-06
L2_Ctrl_S	AT4G26010	19.9583	-2.57051	0.511041	-5.02994	4.90627e-07	8.92615e-06
L2_Ctrl_S	AT5G18340	41.6628	-1.79633	0.357219	-5.02865	4.93943e-07	8.97904e-06
L2_Ctrl_S	AT5G07680	54.7172	-1.93569	0.385043	-5.02719	4.97713e-07	9.0339e-06
L2_Ctrl_S	AT5G57870	3643.27	-0.757187	0.150619	-5.02716	4.97786e-07	9.0339e-06
L2_Ctrl_S	AT3G09300	871.554	-0.762608	0.151786	-5.02423	5.05448e-07	9.16538e-06
L2_Ctrl_S	AT1G28610	268.693	1.22562	0.243997	5.0231	5.08436e-07	9.21194e-06
L2_Ctrl_S	AT2G42580	752.731	-0.952102	0.189616	-5.02121	5.13459e-07	9.28866e-06
L2_Ctrl_S	AT5G12950	1522.65	-1.08523	0.21613	-5.02119	5.13518e-07	9.28866e-06
L2_Ctrl_S	AT2G21390	2804.36	-0.754115	0.150307	-5.01716	5.24417e-07	9.47797e-06
L2_Ctrl_S	AT2G47520	35.8955	-2.44418	0.487395	-5.01477	5.30973e-07	9.58858e-06
L2_Ctrl_S	AT5G66080	103.89	1.709	0.340835	5.01415	5.32685e-07	9.61156e-06
L2_Ctrl_S	AT4G00950	264.657	-1.00266	0.199987	-5.01361	5.34194e-07	9.63086e-06
L2_Ctrl_S	AT5G58620	345.324	-1.24272	0.247987	-5.01122	5.40856e-07	9.74296e-06
L2_Ctrl_S	AT4G18910	311.458	-1.06205	0.211943	-5.011	5.41476e-07	9.74613e-06
L2_Ctrl_S	AT1G22750	667.923	1.01059	0.201812	5.00758	5.51181e-07	9.91266e-06
[truncated: 49,722 more rows]

## Sheet: DEG_Heat_Sense
Significant DEG (log2(FC) > 0.5; p-adj < 0.05) for all hclines when compared to the wt Col-0 in heat stress condition, using only sense transcripts.
[truncated: 2,076 more rows]

[truncated: 3 more sheets: DEG_Ctrl_Antisense, DEG_Heat_Antisense, Raw]
