# Supplementary material for: Genomic impact of stress-induced transposable element mobility in Arabidopsis
Source: Nucleic Acids Res. 2021 Sep 22;49(18):10431–47. doi: 10.1093/nar/gkab828 (PMC8501995; doi:10.1093/nar/gkab828)
Supplement: gkab828_Supplemental_Files [file gkab828_supplemental_files.zip › Supplementary File 9 - ONSEN and random genes TPM values.xlsx]

## Sheet: ONSEN_TPM_CTRL
Supplementary File 9: Transcript per million values (TPM) obtained from Salmon for the 211 genes with novel ONSEN insertion, and for four lists of 211 randomly sampled genes. TPM values come from the average of the three wt Col-0 replicates, in both control condition and heat stress conditions
AVERAGE TPM OF ALL WT Col-0 REPLICATES IN CONTROL CONDITION
Genes with ONSEN insertions	TPM		Randomly sampled genes, set A	TPM		Randomly sampled genes, set B	TPM		Randomly sampled genes, set C	TPM		Randomly sampled genes, set D	TPM			Mean TPM	Mediane TPM	Stderr TPM
AT1G02530	0.0889877		AT1G01410	0		AT1G01730	38.3439		AT1G01490	122.465		AT1G01220	5.79867		Genes with ONSEN insertions	15.6587	0.718634	87.6824
AT1G03040	25.1246		AT1G02360	4.75476		AT1G02040	0		AT1G02940	1.42123		AT1G02490	3.30418		Randomly sampled genes, set A	30.7199	3.63522	176.228
AT1G03710	0.521126		AT1G02700	1.12526		AT1G06230	13.878		AT1G03130	762.066		AT1G03040	25.1246		Randomly sampled genes, set A	62.9089	6.41278	539.971
AT1G04445	0		AT1G03365	9.71239		AT1G06380	20.2295		AT1G04380	0.0628427		AT1G05820	0.383961		Randomly sampled genes, set A	22.5194	4.89556	73.5774
AT1G04680	41.894		AT1G04610	0.204481		AT1G07780	16.3195		AT1G06110	20.7695		AT1G07990	11.4704		Randomly sampled genes, set A	25.4353	0.748029	88.5194
AT1G05300	7.70666		AT1G05040	0.0311123		AT1G07820	176.513		AT1G07885	0.138726		AT1G09140	35.521
AT1G07000	5.83892		AT1G06200	75.3001		AT1G08010	17.2789		AT1G08680	13.0806		AT1G10060	7.51117
AT1G07460	0		AT1G07780	16.3195		AT1G09176	0		AT1G09060	6.32375		AT1G13920	1.86556
AT1G08290	0.791531		AT1G07890	772.264		AT1G11060	3.09002		AT1G09130	131.501		AT1G15420	24.2317
AT1G09400	0.071138		AT1G09640	231.013		AT1G12310	69.73		AT1G09680	1.96022		AT1G15590	0
AT1G10010	0.013473		AT1G10180	8.05641		AT1G14453	8.83948		AT1G09960	3.01825		AT1G18150	15.1306
AT1G11482	0		AT1G10210	3.39261		AT1G16510	5.8339		AT1G10600	23.6563		AT1G18950	9.18619
AT1G12060	7.61553		AT1G10660	34.4207		AT1G16820	1.33793		AT1G10610	1.15224		AT1G19200	3.53464
AT1G12220	3.19639		AT1G11540	0.726626		AT1G20200	44.0367		AT1G10660	34.4207		AT1G19397	1.96446
AT1G18180	3.83405		AT1G11600	7.76097		AT1G20970	14.1293		AT1G12520	13.8649		AT1G19700	10.2628
AT1G20610	4.39125		AT1G12490	0		AT1G22330	10.4318		AT1G13570	8.79008		AT1G20370	15.3724
AT1G21310	284.36		AT1G12560	0.585109		AT1G22380	1.3971		AT1G14580	9.92027		AT1G20687	0
AT1G21313	33.4083		AT1G12760	17.704		AT1G23710	12.8145		AT1G16000	94.5668		AT1G21600	107.792
AT1G21460	53.6656		AT1G14230	9.67061		AT1G24610	30.1734		AT1G16220	1.41211		AT1G21990	0
AT1G24140	0.164452		AT1G14380	14.3261		AT1G28030	0		AT1G18670	2.99887		AT1G22040	9.82291
AT1G27140	0.229033		AT1G14720	101.414		AT1G30210	41.2404		AT1G19050	26.5156		AT1G28130	4.75864
AT1G27620	0.467805		AT1G17330	7.47932		AT1G30250	1.56891		AT1G21690	16.4436		AT1G28520	13.2202
AT1G30840	1.11979		AT1G18335	2.06959		AT1G30755	0.967886		AT1G24190	5.28133		AT1G30620	3.74473
AT1G32420	0		AT1G21245	0		AT1G34190	24.6379		AT1G24660	0		AT1G34812	0
AT1G33240	26.662		AT1G21670	31.8863		AT1G47500	24.503		AT1G26820	2.62399		AT1G44750	18.2835
AT1G34097	0		AT1G21722	0		AT1G48050	6.23496		AT1G28090	7.37356		AT1G45191	0.855862
AT1G35513	0.74941		AT1G22130	0		AT1G49040	7.81626		AT1G28560	0.969663		AT1G48170	27.9132
AT1G47370	0		AT1G22570	9.8075		AT1G50500	10.7929		AT1G29330	5.21561		AT1G49140	348.889
AT1G48990	0		AT1G24020	359.973		AT1G50730	3.30059		AT1G30040	2.68432		AT1G50430	45.5141
AT1G51680	57.1588		AT1G24460	6.37879		AT1G53760	13.8836		AT1G31720	0.286084		AT1G51070	66.6739
AT1G51820	1.53707		AT1G26380	0.715158		AT1G55310	31.0422		AT1G32700	28.5019		AT1G51370	1.56083
AT1G51870	0.0228817		AT1G26780	0.335817		AT1G58265	0		AT1G33820	0		AT1G52800	0.730147
AT1G53360	0		AT1G27360	0.797069		AT1G61940	0		AT1G34060	1.43835		AT1G53730	16.0991
AT1G54550	0		AT1G29120	15.9002		AT1G67330	17.76		AT1G43665	0		AT1G54070	0
AT1G55035	0		AT1G30570	7.54951		AT1G68905	0.415746		AT1G50820	0.041052		AT1G54680	7.769
AT1G55410	0		AT1G30890	17.3701		AT1G71697	6.02223		AT1G52500	6.92203		AT1G57680	71.7226
AT1G56540	0.128909		AT1G31950	0.12562		AT1G72420	8.16983		AT1G52690	0.0588003		AT1G59740	3.39092
AT1G56660	15.7231		AT1G34420	0.399219		AT1G72560	4.0788		AT1G53030	29.2247		AT1G60010	76.6373
AT1G57570	0.0152543		AT1G48145	0		AT1G73300	0		AT1G53050	10.5214		AT1G61280	2.1188
AT1G58602	27.5766		AT1G52700	1.23964		AT1G76040	3.40428		AT1G55830	4.89556		AT1G61730	42.8255
AT1G58643	0.0269833		AT1G52750	3.64625		AT1G79040	7708.15		AT1G57820	11.3142		AT1G62330	8.74004
AT1G58936	0		AT1G53708	0.102829		AT1G79810	14.7695		AT1G58602	27.5766		AT1G62500	27.088
AT1G59700	22.3878		AT1G54020	0.0465183		AT1G80610	4.51026		AT1G59790	0		AT1G63250	2.0316
AT1G60130	0.137497		AT1G54680	7.769		AT2G01250	567.539		AT1G60787	0		AT1G64320	0.203576
AT1G61490	0.12036		AT1G55740	1.43492		AT2G07689	0		AT1G61810	0.150115		AT1G66750	6.92861
AT1G62330	8.74004		AT1G56230	3.57619		AT2G15830	9.93054		AT1G62800	2.74482		AT1G67700	303.369
AT1G63360	15.3573		AT1G58520	1.25165		AT2G16200	0		AT1G62981	1.22892		AT1G68010	330.523
AT1G64240	0.04943		AT1G60130	0.137497		AT2G16390	3.05623		AT1G65810	0.00565767		AT1G68080	3.52034
AT1G64970	3.40877		AT1G60860	1.51573		AT2G17010	0		AT1G68820	6.51958		AT1G69940	0
AT1G65050	0		AT1G62640	24.3989		AT2G18560	7.08122		AT1G70860	0.0268927		AT1G70080	0
AT1G65590	11.5983		AT1G63640	4.34143		AT2G20250	0.709708		AT1G71440	5.99826		AT1G70580	18.3897
AT1G65990	0		AT1G65500	61.9423		AT2G20670	114.687		AT1G72390	11.4399		AT1G73170	14.543
AT1G68340	3.65072		AT1G67420	0.576325		AT2G24520	4.05941		AT1G72410	8.37645		AT1G74385	2.6543
AT1G71390	0.041714		AT1G68030	0.854263		AT2G24680	0.469852		AT1G72920	2.82793		AT1G78060	19.861
AT1G71770	0.108756		AT1G68410	9.2933		AT2G25570	10.7538		AT1G73150	2.49243		AT1G79790	20.4492
AT1G72100	0		AT1G68870	11.6108		AT2G27490	8.22555		AT1G73210	2.32584		AT1G80000	15.8311
AT1G74010	1.83563		AT1G72220	0.756458		AT2G28640	0		AT1G73360	1.19922		AT1G80280	12.3395
AT1G75900	16.4144		AT1G72755	0		AT2G31081	0		AT1G73470	21.8036		AT2G03250	0
AT1G76230	0.418743		AT1G73130	2.525		AT2G31190	7.31332		AT1G74550	0.011203		AT2G03680	261.13
AT1G76360	9.47889		AT1G75190	24.2207		AT2G31940	4.43666		AT2G04515	0.0545573		AT2G03710	3.55423
AT1G77510	45.6475		AT1G75370	12.8673		AT2G34450	8.96932		AT2G10950	14.4156		AT2G07751	0
AT1G77530	0.084333		AT1G79740	5.1224		AT2G38130	25.0547		AT2G15220	6.94038		AT2G14880	164.914
AT1G79520	3.26685		AT1G79750	74.841		AT2G38695	9.94236		AT2G16835	0		AT2G15050	122.153
AT1G80140	0		AT1G80650	16.9369		AT2G39250	2.31811		AT2G17970	3.21705		AT2G16990	0.322579
AT1G80960	1.81064		AT1G80690	5.21097		AT2G40960	2.56676		AT2G17980	31.5647		AT2G17150	4.28902
AT2G01280	0.476262		AT1G80730	0.370418		AT2G42380	4.46909		AT2G21540	11.788		AT2G18170	13.519
AT2G01290	60.5273		AT2G01379	0		AT2G43100	88.1959		AT2G22070	0.596544		AT2G18590	0
AT2G02250	0.020725		AT2G02000	0.012569		AT2G45950	7.07053		AT2G23260	0		AT2G19240	0.203837
AT2G02300	0		AT2G02490	0		AT2G46020	11.037		AT2G23910	10.3539		AT2G20650	2.09134
AT2G02500	36.7932		AT2G03600	0		AT2G47160	5.65547		AT2G27700	0		AT2G23550	0
AT2G13680	0.0833063		AT2G14765	0		AT2G47850	10.1894		AT2G28080	13.2824		AT2G23985	16.6127
AT2G15350	0		AT2G14850	7.91897		AT3G01220	1.80742		AT2G29650	11.6219		AT2G24710	0
AT2G17080	0.0457517		AT2G17525	0.517189		AT3G01660	22.1639		AT2G29735	0		AT2G28100	14.1921
AT2G17470	0.517195		AT2G18350	6.73652		AT3G02060	17.3802		AT2G31240	11.2948		AT2G28790	16.0554
AT2G23100	2.11004		AT2G18650	4.24491		AT3G02120	51.8965		AT2G31370	21.3836		AT2G29510	15.1779
AT2G24720	0.017587		AT2G19660	1.26361		AT3G03170	2.34669		AT2G32280	7.87779		AT2G32550	0.517049
AT2G24820	118.091		AT2G19920	0.188745		AT3G03760	0.0861737		AT2G33090	0		AT2G33340	74.7886
AT2G27880	0.0487973		AT2G20290	0.668277		AT3G04030	2.16869		AT2G35920	5.33827		AT2G33705	0
AT2G29670	22.0996		AT2G22010	4.4628		AT3G04890	19.537		AT2G36360	11.5085		AT2G34170	15.1073
AT2G32830	0.219086		AT2G28760	4.55023		AT3G05365	0.098815		AT2G36895	7.75597		AT2G35520	53.4503
AT2G34810	10.9117		AT2G29525	2.19769		AT3G05425	0		AT2G41100	69.957		AT2G36310	17.1928
AT2G34880	0.00840033		AT2G33270	0		AT3G05480	0.963656		AT2G43795	0.03031		AT2G40020	18.8544
AT2G35570	0.125065		AT2G34100	0		AT3G07525	10.4042		AT2G44980	2.52262		AT2G43410	12.5591
AT2G46300	0.141597		AT2G34770	33.8404		AT3G08636	0		AT3G03830	3.78526		AT2G44470	0
AT3G01060	11.7238		AT2G35650	6.08249		AT3G10390	5.00355		AT3G04030	2.16869		AT2G45080	1.3234
AT3G01890	5.10512		AT2G39110	0.447949		AT3G12203	0.0432807		AT3G04710	11.1771		AT3G02125	0.0594687
AT3G01910	92.9472		AT2G39130	7.08455		AT3G13235	16.6413		AT3G04920	420.031		AT3G02600	24.1903
AT3G02610	1.74062		AT2G39180	2.8401		AT3G13570	32.2657		AT3G05380	2.92017		AT3G03840	2.94729
AT3G02850	0.318852		AT2G40520	4.0519		AT3G14540	0.134724		AT3G05500	20.3012		AT3G04943	0
AT3G03470	47.1541		AT2G43386	0		AT3G16460	219.026		AT3G06780	25.577		AT3G06030	4.19381
AT3G03650	0.126584		AT2G46180	4.32751		AT3G17220	0		AT3G07050	39.7921		AT3G06570	13.4425
AT3G04220	0.121504		AT2G46290	6.91079		AT3G17626	14.0552		AT3G10450	11.5849		AT3G06880	5.38213
AT3G05675	3.32208		AT3G01890	5.10512		AT3G17950	7.74201		AT3G11580	1.43127		AT3G11720	3.4111
AT3G05780	0		AT3G05870	4.546		AT3G18090	0.656058		AT3G12400	25.4396		AT3G12340	5.89856
AT3G07960	0.267535		AT3G06560	0.0115397		AT3G18120	0		AT3G13050	4.53869		AT3G13224	10.317
AT3G09405	0.408607		AT3G06720	66.8719		AT3G19552	0		AT3G15030	49.8118		AT3G13340	18.7617
AT3G09920	5.21291		AT3G06870	1.09707		AT3G21140	21.7548		AT3G15395	30.1323		AT3G13520	241.11
AT3G11150	0.840987		AT3G07030	19.3291		AT3G23410	15.4534		AT3G16030	0.823349		AT3G15750	1.11209
AT3G11370	0.022645		AT3G07940	5.68687		AT3G26040	0.877926		AT3G16200	11.39		AT3G25170	0
AT3G13280	0		AT3G09240	0.0601783		AT3G28980	0		AT3G18520	8.04335		AT3G28340	1.90882
AT3G13470	140.803		AT3G11430	0.355806		AT3G29070	0		AT3G18900	0.955895		AT3G29250	11.2595
AT3G14300	0		AT3G11620	6.02828		AT3G43880	0		AT3G19580	3.59549		AT3G44010	479.484
AT3G14560	9.70385		AT3G12050	52.0282		AT3G46370	0.109474		AT3G20090	2.1939		AT3G45130	0.145147
AT3G15890	5.23931		AT3G12940	3.08252		AT3G47450	23.0421		AT3G20760	0		AT3G46130	1.87362
AT3G17260	0		AT3G12990	8.33143		AT3G47760	0		AT3G20950	0		AT3G46565	0
AT3G18960	10.7415		AT3G14140	0		AT3G49750	2.80594		AT3G21000	0		AT3G46720	0.466503
AT3G20975	0.37183		AT3G17712	0.211082		AT3G51360	0.0131867		AT3G22590	11.9117		AT3G47050	0.050237
AT3G20978	0.074328		AT3G18850	10.131		AT3G52360	14.7206		AT3G22840	4.23101		AT3G47680	1.0445
AT3G21920	0		AT3G19780	3.11216		AT3G53490	6.00299		AT3G23370	1.35669		AT3G47810	115.587
AT3G21930	0		AT3G20720	4.25073		AT3G53910	0		AT3G25290	9.5371		AT3G47820	3.70752
AT3G23860	0		AT3G20993	0		AT3G55640	4.6955		AT3G25530	99.9155		AT3G49920	0.727033
AT3G24760	10.2261		AT3G23350	0		AT3G55790	0.19585		AT3G25670	1.7453		AT3G50650	8.51577
AT3G27150	0.763221		AT3G23870	0.083389		AT3G56550	0.752625		AT3G25900	6.47221		AT3G50830	54.8048
AT3G28315	0		AT3G26085	13.0415		AT3G57630	2.36402		AT3G26060	715.249		AT3G52360	14.7206
AT3G29150	0		AT3G26720	18.6387		AT3G57980	6.61699		AT3G26147	0		AT3G53640	0
AT3G44310	1207.53		AT3G27090	147.082		AT3G58600	14.8711		AT3G26470	1.53661		AT3G54320	5.5059
AT3G45450	0		AT3G29760	3.20821		AT3G58760	8.05124		AT3G27500	0.542676		AT3G55665	0
AT3G46760	0		AT3G45460	0		AT3G59080	5.73307		AT3G28100	12.8461		AT3G55840	1.49875
AT3G47220	0.016247		AT3G46640	102.102		AT3G59980	69.0417		AT3G28670	7.61868		AT3G56860	24.4247
AT3G48620	0		AT3G48900	0.378319		AT3G60260	7.06485		AT3G44265	0		AT3G57220	11.8013
AT3G51238	0.226388		AT3G49845	0.219449		AT3G60410	11.3608		AT3G44830	0.0412513		AT3G58930	4.72658
AT3G51240	5.80665		AT3G54280	4.22784		AT3G61220	29.3021		AT3G45110	0		AT3G59600	55.2459
AT3G51430	28.4475		AT3G54730	0.210581		AT4G00070	0.0200873		AT3G46150	0.474723		AT3G61390	0.0159463
AT3G52020	0		AT3G54890	2370.98		AT4G00420	15.3069		AT3G46440	27.8407		AT3G61700	11.356
AT3G58780	0.609157		AT3G56080	0.870682		AT4G00450	7.12675		AT3G46730	0.057235		AT4G03260	32.9327
AT3G59250	3.03237		AT3G58790	5.03079		AT4G00720	37.7412		AT3G47170	0		AT4G04670	2.6989
AT3G60010	0.669496		AT3G60040	0.82697		AT4G00810	418.756		AT3G47295	41.4701		AT4G08450	0
AT3G61150	10.5352		AT3G60120	0		AT4G01050	260.478		AT3G47550	15.7128		AT4G10710	23.9626
AT3G62210	0.0778113		AT3G61550	30.2475		AT4G02570	67.8788		AT3G47630	4.97765		AT4G11745	0
AT3G63200	16.1741		AT4G02655	0		AT4G04190	5.10682		AT3G55010	35.1		AT4G12020	0.380199
AT4G00893	0.124667		AT4G03460	0.280644		AT4G12360	0.0644353		AT3G55130	16.1704		AT4G12690	8.29746
AT4G01580	11.4857		AT4G04370	1.91686		AT4G13850	501.813		AT3G55520	15.17		AT4G13040	4.16126
AT4G01897	41.9512		AT4G05430	0.509379		AT4G14410	23.6562		AT3G56950	33.0657		AT4G13770	140.015
AT4G01920	0.847075		AT4G10590	6.30187		AT4G16160	0.0711297		AT3G58840	29.7536		AT4G16015	0.241097
AT4G04955	8.74539		AT4G10850	0.035755		AT4G16330	26.4545		AT3G59200	0.241859		AT4G16160	0.0711297
AT4G10200	0.202989		AT4G11530	1.31764		AT4G16540	1.1593		AT3G62360	16.0245		AT4G16670	8.22068
AT4G12050	0.220228		AT4G12382	2.77858		AT4G18360	6.55839		AT4G00280	0		AT4G18150	0.0156303
AT4G13345	3.12782		AT4G13345	3.12782		AT4G18600	3.63522		AT4G01290	21.6568		AT4G20110	6.17684
AT4G15260	12.6989		AT4G13560	0.131694		AT4G18710	107.404		AT4G01800	44.7899		AT4G21860	295.807
AT4G17880	10.7805		AT4G15530	18.7343		AT4G19880	70.4983		AT4G02560	5.91486		AT4G23210	0.663594
AT4G19950	2.91101		AT4G16143	67.3633		AT4G20350	1.83233		AT4G05140	0		AT4G24500	12.8104
AT4G21010	0		AT4G16340	6.93256		AT4G20930	7.18675		AT4G08160	1.48183		AT4G26415	3.67707
AT4G24670	6.41735		AT4G16695	68.8882		AT4G21534	3.06637		AT4G09000	440.42		AT4G26600	10.5794
AT4G25380	0.162906		AT4G16860	9.28211		AT4G21720	3.80695		AT4G09467	0		AT4G26960	17.1143
AT4G25410	0.300537		AT4G17615	7.25403		AT4G22090	0		AT4G10450	114.571		AT4G29930	1.09357
AT4G29570	0.804307		AT4G18203	0		AT4G24740	7.66696		AT4G10650	1.55834		AT4G31170	27.6725
AT4G32200	3.24355		AT4G18600	3.63522		AT4G27110	0		AT4G12330	0.45686		AT4G33465	0
AT4G32820	2.27478		AT4G18750	3.8063		AT4G28000	0		AT4G14104	0		AT4G34090	17.4526
AT4G33330	0.522825		AT4G21560	12.1716		AT4G28820	9.48923		AT4G15820	9.95073		AT4G35520	0.0811567
AT4G33440	4.04005		AT4G21880	2.48498		AT4G28890	0.358696		AT4G16480	8.32988		AT4G35770	371.554
AT4G34860	5.4399		AT4G24640	0		AT4G29140	15.3984		AT4G17360	3.66413		AT4G37160	0.011634
AT4G35600	10.6034		AT4G25210	57.681		AT4G29360	7.96126		AT4G18890	4.51886		AT4G38290	1.11428
AT4G36870	15.2432		AT4G25360	9.65605		AT4G29905	246.027		AT4G20707	0		AT4G38810	24.4757
AT4G37340	0.0824423		AT4G26240	11.2019		AT4G30820	3.99947		AT4G24460	5.74869		AT4G39270	3.71803
AT4G37790	22.9436		AT4G27652	8.46832		AT4G31030	0		AT4G24810	5.49745		AT4G39500	0.127674
AT4G37990	1.15347		AT4G28110	0.0407787		AT4G32340	207.854		AT4G25370	241.098		AT4G39600	1.62169
AT4G40070	2.57532		AT4G29230	0.542936		AT4G35920	16.4614		AT4G25620	18.7146		AT5G01360	0.914755
AT5G01200	1.1667		AT4G29360	7.96126		AT4G35940	7.05749		AT4G26190	12.3167		AT5G02390	0.0475613
AT5G01490	0.0389037		AT4G29490	12.9411		AT4G36870	15.2432		AT4G26400	22.4371		AT5G03290	86.9666
AT5G02460	2.23555		AT4G30060	1.60084		AT4G38900	10.7835		AT4G26700	11.9322		AT5G05930	7.99625
AT5G02920	0		AT4G30200	28.0194		AT4G39140	11.9521		AT4G27050	3.82199		AT5G07200	0.282187
AT5G03140	6.35474		AT4G30990	2.63428		AT4G40020	0.316743		AT4G27630	3.005		AT5G08340	8.60666
AT5G03380	56.186		AT4G32660	6.98494		AT5G02210	0.496283		AT4G27990	56.8785		AT5G10440	1.49321
AT5G03435	0.0167357		AT4G32950	0.839877		AT5G03420	20.8493		AT4G28420	0.073338		AT5G11870	0.253503
AT5G04490	17.3486		AT4G39710	43.8186		AT5G04090	5.84476		AT4G32370	0		AT5G11910	17.6127
AT5G10140	0.758881		AT4G40045	37.3871		AT5G04550	32.4382		AT4G34960	15.5267		AT5G12440	6.92876
AT5G10278	0.0559257		AT5G03250	0.364084		AT5G06265	11.2707		AT4G39390	10.6629		AT5G12900	9.42322
AT5G11070	145.751		AT5G03330	4.91423		AT5G07120	10.7401		AT5G01470	18.164		AT5G13610	14.9832
AT5G11540	0.575987		AT5G04000	0.883092		AT5G08600	3.9204		AT5G02080	0.753578		AT5G14670	0
AT5G14860	0.0235573		AT5G08230	0.847267		AT5G08630	4.52064		AT5G02780	1.1778		AT5G15630	1.56827
AT5G15830	7.3328		AT5G08335	5.76114		AT5G09240	15.8872		AT5G04290	11.3393		AT5G16290	24.3427
AT5G17080	0		AT5G08440	2.21821		AT5G10260	1.5437		AT5G07770	1.29594		AT5G16490	1.63784
AT5G17120	0		AT5G10290	15.6318		AT5G10380	17.14		AT5G08070	2.7924		AT5G16610	3.23393
AT5G17760	14.5598		AT5G11670	86.6733		AT5G10400	122.198		AT5G09930	0		AT5G17440	5.93508
AT5G18350	0		AT5G12180	0		AT5G11360	0.120941		AT5G10710	7.73589		AT5G20740	22.0433
AT5G22600	0		AT5G14960	1.45047		AT5G13430	98.7938		AT5G11550	33.9571		AT5G21030	0
AT5G22910	0		AT5G16090	0		AT5G14660	47.3232		AT5G13410	32.5824		AT5G23850	2.60007
AT5G23270	0.222845		AT5G17300	3.75972		AT5G15270	6.48237		AT5G13950	13.8587		AT5G24200	0.2475
AT5G23480	0.746647		AT5G20170	5.2241		AT5G17040	0.43462		AT5G14180	1.85284		AT5G24355	0
AT5G26660	0.759262		AT5G20180	44.104		AT5G18420	19.453		AT5G15420	0		AT5G24630	2.93759
AT5G27420	3.62162		AT5G20450	1.56779		AT5G19660	3.59161		AT5G16960	0.03634		AT5G24750	0.785633
AT5G28626	7.27577		AT5G22410	0.0556623		AT5G22500	11.4601		AT5G18040	1.63979		AT5G25860	0
AT5G36240	0.0371007		AT5G23010	97.7328		AT5G24260	17.3531		AT5G19090	47.2022		AT5G27020	0.0359153
AT5G40920	1.50043		AT5G23980	0.762137		AT5G26570	64.1561		AT5G19210	3.92191		AT5G28770	32.9119
AT5G44870	3.02649		AT5G24630	2.93759		AT5G26742	245.124		AT5G22860	2.22656		AT5G35870	0.208677
AT5G44950	0		AT5G25630	25.0847		AT5G26940	12.8394		AT5G23050	10.0668		AT5G35940	0.65186
AT5G45200	0.0374307		AT5G27090	0		AT5G35110	0		AT5G23395	16.083		AT5G36870	0.00290833
AT5G46350	0.690621		AT5G28960	0		AT5G35670	1.22822		AT5G23405	16.3153		AT5G38600	6.97432
AT5G47710	11.2501		AT5G36790	75.3175		AT5G38080	0		AT5G24330	1.67053		AT5G39910	0
AT5G49740	9.99006		AT5G37380	9.57568		AT5G39540	0		AT5G24960	0.144462		AT5G40500	24.3436
AT5G49760	23.2133		AT5G40370	228.509		AT5G41880	6.3432		AT5G25320	0		AT5G42460	3.43605
AT5G51800	0.0719737		AT5G41500	0		AT5G43990	1.01831		AT5G36230	119.872		AT5G44010	3.32877
AT5G53240	0.211826		AT5G41510	0		AT5G44230	3.4934		AT5G40750	0		AT5G45210	0.0567233
AT5G56400	0		AT5G42840	1.92723		AT5G45190	17.7718		AT5G40820	0.334601		AT5G48110	0.0816813
AT5G56410	0		AT5G43068	0		AT5G45580	0.0980827		AT5G40830	18.9232		AT5G48820	2.70554
AT5G57060	16.4594		AT5G43140	9.99763		AT5G45840	0.776162		AT5G40930	35.2926		AT5G49190	0.066197
AT5G59220	0.480715		AT5G43470	31.4612		AT5G46270	4.61537		AT5G42400	1.8583		AT5G50665	1.82125
AT5G59730	17.0326		AT5G44410	17.2043		AT5G46780	12.2792		AT5G42770	10.7373		AT5G51950	0.0924963
AT5G59732	1.57637		AT5G44566	0		AT5G47380	2.12152		AT5G45390	395.17		AT5G57940	15.8895
AT5G59810	0		AT5G47940	4.21684		AT5G47740	0.254266		AT5G46160	39.3323		AT5G59780	3.52688
AT5G61430	2.57621		AT5G50560	2.77164		AT5G49290	0.466665		AT5G47980	0.246557		AT5G61160	8.24856
AT5G62310	0.051225		AT5G53760	1.98077		AT5G50950	4.74741		AT5G48190	0		AT5G61370	6.5819
AT5G63600	18.5404		AT5G55490	0.236545		AT5G51270	0.0728557		AT5G50665	1.82125		AT5G61440	36.1138
AT5G64100	9.39393		AT5G55630	25.1502		AT5G57080	12.2947		AT5G51370	1.36516		AT5G62100	3.75507
AT5G64640	4.31076		AT5G57150	9.50566		AT5G58120	2.51235		AT5G51610	0		AT5G62998	0
AT5G64700	1.17484		AT5G58003	3.84109		AT5G58190	7.79651		AT5G53220	1.03347		AT5G63540	0.405089
AT5G65020	79.4281		AT5G60100	21.0817		AT5G59470	5.49757		AT5G54165	4.17734		AT5G64460	36.9407
AT5G67340	0.756495		AT5G60600	137.646		AT5G62950	9.39777		AT5G55140	47.5242		AT5G65240	2.48416

## Sheet: ONSEN_TPM_HS
Supplementary File 9: Transcript per million values (TPM) obtained from Salmon for the 211 genes with novel ONSEN insertion, and for four lists of 211 randomly sampled genes. TPM values come from the average of the three wt Col-0 replicates, in both control condition and heat stress conditions
AVERAGE TPM OF ALL WT Col-0 REPLICATES IN HS CONDITION
Genes with ONSEN insertions	TPM		Randomly sampled genes, set A	TPM		Randomly sampled genes, set B	TPM		Randomly sampled genes, set C	TPM		Randomly sampled genes, set D	TPM			Mean TPM	Mediane TPM	Stderr TPM
AT1G02530	42.3333		AT1G01410	1		AT1G01730	466.667		AT1G01490	906.126		AT1G01220	453.468		Genes with ONSEN insertions	496.055	46.713	2575.27
AT1G03040	806.998		AT1G02360	23.3333		AT1G02040	4.33333		AT1G02940	15.6667		AT1G02490	10.3333		Randomly sampled genes, set A	579.945	121	1982.06
AT1G03710	16.6667		AT1G02700	237.009		AT1G06230	1520.67		AT1G03130	2176.67		AT1G03040	806.998		Randomly sampled genes, set A	730.606	186	3486.46
AT1G04445	2.33333		AT1G03365	589.667		AT1G06380	450.667		AT1G04380	11.3333		AT1G05820	120.667		Randomly sampled genes, set A	488.912	193.333	969.765
AT1G04680	920.333		AT1G04610	3		AT1G07780	288.577		AT1G06110	664.334		AT1G07990	715.333		Randomly sampled genes, set A	494.97	50.8797	2599.78
AT1G05300	175		AT1G05040	6		AT1G07820	940.24		AT1G07885	5.66667		AT1G09140	5064.26
AT1G07000	204.417		AT1G06200	1004.67		AT1G08010	497.667		AT1G08680	596.667		AT1G10060	106.334
AT1G07460	1		AT1G07780	288.577		AT1G09176	4.66667		AT1G09060	661.805		AT1G13920	27
AT1G08290	32		AT1G07890	16021.1		AT1G11060	303.006		AT1G09130	1957.41		AT1G15420	1129
AT1G09400	16		AT1G09640	7046.4		AT1G12310	1085.02		AT1G09680	226		AT1G15590	2
AT1G10010	2.33333		AT1G10180	451.333		AT1G14453	38		AT1G09960	327.406		AT1G18150	544.334
AT1G11482	8.33333		AT1G10210	86.333		AT1G16510	65.6667		AT1G10600	254		AT1G18950	812.233
AT1G12060	192.333		AT1G10660	723.582		AT1G16820	40.6667		AT1G10610	51		AT1G19200	51.3333
AT1G12220	116		AT1G11540	74.6667		AT1G20200	2028.33		AT1G10660	723.582		AT1G19397	38.871
AT1G18180	90.6667		AT1G11600	182.667		AT1G20970	1843.73		AT1G12520	512.334		AT1G19700	352.334
AT1G20610	355.333		AT1G12490	11		AT1G22330	104		AT1G13570	213.667		AT1G20370	949.667
AT1G21310	2585.24		AT1G12560	5.33333		AT1G22380	196.667		AT1G14580	225		AT1G20687	1
AT1G21313	50.7593		AT1G12760	709.333		AT1G23710	597.667		AT1G16000	483		AT1G21600	3281.13
AT1G21460	2580		AT1G14230	238		AT1G24610	460		AT1G16220	95.3333		AT1G21990	1
AT1G24140	30.3333		AT1G14380	376.333		AT1G28030	3		AT1G18670	168		AT1G22040	654.333
AT1G27140	8.66667		AT1G14720	3005		AT1G30210	785.688		AT1G19050	122.333		AT1G28130	181.333
AT1G27620	11.6667		AT1G17330	74.6667		AT1G30250	48.3333		AT1G21690	545.333		AT1G28520	693.389
AT1G30840	36		AT1G18335	67		AT1G30755	58.3333		AT1G24190	594		AT1G30620	411.666
AT1G32420	1		AT1G21245	1		AT1G34190	1214.82		AT1G24660	1		AT1G34812	1
AT1G33240	730.667		AT1G21670	1018		AT1G47500	1078.67		AT1G26820	90.3333		AT1G44750	525.545
AT1G34097	1.66667		AT1G21722	3.66667		AT1G48050	256.334		AT1G28090	248		AT1G45191	60.6667
AT1G35513	8.66667		AT1G22130	1		AT1G49040	426.333		AT1G28560	117.334		AT1G48170	373.667
AT1G47370	1		AT1G22570	263		AT1G50500	371.667		AT1G29330	389.442		AT1G49140	2042
AT1G48990	1		AT1G24020	3373.33		AT1G50730	156.333		AT1G30040	317.333		AT1G50430	967.667
AT1G51680	1669.33		AT1G24460	1502.33		AT1G53760	361.243		AT1G31720	11.3333		AT1G51070	550
AT1G51820	77.6667		AT1G26380	29.6667		AT1G55310	1341.66		AT1G32700	559		AT1G51370	54.6667
AT1G51870	2.33333		AT1G26780	2.33333		AT1G58265	1.33333		AT1G33820	1		AT1G52800	15.6667
AT1G53360	3		AT1G27360	32.3333		AT1G61940	3		AT1G34060	21.6667		AT1G53730	1817.14
AT1G54550	1.66667		AT1G29120	331.061		AT1G67330	215.976		AT1G43665	1		AT1G54070	2.66667
AT1G55035	1.66667		AT1G30570	409.333		AT1G68905	1		AT1G50820	5.66667		AT1G54680	97.3333
AT1G55410	1		AT1G30890	299.333		AT1G71697	222.333		AT1G52500	274.667		AT1G57680	1489.04
AT1G56540	20		AT1G31950	6		AT1G72420	164.007		AT1G52690	34		AT1G59740	55.3333
AT1G56660	567		AT1G34420	44		AT1G72560	794.667		AT1G53030	280		AT1G60010	603
AT1G57570	3.33333		AT1G48145	1		AT1G73300	4.66667		AT1G53050	781.333		AT1G61280	48.3333
AT1G58602	464.333		AT1G52700	15.3333		AT1G76040	171.333		AT1G55830	192		AT1G61730	1471.02
AT1G58643	2		AT1G52750	35.6667		AT1G79040	47721.8		AT1G57820	1105.67		AT1G62330	312.333
AT1G58936	2.66667		AT1G53708	1		AT1G79810	505.334		AT1G58602	464.333		AT1G62500	209.667
AT1G59700	383.935		AT1G54020	25		AT1G80610	286.333		AT1G59790	2		AT1G63250	439
AT1G60130	5.66667		AT1G54680	97.3333		AT2G01250	6564.33		AT1G60787	4		AT1G64320	23.6667
AT1G61490	22		AT1G55740	210		AT2G07689	1		AT1G61810	1		AT1G66750	330.333
AT1G62330	312.333		AT1G56230	141		AT2G15830	86		AT1G62800	27.6667		AT1G67700	2193
AT1G63360	1011.67		AT1G58520	87		AT2G16200	1		AT1G62981	48.3333		AT1G68010	4873.17
AT1G64240	10.6667		AT1G60130	5.66667		AT2G16390	178		AT1G65810	4		AT1G68080	87.6663
AT1G64970	419.333		AT1G60860	108.667		AT2G17010	7.33333		AT1G68820	567.667		AT1G68080	87.6663
AT1G65050	2.33333		AT1G62640	263.667		AT2G18560	89.6667		AT1G70860	1		AT1G69940	2
AT1G65590	363.667		AT1G63640	582.333		AT2G20250	44.6667		AT1G71440	136		AT1G70080	16
AT1G65990	1.66667		AT1G65500	49		AT2G20670	214.333		AT1G72390	1385.33		AT1G70580	190.667
AT1G68340	241.333		AT1G67420	76.333		AT2G24520	222.667		AT1G72410	456.667		AT1G73170	654
AT1G71390	3		AT1G68030	23.6667		AT2G24680	130.667		AT1G72920	100.667		AT1G74385	3.66667
AT1G71770	67		AT1G68410	1166.36		AT2G25570	214.333		AT1G73150	138.667		AT1G78060	1825.33
AT1G72100	56		AT1G68870	37.6667		AT2G27490	353.999		AT1G73210	74.6667		AT1G79790	57.6667
AT1G74010	105.333		AT1G72220	23.6667		AT2G28640	1		AT1G73360	68.6667		AT1G80000	748.334
AT1G75900	523.667		AT1G72755	1		AT2G31081	1		AT1G73470	134.667		AT1G80280	410.667
AT1G76230	30.6667		AT1G73130	319.666		AT2G31190	451.333		AT1G74550	4.66667		AT2G03250	3.33333
AT1G76360	276.333		AT1G75190	239.333		AT2G31940	21.3333		AT2G04515	13.3333		AT2G03680	1649.67
AT1G77510	3712.67		AT1G75370	815.333		AT2G34450	48.6667		AT2G10950	368		AT2G03710	54.3333
AT1G77530	4		AT1G79740	159.334		AT2G38130	531		AT2G15220	18.981		AT2G07751	1
AT1G79520	343		AT1G79750	3121.16		AT2G38695	60.3333		AT2G16835	1		AT2G14880	2421
AT1G80140	1.33333		AT1G80650	288.333		AT2G39250	90.3333		AT2G17970	225.667		AT2G15050	371.333
AT1G80960	55.6663		AT1G80690	53.3333		AT2G40960	96.3053		AT2G17980	2100.7		AT2G16990	28.6667
AT2G01280	29.6667		AT1G80730	4.33333		AT2G42380	59.3337		AT2G21540	309.333		AT2G17150	142
AT2G01290	1281		AT2G01379	2.33333		AT2G43100	252.333		AT2G22070	71		AT2G18170	484.667
AT2G02250	5.33333		AT2G02000	19.6667		AT2G45950	199.334		AT2G23260	1		AT2G18590	1
AT2G02300	2.33333		AT2G02490	2		AT2G46020	2273.07		AT2G23910	493		AT2G19240	53.6667
AT2G02500	436		AT2G03600	7.33333		AT2G47160	395.333		AT2G27700	2		AT2G20650	110.666
AT2G13680	24		AT2G14765	1		AT2G47850	461.999		AT2G28080	432.836		AT2G23550	1.33333
AT2G15350	2		AT2G14850	215.667		AT3G01220	43.6667		AT2G29650	230.999		AT2G23985	132
AT2G17080	2.33333		AT2G17525	26		AT3G01660	433.667		AT2G29735	1.33333		AT2G24710	2
AT2G17470	20.3333		AT2G18350	130.667		AT3G02060	1138.67		AT2G31240	834		AT2G28100	289.691
AT2G23100	221		AT2G18650	115		AT3G02120	282.333		AT2G31370	883.334		AT2G28790	313.667
AT2G24720	3.66667		AT2G19660	16.6667		AT3G03170	59		AT2G32280	84.6667		AT2G29510	917.633
AT2G24820	2519.89		AT2G19920	44.3333		AT3G03760	1		AT2G33090	4.66667		AT2G32550	76.3333
AT2G27880	9		AT2G20290	90		AT3G04030	128.333		AT2G35920	443		AT2G33340	2728.92
AT2G29670	1600		AT2G22010	809.981		AT3G04890	164.333		AT2G36360	472.666		AT2G33705	1
AT2G32830	34		AT2G28760	72		AT3G05365	7.33333		AT2G36895	288.667		AT2G34170	572.667
AT2G34810	605.639		AT2G29525	58.0007		AT3G05425	1		AT2G41100	2041.27		AT2G35520	520.667
AT2G34880	8.66667		AT2G33270	1		AT3G05480	100.316		AT2G43795	2.66667		AT2G36310	365.333
AT2G35570	129.953		AT2G34100	4.33333		AT3G07525	82		AT2G44980	147.333		AT2G40020	162.334
AT2G46300	9		AT2G34770	1117.99		AT3G08636	1		AT3G03830	8.33333		AT2G43410	2080.67
AT3G01060	639.333		AT2G35650	153		AT3G10390	604		AT3G04030	128.333		AT2G44470	3
AT3G01890	437.667		AT2G39110	52		AT3G12203	4.33333		AT3G04710	1312.03		AT2G45080	10.6667
AT3G01910	1764.33		AT2G39130	253.333		AT3G13235	679.333		AT3G04920	3542.01		AT3G02125	3
AT3G02610	32		AT2G39180	79.6667		AT3G13570	339.333		AT3G05380	338.676		AT3G02600	386
AT3G02850	33		AT2G40520	227.334		AT3G14540	4.66667		AT3G05500	999.987		AT3G03840	19.3333
AT3G03470	780.667		AT2G43386	1		AT3G16460	494.333		AT3G06780	393.333		AT3G04943	1
AT3G03650	35.3333		AT2G46180	356		AT3G17220	1.33333		AT3G07050	1717.86		AT3G06030	234
AT3G04220	13.6667		AT2G46290	150.333		AT3G17626	88		AT3G10450	1004		AT3G06570	559.667
AT3G05675	139.337		AT3G01890	437.667		AT3G17950	59.6663		AT3G11580	73.3333		AT3G06880	440.333
AT3G05780	4		AT3G05870	85.6663		AT3G18090	41.667		AT3G12400	945.387		AT3G11720	131.667
AT3G07960	32.6667		AT3G06560	5.66667		AT3G18120	1		AT3G13050	247.667		AT3G12340	525.453
AT3G09405	21.3333		AT3G06720	3801.36		AT3G19552	1		AT3G15030	1028.33		AT3G13224	674.652
AT3G09920	232.334		AT3G06870	10.0227		AT3G21140	718.333		AT3G15395	119.999		AT3G13340	839
AT3G11150	74.6667		AT3G07030	1414.09		AT3G23410	515.333		AT3G16030	43		AT3G13520	4209
AT3G11370	4.66667		AT3G07940	349.667		AT3G26040	51		AT3G16030	43		AT3G15750	45
AT3G13280	1.66667		AT3G09240	9		AT3G28980	5		AT3G16200	300.487		AT3G25170	2
AT3G13470	27986.8		AT3G11430	19		AT3G29070	1		AT3G18520	404.667		AT3G28340	135.333
AT3G14300	23.3333		AT3G11620	132.333		AT3G43880	1		AT3G18900	25.8027		AT3G29250	95.3333
AT3G14560	378.667		AT3G11620	132.333		AT3G46370	4.66667		AT3G19580	529.667		AT3G44010	4152.92
AT3G15890	172.333		AT3G12050	5311.97		AT3G47450	973.806		AT3G20090	51		AT3G45130	6.66667
AT3G17260	1		AT3G12940	121		AT3G47760	4		AT3G20760	1.66667		AT3G46130	30.333
AT3G18960	51		AT3G12990	204.333		AT3G49750	40		AT3G20950	1		AT3G46565	1
AT3G20975	163.667		AT3G14140	1		AT3G51360	7		AT3G21000	14		AT3G46720	10
AT3G20978	3		AT3G17712	77.836		AT3G52360	194		AT3G22590	800		AT3G47050	2
AT3G21920	2		AT3G18850	194		AT3G53490	97.3333		AT3G22840	6209.37		AT3G47680	90
AT3G21930	1		AT3G19780	333.334		AT3G53910	1		AT3G23370	207		AT3G47810	1590.37
AT3G23860	5.66667		AT3G20720	352.667		AT3G55640	203.667		AT3G25290	136.667		AT3G47820	110
AT3G24760	304.684		AT3G20993	1		AT3G55790	2		AT3G25530	328.667		AT3G49920	18.6667
AT3G27150	58.3333		AT3G23350	1		AT3G56550	59		AT3G25670	33.3333		AT3G50650	354
AT3G28315	1.33333		AT3G23870	6.33333		AT3G57630	175.333		AT3G25900	1023.67		AT3G50830	1097.67
AT3G29150	1.66667		AT3G26085	164		AT3G57980	46.6667		AT3G26060	8274.89		AT3G52360	194
AT3G44310	23942.3		AT3G26720	811.333		AT3G58600	466.667		AT3G26147	1		AT3G53640	9
AT3G45450	1		AT3G27090	2600.33		AT3G58760	229.333		AT3G26470	59		AT3G54320	253.333
AT3G46760	1		AT3G29760	145		AT3G59080	454.333		AT3G27500	26.6667		AT3G55665	1
AT3G47220	5.33333		AT3G45460	1		AT3G59980	515.333		AT3G28100	123.334		AT3G55840	88.704
AT3G48620	1		AT3G46640	915.416		AT3G60260	362.334		AT3G28670	430.333		AT3G56860	1693.12
AT3G51238	19.6667		AT3G48900	30.6667		AT3G60410	330		AT3G44265	6.33333		AT3G57220	289.333
AT3G51240	587.333		AT3G49845	2.33333		AT3G61220	583.716		AT3G44830	3.33333		AT3G58930	407
AT3G51430	541.333		AT3G54280	727.333		AT4G00070	2.66667		AT3G45110	1		AT3G59600	743.667
AT3G52020	1		AT3G54730	7.66667		AT4G00420	225.666		AT3G46150	12		AT3G61390	9.33333
AT3G58780	14.3333		AT3G54890	20938.3		AT4G00450	1113		AT3G46440	1262.67		AT3G61700	262.667
AT3G59250	76.3337		AT3G56080	72.6667		AT4G00720	1970.67		AT3G46730	67.6667		AT4G03260	2039.37
AT3G60010	109.667		AT3G58790	276.333		AT4G00810	2473.64		AT3G47170	1		AT4G04670	308.333
AT3G61150	487.333		AT3G60040	88.3583		AT4G01050	5182.87		AT3G47295	109.333		AT4G08450	2.33333
AT3G62210	4.33333		AT3G60120	2.33333		AT4G02570	5682.19		AT3G47550	451.333		AT4G10710	3659.15
AT3G63200	332.333		AT3G61550	501.333		AT4G04190	91.3333		AT3G47630	390.334		AT4G11745	1.33333
AT4G00893	13.3333		AT4G02655	1.33333		AT4G12360	1		AT3G55010	1069.67		AT4G12020	61.6667
AT4G01580	121.333		AT4G03460	14		AT4G13850	3778.7		AT3G55130	757.697		AT4G12020	61.6667
AT4G01897	100		AT4G04370	72.3333		AT4G14410	526.667		AT3G55520	293		AT4G12690	78
AT4G01920	129.667		AT4G05430	5.33333		AT4G16160	2		AT3G56950	308.333		AT4G13040	189
AT4G04955	109		AT4G10590	615.639		AT4G16330	400.349		AT3G58840	866		AT4G13770	716.667
AT4G10200	35.3333		AT4G10850	2.66667		AT4G16540	95.3497		AT3G59200	50.6667		AT4G16015	15
AT4G12050	15		AT4G11530	43		AT4G18360	130.667		AT3G62360	1050.67		AT4G16160	2
AT4G13345	118.666		AT4G12382	62		AT4G18600	490		AT4G00280	1		AT4G16670	302
AT4G15260	307.679		AT4G13345	118.666		AT4G18710	1570		AT4G01290	977.332		AT4G18150	1
AT4G17880	365.333		AT4G13560	12.3333		AT4G19880	340.333		AT4G01800	1566		AT4G20110	118
AT4G19950	125		AT4G15530	408.333		AT4G20350	50		AT4G02560	479		AT4G21860	7299.99
AT4G21010	2.66667		AT4G16143	3830.95		AT4G20930	132.667		AT4G05140	1		AT4G23210	17.104
AT4G24670	130		AT4G16340	725.333		AT4G21534	110.333		AT4G08160	120.667		AT4G24500	782
AT4G25380	21.6667		AT4G16695	644.333		AT4G21720	88.6667		AT4G09000	3930.45		AT4G26415	63.3343
AT4G25410	17.6667		AT4G16860	184.937		AT4G22090	1		AT4G09467	1		AT4G26600	1926.52
AT4G29570	69		AT4G17615	309.666		AT4G24740	494		AT4G10450	1297.33		AT4G26960	319.333
AT4G32200	1371.68		AT4G18203	1		AT4G27110	8		AT4G10650	74.6667		AT4G29930	22
AT4G32820	317.34		AT4G18600	490		AT4G28000	2.33333		AT4G12330	13.6667		AT4G31170	1056
AT4G33330	42.6667		AT4G18750	489.147		AT4G28820	126.001		AT4G14104	3		AT4G33465	1.66667
AT4G33440	689.333		AT4G21560	445.667		AT4G28890	23		AT4G15820	377		AT4G34090	434.17
AT4G34860	358.333		AT4G21880	263.667		AT4G29140	313		AT4G16480	278.667		AT4G35520	58.667
AT4G35600	358.334		AT4G24640	1		AT4G29360	361.333		AT4G17360	53.3333		AT4G35770	70.333
AT4G36870	620.666		AT4G25210	1711.69		AT4G29905	860.333		AT4G18890	114.667		AT4G37160	7.33333
AT4G37340	8.66667		AT4G25360	382.667		AT4G30820	126.667		AT4G20707	1.83		AT4G38290	6.39467
AT4G37790	379.667		AT4G26240	259		AT4G31030	1		AT4G24460	62.6667		AT4G38810	451
AT4G37990	495.667		AT4G27652	172.333		AT4G32340	680.32		AT4G24810	149.667		AT4G39270	180.667
AT4G40070	31		AT4G28110	2.66667		AT4G35920	613.666		AT4G25370	1248.33		AT4G39500	162
AT5G01200	84		AT4G29230	63.6667		AT4G35940	600.333		AT4G25620	522		AT4G39500	162
AT5G01490	6		AT4G29360	361.333		AT4G36870	620.666		AT4G26190	787.235		AT4G39600	103
AT5G02460	74.3333		AT4G29490	294		AT4G38900	538		AT4G26400	487.666		AT5G01360	42
AT5G02920	1		AT4G30060	63.667		AT4G39140	482.333		AT4G26700	536.334		AT5G02390	4.33333
AT5G03140	110.333		AT4G30200	1440.67		AT4G40020	87		AT4G27050	204		AT5G03290	1905.58
AT5G03380	2102.67		AT4G30990	757.333		AT5G02210	10.6667		AT4G27630	161		AT5G05930	355.666
AT5G03435	64.6667		AT4G32660	342.666		AT5G03420	669		AT4G27990	1374.33		AT5G07200	10.3333
AT5G04490	135		AT4G32950	20.6667		AT5G04090	168.667		AT4G28420	2.33333		AT5G08340	194.333
AT5G10140	22.3333		AT4G39710	430.667		AT5G04550	2179.05		AT4G32370	1		AT5G10440	82.3333
AT5G10278	3.33333		AT4G40045	182		AT5G06265	328.666		AT4G34960	406		AT5G11870	35.3333
AT5G11070	517.114		AT5G03250	28.3333		AT5G07120	722.666		AT4G39390	311		AT5G11910	213
AT5G11540	53.6667		AT5G03330	119.333		AT5G08600	370.667		AT5G01470	308.333		AT5G12440	312.667
AT5G14860	1		AT5G04000	10.3333		AT5G08630	602.333		AT5G02080	37.3333		AT5G12900	488.439
AT5G15830	92.3333		AT5G08230	273		AT5G09240	41		AT5G02780	6.66667		AT5G13610	866
AT5G17080	1		AT5G08335	98.6667		AT5G10260	28.6667		AT5G04290	1166		AT5G14670	2.33333
AT5G17120	1		AT5G08440	226.666		AT5G10380	376.667		AT5G07770	92.3333		AT5G15630	70.6667
AT5G17760	1601		AT5G10290	564		AT5G10400	1190.67		AT5G08070	48.3333		AT5G16290	755.005
AT5G18350	4.33333		AT5G11670	1441.67		AT5G11360	9.33333		AT5G09930	175.106		AT5G16490	28.6667
AT5G22600	1		AT5G12180	3		AT5G13430	1977.27		AT5G10710	262.333		AT5G16610	270.333
AT5G22910	1		AT5G14960	87		AT5G14660	612.667		AT5G11550	483		AT5G17440	123
AT5G23270	2.33333		AT5G16090	1		AT5G15270	505.341		AT5G13410	612.333		AT5G20740	522
AT5G23480	182		AT5G17300	118.333		AT5G17040	21		AT5G13950	1001.67		AT5G21030	5.66667
AT5G26660	25		AT5G20170	466		AT5G18420	768.118		AT5G14180	56.3333		AT5G23850	132
AT5G27420	76.6667		AT5G20180	387.334		AT5G19660	411.667		AT5G15420	1.33333		AT5G24200	9
AT5G28626	163.333		AT5G20450	48.9997		AT5G22500	118		AT5G16960	16		AT5G24355	1
AT5G36240	1		AT5G22410	17.6667		AT5G24260	731.666		AT5G18040	162.667		AT5G24630	126.334
AT5G40920	94.4327		AT5G23010	426.333		AT5G26570	1917.02		AT5G19090	2384.67		AT5G24750	27
AT5G44870	134.666		AT5G23980	12.3333		AT5G26742	11753.2		AT5G19210	70.667		AT5G25860	1
AT5G44950	1		AT5G24630	126.334		AT5G26940	348.667		AT5G22860	147.334		AT5G27020	1
AT5G45200	3.33333		AT5G25630	913.763		AT5G35110	7.66667		AT5G23050	524.333		AT5G28770	239.334
AT5G46350	26		AT5G27090	1		AT5G35670	57		AT5G23395	506.015		AT5G35870	9.66667
AT5G47710	183.334		AT5G28960	1		AT5G38080	1		AT5G23405	279.666		AT5G35940	4.66667
AT5G49740	185.42		AT5G36790	1587.22		AT5G39540	1		AT5G24330	201.333		AT5G36870	6.66667
AT5G49760	931.998		AT5G37380	671.799		AT5G41880	273.333		AT5G24960	11.3333		AT5G38600	295
AT5G51800	4.33333		AT5G40370	2022.11		AT5G43990	90.667		AT5G25320	2		AT5G39910	1
AT5G53240	456.667		AT5G41500	1		AT5G44230	381.667		AT5G36230	2399.17		AT5G40500	140.669
AT5G56400	1		AT5G41510	1		AT5G45190	1058.67		AT5G40750	1		AT5G42460	172.333
AT5G56410	1.33333		AT5G42840	139		AT5G45580	6.33333		AT5G40820	127.333		AT5G44010	51.3333
AT5G57060	180.333		AT5G43068	1		AT5G45840	26.6667		AT5G40830	961.038		AT5G45210	3.66667
AT5G59220	144		AT5G43140	323.333		AT5G46270	324.333		AT5G40930	1495.33		AT5G48110	6.66667
AT5G59730	469.667		AT5G43470	1422.97		AT5G46780	170.667		AT5G42400	242.667		AT5G48820	108
AT5G59732	69.3333		AT5G44410	607.692		AT5G47380	71		AT5G42770	118.667		AT5G49190	28
AT5G59810	3		AT5G44566	1		AT5G47740	6.66667		AT5G45390	5892.18		AT5G50665	73.617
AT5G61430	107.667		AT5G47940	219.667		AT5G49290	58.667		AT5G46160	528.667		AT5G51950	7.33333
AT5G62310	33.6667		AT5G50560	6		AT5G50950	72		AT5G47980	4.33333		AT5G57940	340
AT5G63600	140.667		AT5G53760	108.333		AT5G51270	13		AT5G48190	1		AT5G59780	76.0007
AT5G64100	10.3333		AT5G55490	90.9997		AT5G57080	51		AT5G50665	73.617		AT5G61160	250.333
AT5G64640	154.667		AT5G55630	478.667		AT5G58120	209.333		AT5G51370	193.333		AT5G61370	516.667
AT5G64700	19.6667		AT5G57150	448.716		AT5G58190	462.333		AT5G51610	1		AT5G61440	402.333
AT5G65020	1738.64		AT5G58003	187		AT5G59470	50		AT5G53220	51.3337		AT5G62100	104.667
AT5G67340	135		AT5G60100	346.667		AT5G62950	338.031		AT5G54165	446		AT5G62998	1
